# Supplementary material for: Nonlinear mixed-effects models for modeling in vitro drug response data to determine problematic cancer cell lines
Source: Sci Rep. 2019 Oct 8;9:14421. doi: 10.1038/s41598-019-50936-0 (PMC6783462; doi:10.1038/s41598-019-50936-0)
Supplement: Supplementary file 2 — Supplemental Tables 1 - 10 [file 41598_2019_50936_MOESM2_ESM.xlsx]

## Sheet: Sup Table 1
Supplemental Table 1: AIC model fit statistics for the 3P logistic nonlinear, 4P logistic nonlinear, and linear (LM) models for CCLE drug response data. The selected model was determined based on the AIC. The blank cells show the model is not fitted.
Cell Line	Drug	AIC 3P Logistic	AIC 4P Logistic	AIC LM	Selected Model	Best AIC	Cancer
CHP-212	AEW541	-12.0997	-12.3966	-9.70404	4PL	-12.3966	autonomic ganglia
IMR-32	AEW541	-15.721	-13.9977	-2.51736	3PL	-15.721	autonomic ganglia
KELLY	AEW541	-10.7118	-10.5018	-5.50571	3PL	-10.7118	autonomic ganglia
KP-N-SI9s	AEW541	-18.9552	-18.225	-6.70646	3PL	-18.9552	autonomic ganglia
SIMA	AEW541	-13.4322	-12.1791	-12.3377	3PL	-13.4322	autonomic ganglia
SK-N-AS	AEW541	-21.9489	-19.9509	-10.1819	3PL	-21.9489	autonomic ganglia
SK-N-BE(2)	AEW541	-6.64053	-9.65692	-6.53507	4PL	-9.65692	autonomic ganglia
SK-N-DZ	AEW541	-24.8718	-25.6417	-7.73577	4PL	-25.6417	autonomic ganglia
SK-N-FI	AEW541	-0.107975	1.39107	5.15594	3PL	-0.107975	autonomic ganglia
SK-N-SH	AEW541	-17.5025	-15.5233	-13.9827	3PL	-17.5025	autonomic ganglia
CHP-212	17-AAG	-16.1885	-14.2833	0.407194	3PL	-16.1885	autonomic ganglia
IMR-32	17-AAG	-14.5837	-14.6456	-4.66862	4PL	-14.6456	autonomic ganglia
KELLY	17-AAG	1.19188	2.69748	4.87733	3PL	1.19188	autonomic ganglia
KP-N-SI9s	17-AAG	-21.5127	-23.8537	-4.43155	4PL	-23.8537	autonomic ganglia
SIMA	17-AAG	-12.435	-14.2477	-3.34731	4PL	-14.2477	autonomic ganglia
SK-N-AS	17-AAG	-15.4243	-27.6254	-11.7479	4PL	-27.6254	autonomic ganglia
SK-N-BE(2)	17-AAG	-17.4562	-17.0826	-16.5385	3PL	-17.4562	autonomic ganglia
SK-N-DZ	17-AAG	-33.9869	-47.3044	-11.9902	4PL	-47.3044	autonomic ganglia
SK-N-FI	17-AAG	-7.475	-8.32609	-1.61044	4PL	-8.32609	autonomic ganglia
SK-N-SH	17-AAG	-23.8543	-22.038	-9.39382	3PL	-23.8543	autonomic ganglia
CHP-212	PHA-665752	-7.65841	-5.70286	-0.556063	3PL	-7.65841	autonomic ganglia
IMR-32	PHA-665752	-5.7149	-3.71504	3.50877	3PL	-5.7149	autonomic ganglia
KELLY	PHA-665752	4.64048	6.64048	2.64047	LM	2.64047	autonomic ganglia
KP-N-SI9s	PHA-665752	-6.50969	-4.53094	0.169837	3PL	-6.50969	autonomic ganglia
SIMA	PHA-665752	-4.16436	-0.868289	-0.599713	3PL	-4.16436	autonomic ganglia
SK-N-AS	PHA-665752	-16.4416	-25.0398	-18.3389	4PL	-25.0398	autonomic ganglia
SK-N-BE(2)	PHA-665752	0.221356	-4.83346	-1.77741	4PL	-4.83346	autonomic ganglia
SK-N-DZ	PHA-665752	-16.5635	-14.5632	-3.21409	3PL	-16.5635	autonomic ganglia
SK-N-FI	PHA-665752	9.52806	11.5282	7.52804	LM	7.52804	autonomic ganglia
SK-N-SH	PHA-665752	-22.6937	-20.7059	-6.92238	3PL	-22.6937	autonomic ganglia
CHP-212	Lapatinib	-4.17101	-4.46544	-2.05846	4PL	-4.46544	autonomic ganglia
IMR-32	Lapatinib	-21.3137	-19.2257	-15.0264	3PL	-21.3137	autonomic ganglia
KELLY	Lapatinib	-2.45039	-0.450508	-4.45081	LM	-4.45081	autonomic ganglia
KP-N-SI9s	Lapatinib	-13.2886	-11.2997	-8.98475	3PL	-13.2886	autonomic ganglia
SIMA	Lapatinib	-12.1628	-10.2299	-14.2335	LM	-14.2335	autonomic ganglia
SK-N-AS	Lapatinib	-14.6363	-12.8305	-16.6431	LM	-16.6431	autonomic ganglia
SK-N-BE(2)	Lapatinib	-6.98026	-5.86097	-8.97945	LM	-8.97945	autonomic ganglia
SK-N-DZ	Lapatinib	-8.21249	-10.9427	-10.1959	4PL	-10.9427	autonomic ganglia
SK-N-FI	Lapatinib	7.19265	6.77757	5.41777	LM	5.41777	autonomic ganglia
SK-N-SH	Lapatinib	-3.58214	-1.58207	0.178911	3PL	-3.58214	autonomic ganglia
CHP-212	Nutlin-3	-0.868565	-2.19767	-2.85772	LM	-2.85772	autonomic ganglia
IMR-32	Nutlin-3	-29.7188	-27.7544	-10.4642	3PL	-29.7188	autonomic ganglia
KELLY	Nutlin-3	-17.9643	-16.8471	-13.1554	3PL	-17.9643	autonomic ganglia
KP-N-SI9s	Nutlin-3	-19.8015	-19.1185	-8.94758	3PL	-19.8015	autonomic ganglia
SIMA	Nutlin-3		-1.44709	-5.4473	LM	-5.4473	autonomic ganglia
SK-N-AS	Nutlin-3	-24.481	-22.5099	-26.4816	LM	-26.4816	autonomic ganglia
SK-N-BE(2)	Nutlin-3	-20.4903	-22.125	-22.467	LM	-22.467	autonomic ganglia
SK-N-DZ	Nutlin-3	-21.1369	-20.4901	-23.1369	LM	-23.1369	autonomic ganglia
SK-N-FI	Nutlin-3	6.36011		4.35169	LM	4.35169	autonomic ganglia
SK-N-SH	Nutlin-3	-21.4913	-19.6449	-17.6508	3PL	-21.4913	autonomic ganglia
CHP-212	AZD0530	-4.63666	-2.64109	-3.77067	3PL	-4.63666	autonomic ganglia
IMR-32	AZD0530	-19.9791	-17.996	-18.25	3PL	-19.9791	autonomic ganglia
KELLY	AZD0530	-11.9272	-10.3388	-9.16936	3PL	-11.9272	autonomic ganglia
KP-N-SI9s	AZD0530	-17.7739	-16.6252	-12.961	3PL	-17.7739	autonomic ganglia
SIMA	AZD0530	-10.6502	-36.2083	-10.9647	4PL	-36.2083	autonomic ganglia
SK-N-AS	AZD0530	-11.2494	-16.3765	-13.1816	4PL	-16.3765	autonomic ganglia
SK-N-BE(2)	AZD0530	-7.74002	-7.88475	-8.38323	LM	-8.38323	autonomic ganglia
SK-N-DZ	AZD0530	-33.5202	-32.9912	-18.1927	3PL	-33.5202	autonomic ganglia
SK-N-FI	AZD0530	10.5383	12.5376	8.53738	LM	8.53738	autonomic ganglia
SK-N-SH	AZD0530	-21.3835	-25.7141	-16.8534	4PL	-25.7141	autonomic ganglia
CHP-212	PF-2341066	-2.55984	0.14888	2.59044	3PL	-2.55984	autonomic ganglia
IMR-32	PF-2341066	-12.2904	-11.785	0.597817	3PL	-12.2904	autonomic ganglia
KELLY	PF-2341066	-5.3933	-3.87678	0.244729	3PL	-5.3933	autonomic ganglia
KP-N-SI9s	PF-2341066	-11.9801	-10.2734	-2.53263	3PL	-11.9801	autonomic ganglia
SIMA	PF-2341066	2.01435	4.00053	-0.000353453	LM	-0.000353453	autonomic ganglia
SK-N-AS	PF-2341066	-16.0889	-18.6657	-1.81189	4PL	-18.6657	autonomic ganglia
SK-N-BE(2)	PF-2341066	-10.9738	-12.7572	0.0106963	4PL	-12.7572	autonomic ganglia
SK-N-DZ	PF-2341066	-30.4245	-24.989	-2.0394	3PL	-30.4245	autonomic ganglia
SK-N-FI	PF-2341066	-0.768651	1.23079	-2.76984	LM	-2.76984	autonomic ganglia
SK-N-SH	PF-2341066	-19.9495	-17.9822	-1.37912	3PL	-19.9495	autonomic ganglia
CHP-212	L-685458	-17.0084	-20.7556	-14.9047	4PL	-20.7556	autonomic ganglia
IMR-32	L-685458		-20.415	-22.6105	LM	-22.6105	autonomic ganglia
KELLY	L-685458	-25.4873	-23.4837	-27.4874	LM	-27.4874	autonomic ganglia
KP-N-SI9s	L-685458	-27.4088	-25.4183	-19.9946	3PL	-27.4088	autonomic ganglia
SIMA	L-685458	-6.01103	-4.37825	-8.38214	LM	-8.38214	autonomic ganglia
SK-N-AS	L-685458	-40.2873	-37.7489	-14.0359	3PL	-40.2873	autonomic ganglia
SK-N-BE(2)	L-685458	-13.2136	-11.2038	-6.42474	3PL	-13.2136	autonomic ganglia
SK-N-DZ	L-685458	-33.654	-31.6507	-7.5693	3PL	-33.654	autonomic ganglia
SK-N-FI	L-685458	8.17621	9.17297	6.17081	LM	6.17081	autonomic ganglia
SK-N-SH	L-685458	-17.6404	-26.5259	-19.605	4PL	-26.5259	autonomic ganglia
CHP-212	ZD-6474	-10.8702	-9.78963	-3.61427	3PL	-10.8702	autonomic ganglia
IMR-32	ZD-6474	-9.62327	-8.11158	0.0692293	3PL	-9.62327	autonomic ganglia
KELLY	ZD-6474	-15.1689	-14.1894	-5.79925	3PL	-15.1689	autonomic ganglia
KP-N-SI9s	ZD-6474	-6.18068	-1.7492	-1.84918	3PL	-6.18068	autonomic ganglia
SIMA	ZD-6474	3.17034	4.51354	1.17033	LM	1.17033	autonomic ganglia
SK-N-AS	ZD-6474	-15.954	-15.0997	-8.40326	3PL	-15.954	autonomic ganglia
SK-N-BE(2)	ZD-6474	1.57037	3.56666	-0.4325	LM	-0.4325	autonomic ganglia
SK-N-DZ	ZD-6474	-13.863	-11.9022	0.0108499	3PL	-13.863	autonomic ganglia
SK-N-FI	ZD-6474	3.68749	5.46932	3.74828	3PL	3.68749	autonomic ganglia
SK-N-SH	ZD-6474	-4.93195	-2.9129	3.5047	3PL	-4.93195	autonomic ganglia
CHP-212	Panobinostat	-35.9331	-33.8872	-18.0319	3PL	-35.9331	autonomic ganglia
IMR-32	Panobinostat	-26.8314	-40.7922	-4.70929	4PL	-40.7922	autonomic ganglia
KELLY	Panobinostat	-17.4051	-17.5571	-4.70107	4PL	-17.5571	autonomic ganglia
KP-N-SI9s	Panobinostat	-33.0003	-47.4352	-14.8364	4PL	-47.4352	autonomic ganglia
SIMA	Panobinostat	-23.2248	-34.6509	-10.4084	4PL	-34.6509	autonomic ganglia
SK-N-AS	Panobinostat	-35.2136	-42.3428	-19.5408	4PL	-42.3428	autonomic ganglia
SK-N-BE(2)	Panobinostat	-25.876	-42.1584	-10.0302	4PL	-42.1584	autonomic ganglia
SK-N-DZ	Panobinostat	-27.7395	-55.7292	-4.08511	4PL	-55.7292	autonomic ganglia
SK-N-FI	Panobinostat	-17.8681	-15.9776	-1.31562	3PL	-17.8681	autonomic ganglia
SK-N-SH	Panobinostat	-36.0472	-34.7879	-17.3124	3PL	-36.0472	autonomic ganglia
CHP-212	Sorafenib		0.15836	0.293355	4PL	0.15836	autonomic ganglia
IMR-32	Sorafenib	-9.50523	-9.90591	-11.4861	LM	-11.4861	autonomic ganglia
KELLY	Sorafenib	1.62875	0.279441	-0.302544	LM	-0.302544	autonomic ganglia
KP-N-SI9s	Sorafenib	-20.2299	-18.2301	-2.12363	3PL	-20.2299	autonomic ganglia
SIMA	Sorafenib	7.64991	9.64993	5.6498	LM	5.6498	autonomic ganglia
SK-N-AS	Sorafenib	-3.49717	-9.72179	-5.49635	4PL	-9.72179	autonomic ganglia
SK-N-BE(2)	Sorafenib	-5.54083	-3.6361	-0.54047	3PL	-5.54083	autonomic ganglia
SK-N-DZ	Sorafenib	-16.2239	-14.8486	-18.2237	LM	-18.2237	autonomic ganglia
SK-N-FI	Sorafenib	0.195917	-4.70601	-1.49835	4PL	-4.70601	autonomic ganglia
SK-N-SH	Sorafenib	-4.39135	-2.48373	-2.13624	3PL	-4.39135	autonomic ganglia
CHP-212	Topotecan	-13.0851	-11.1303	-14.0555	LM	-14.0555	autonomic ganglia
IMR-32	Topotecan	-36.4281	-34.2104	-6.78788	3PL	-36.4281	autonomic ganglia
KELLY	Topotecan	-14.7685	-14.1939	-7.53872	3PL	-14.7685	autonomic ganglia
KP-N-SI9s	Topotecan	-30.1083	-28.2674	-14.1333	3PL	-30.1083	autonomic ganglia
SIMA	Topotecan	-22.4648	-31.9431	-6.2932	4PL	-31.9431	autonomic ganglia
SK-N-AS	Topotecan	-27.2703	-33.4648	-16.1058	4PL	-33.4648	autonomic ganglia
SK-N-BE(2)	Topotecan	-18.4759	-32.5575	-6.155	4PL	-32.5575	autonomic ganglia
SK-N-DZ	Topotecan	-16.5778	-17.0871	-13.1886	4PL	-17.0871	autonomic ganglia
SK-N-FI	Topotecan	5.1586	7.1467	3.14716	LM	3.14716	autonomic ganglia
SK-N-SH	Topotecan	-22.7123	-20.878	-24.4266	LM	-24.4266	autonomic ganglia
CHP-212	LBW242	-13.0024	-11.0033	-14.2997	LM	-14.2997	autonomic ganglia
IMR-32	LBW242	-12.4127	-7.00842	-8.18756	3PL	-12.4127	autonomic ganglia
KELLY	LBW242	-0.0166177	1.98357	-2.01663	LM	-2.01663	autonomic ganglia
KP-N-SI9s	LBW242	-6.79918	-4.79966	-8.79975	LM	-8.79975	autonomic ganglia
SIMA	LBW242	1.99102	4.03682	0.0360555	LM	0.0360555	autonomic ganglia
SK-N-AS	LBW242	-17.2098	-22.1123	-19.212	4PL	-22.1123	autonomic ganglia
SK-N-BE(2)	LBW242	-4.39857	-5.86112	-6.39859	LM	-6.39859	autonomic ganglia
SK-N-DZ	LBW242	-25.5935	-23.5852	-7.3256	3PL	-25.5935	autonomic ganglia
SK-N-FI	LBW242	10.243	12.2528	8.62369	LM	8.62369	autonomic ganglia
SK-N-SH	LBW242	-13.4511	-15.2399	-15.4448	LM	-15.4448	autonomic ganglia
CHP-212	PD-0325901			-11.194	LM	-11.194	autonomic ganglia
IMR-32	PD-0325901	-4.87049	-7.59996	-6.87013	4PL	-7.59996	autonomic ganglia
KELLY	PD-0325901	-9.1223	-8.65094	-6.42189	3PL	-9.1223	autonomic ganglia
KP-N-SI9s	PD-0325901		-15.076	-14.3259	4PL	-15.076	autonomic ganglia
SIMA	PD-0325901	-24.445	-22.4738	-22.9932	3PL	-24.445	autonomic ganglia
SK-N-AS	PD-0325901		-55.345	-12.9498	4PL	-55.345	autonomic ganglia
SK-N-BE(2)	PD-0325901	-19.6875	-17.8386	-21.5324	LM	-21.5324	autonomic ganglia
SK-N-DZ	PD-0325901	-27.7448	-25.7555	-29.7707	LM	-29.7707	autonomic ganglia
SK-N-FI	PD-0325901	-8.28617	-6.34731	-10.3447	LM	-10.3447	autonomic ganglia
SK-N-SH	PD-0325901	-10.7253	-8.79232	-12.6777	LM	-12.6777	autonomic ganglia
CHP-212	Paclitaxel	-17.8161	-17.8755	-17.303	4PL	-17.8755	autonomic ganglia
IMR-32	Paclitaxel		-35.3099	-39.3078	LM	-39.3078	autonomic ganglia
KELLY	Paclitaxel	-13.1498	-11.1579	-3.45965	3PL	-13.1498	autonomic ganglia
KP-N-SI9s	Paclitaxel		-44.525	-8.11969	4PL	-44.525	autonomic ganglia
SIMA	Paclitaxel	-11.4027	-20.9942	-11.8397	4PL	-20.9942	autonomic ganglia
SK-N-AS	Paclitaxel		-30.9953	-9.70728	4PL	-30.9953	autonomic ganglia
SK-N-BE(2)	Paclitaxel		-30.4852	-0.381709	4PL	-30.4852	autonomic ganglia
SK-N-DZ	Paclitaxel		-24.9915	-16.5101	4PL	-24.9915	autonomic ganglia
SK-N-FI	Paclitaxel	-14.4121	-13.2699	-9.52172	3PL	-14.4121	autonomic ganglia
SK-N-SH	Paclitaxel	-20.5947	-23.8859	-13.5436	4PL	-23.8859	autonomic ganglia
CHP-212	AZD6244	-21.2344	-19.1459	-9.2465	3PL	-21.2344	autonomic ganglia
IMR-32	AZD6244	-8.40775	-8.55692	-10.4045	LM	-10.4045	autonomic ganglia
KELLY	AZD6244	0.246685		-1.75333	LM	-1.75333	autonomic ganglia
KP-N-SI9s	AZD6244	-11.7754	-22.1309	-11.9132	4PL	-22.1309	autonomic ganglia
SIMA	AZD6244	-13.2636	-12.8486	-15.0513	LM	-15.0513	autonomic ganglia
SK-N-AS	AZD6244	-19.0433	-30.8583	-15.9306	4PL	-30.8583	autonomic ganglia
SK-N-BE(2)	AZD6244	-7.24826	-7.08708	-6.07955	3PL	-7.24826	autonomic ganglia
SK-N-DZ	AZD6244	-22.5048	-25.5155	-24.5119	4PL	-25.5155	autonomic ganglia
SK-N-FI	AZD6244	2.90814	4.61495	0.908206	LM	0.908206	autonomic ganglia
SK-N-SH	AZD6244	-17.9763	-23.1149	-19.9455	4PL	-23.1149	autonomic ganglia
CHP-212	PLX4720	-4.86945	-3.23743	-6.86924	LM	-6.86924	autonomic ganglia
IMR-32	PLX4720	-30.1507	-28.151	0.424052	3PL	-30.1507	autonomic ganglia
KELLY	PLX4720	-12.0659	-11.4371	-14.066	LM	-14.066	autonomic ganglia
KP-N-SI9s	PLX4720	-11.6117	-19.5211	-13.59	4PL	-19.5211	autonomic ganglia
SIMA	PLX4720	-1.21618	-0.549616	-3.13046	LM	-3.13046	autonomic ganglia
SK-N-AS	PLX4720	-27.9033	-26.7954	-27.4469	3PL	-27.9033	autonomic ganglia
SK-N-BE(2)	PLX4720	-17.5188	-15.8429	-18.7324	LM	-18.7324	autonomic ganglia
SK-N-DZ	PLX4720	-17.577	-19.9849	-19.5656	4PL	-19.9849	autonomic ganglia
SK-N-FI	PLX4720	-0.103509	-0.0433821	-2.10353	LM	-2.10353	autonomic ganglia
SK-N-SH	PLX4720	-16.2033	-14.2037	-0.183963	3PL	-16.2033	autonomic ganglia
CHP-212	RAF265	-2.03287	-1.70477	-1.68583	3PL	-2.03287	autonomic ganglia
IMR-32	RAF265	-20.3946	-18.4105	-1.63952	3PL	-20.3946	autonomic ganglia
KP-N-SI9s	RAF265	-22.6154	-21.4595	-19.8595	3PL	-22.6154	autonomic ganglia
SIMA	RAF265	-9.61863	-8.36984	-4.23451	3PL	-9.61863	autonomic ganglia
SK-N-BE(2)	RAF265	-5.43329	-3.43495	-2.33086	3PL	-5.43329	autonomic ganglia
SK-N-DZ	RAF265	-16.9743	-27.5109	-18.7927	4PL	-27.5109	autonomic ganglia
SK-N-FI	RAF265	-3.72458	-2.59656	-3.05925	3PL	-3.72458	autonomic ganglia
SK-N-SH	RAF265	-19.5361	-19.4001	-23.1898	LM	-23.1898	autonomic ganglia
CHP-212	TAE684	-5.10288	-3.10295	2.36024	3PL	-5.10288	autonomic ganglia
IMR-32	TAE684	-6.62398	-5.57551	-1.5522	3PL	-6.62398	autonomic ganglia
KELLY	TAE684	-6.56445	-7.20903	-6.4037	4PL	-7.20903	autonomic ganglia
KP-N-SI9s	TAE684	-16.774	-14.7988	-0.163762	3PL	-16.774	autonomic ganglia
SIMA	TAE684	-4.26587	-3.1535	-3.87908	3PL	-4.26587	autonomic ganglia
SK-N-AS	TAE684	-31.9024	-30.5626	-3.89618	3PL	-31.9024	autonomic ganglia
SK-N-BE(2)	TAE684	-8.03964	-9.08244	-3.08269	4PL	-9.08244	autonomic ganglia
SK-N-DZ	TAE684	-22.3607	-21.8995	-0.620365	3PL	-22.3607	autonomic ganglia
SK-N-FI	TAE684	-1.38863	-1.10217	-2.99371	LM	-2.99371	autonomic ganglia
SK-N-SH	TAE684	-20.3249	-18.3718	-11.3125	3PL	-20.3249	autonomic ganglia
CHP-212	TKI258	-4.8802	-9.89201	-6.75197	4PL	-9.89201	autonomic ganglia
IMR-32	TKI258	-18.1108	-16.2625	-4.3087	3PL	-18.1108	autonomic ganglia
KELLY	TKI258	-2.37994	-0.378758	-4.37997	LM	-4.37997	autonomic ganglia
KP-N-SI9s	TKI258	-21.7882	-21.2724	-9.98309	3PL	-21.7882	autonomic ganglia
SIMA	TKI258	-2.95194	-1.78822	-0.494247	3PL	-2.95194	autonomic ganglia
SK-N-AS	TKI258	-18.5479	-41.3703	-20.4602	4PL	-41.3703	autonomic ganglia
SK-N-BE(2)	TKI258	-8.36336	-6.35509	0.629673	3PL	-8.36336	autonomic ganglia
SK-N-DZ	TKI258	-19.7555	-18.2297	-6.39953	3PL	-19.7555	autonomic ganglia
SK-N-FI	TKI258	-7.79094	-6.57288	0.509223	3PL	-7.79094	autonomic ganglia
SK-N-SH	TKI258	-13.7684	-13.6529	-4.08396	3PL	-13.7684	autonomic ganglia
CHP-212	Erlotinib	-7.21104	-5.20144	-4.46502	3PL	-7.21104	autonomic ganglia
IMR-32	Erlotinib	-8.1439	-6.09351	-10.0732	LM	-10.0732	autonomic ganglia
KELLY	Erlotinib		6.28534	3.65849	LM	3.65849	autonomic ganglia
KP-N-SI9s	Erlotinib	-10.7616	-13.1562	-10.5862	4PL	-13.1562	autonomic ganglia
SIMA	Erlotinib	6.59037	8.71186	5.22758	LM	5.22758	autonomic ganglia
SK-N-AS	Erlotinib	-15.6606	-16.1076	-17.6603	LM	-17.6603	autonomic ganglia
SK-N-BE(2)	Erlotinib	-11.5663	-9.56601	-2.15153	3PL	-11.5663	autonomic ganglia
SK-N-DZ	Erlotinib	-1.30516	0.680879	-3.31615	LM	-3.31615	autonomic ganglia
SK-N-FI	Erlotinib	2.97391	4.97387	0.974028	LM	0.974028	autonomic ganglia
SK-N-SH	Erlotinib	-10.8175	-8.8207	-2.43463	3PL	-10.8175	autonomic ganglia
IMR-32	Nilotinib	-1.1395	0.56853	1.55857	3PL	-1.1395	autonomic ganglia
KP-N-SI9s	Nilotinib	-18.2912	-16.3312	0.747344	3PL	-18.2912	autonomic ganglia
SIMA	Nilotinib	-1.29407	-4.60886	-3.27566	4PL	-4.60886	autonomic ganglia
SK-N-BE(2)	Nilotinib	-14.337	-12.5874	-7.00372	3PL	-14.337	autonomic ganglia
SK-N-SH	Nilotinib	-21.0977	-19.2067	-2.50762	3PL	-21.0977	autonomic ganglia
IMR-32	PD-0332991	-11.2297	-10.8408	-7.00707	3PL	-11.2297	autonomic ganglia
KP-N-SI9s	PD-0332991	-25.3089	-23.3079	-9.28603	3PL	-25.3089	autonomic ganglia
SIMA	PD-0332991	-3.10011	-3.67549	-3.76803	LM	-3.76803	autonomic ganglia
SK-N-AS	PD-0332991	-17.3107	-15.8611	-11.1245	3PL	-17.3107	autonomic ganglia
SK-N-BE(2)	PD-0332991		-7.75291	-8.37853	LM	-8.37853	autonomic ganglia
SK-N-DZ	PD-0332991	-20.871	-19.0167	-10.3241	3PL	-20.871	autonomic ganglia
SK-N-SH	PD-0332991	-13.8792	-11.9984	-10.4148	3PL	-13.8792	autonomic ganglia
KP-N-SI9s	Irinotecan	-21.1044	-19.1212	-7.61573	3PL	-21.1044	autonomic ganglia
SIMA	Irinotecan	-29.4572	-33.1245	-6.56025	4PL	-33.1245	autonomic ganglia
SK-N-BE(2)	Irinotecan	-24.5253	-23.3251	1.28788	3PL	-24.5253	autonomic ganglia
HuCCT1	AEW541	-6.85416	-4.88209	-3.73183	3PL	-6.85416	biliary tract
HuCCT1	Nilotinib	-8.97014	-7.02195	2.93672	3PL	-8.97014	biliary tract
HuCCT1	17-AAG	-22.249	-22.5257	0.520942	4PL	-22.5257	biliary tract
HuCCT1	PHA-665752	3.60859	1.17579	5.595	4PL	1.17579	biliary tract
HuCCT1	Lapatinib	-13.5332	-11.5224	2.74707	3PL	-13.5332	biliary tract
HuCCT1	Nutlin-3	10.1439	12.144	8.45064	LM	8.45064	biliary tract
HuCCT1	AZD0530	-10.9479	-8.94565	5.07887	3PL	-10.9479	biliary tract
HuCCT1	PF-2341066	-18.2979	-16.3	6.51714	3PL	-18.2979	biliary tract
HuCCT1	L-685458	-11.614	-9.5795	6.56425	3PL	-11.614	biliary tract
HuCCT1	ZD-6474	-20.8385	-18.7222	4.62073	3PL	-20.8385	biliary tract
HuCCT1	Panobinostat	-32.2346	-30.8975	-4.76944	3PL	-32.2346	biliary tract
HuCCT1	Sorafenib	-8.62902	-6.6175	6.12326	3PL	-8.62902	biliary tract
HuCCT1	Irinotecan	-20.9099	-29.1166	-3.60334	4PL	-29.1166	biliary tract
HuCCT1	Topotecan	-30.2204	-28.3715	-4.51993	3PL	-30.2204	biliary tract
HuCCT1	LBW242	-6.30245	-4.28341	1.25525	3PL	-6.30245	biliary tract
HuCCT1	PD-0325901	-14.5222	-12.531	-12.902	3PL	-14.5222	biliary tract
HuCCT1	PD-0332991	-2.54168	-0.539763	4.10949	3PL	-2.54168	biliary tract
HuCCT1	Paclitaxel	-6.16405	-3.95744	5.93469	3PL	-6.16405	biliary tract
HuCCT1	AZD6244	-22.6498	-20.6876	-22.1589	3PL	-22.6498	biliary tract
HuCCT1	PLX4720	-10.2073	-8.20728	4.73356	3PL	-10.2073	biliary tract
HuCCT1	RAF265	-1.14545	0.85198	-1.2346	LM	-1.2346	biliary tract
HuCCT1	TAE684	-18.6938	-16.6513	5.97509	3PL	-18.6938	biliary tract
HuCCT1	TKI258	-13.8462	-12.0568	0.6209	3PL	-13.8462	biliary tract
HuCCT1	Erlotinib	-11.9622	-10.0241	-1.56153	3PL	-11.9622	biliary tract
A-673	AEW541	-9.49687	-10.9682	-2.48521	4PL	-10.9682	bone
CAL-78	AEW541	-6.57011	-5.47836	-1.88038	3PL	-6.57011	bone
HOS	AEW541	-5.53602	-22.5738	-7.4409	4PL	-22.5738	bone
MG-63	AEW541	-19.8396	-20.1347	-4.87745	4PL	-20.1347	bone
MHH-ES-1	AEW541	-21.7164	-19.821	-3.66581	3PL	-21.7164	bone
Saos-2	AEW541	-19.8588	-18.2564	-8.21327	3PL	-19.8588	bone
SJSA-1	AEW541	-16.7841	-18.358	-11.1473	4PL	-18.358	bone
SK-ES-1	AEW541	-11.4377	-11.5947	-5.48841	4PL	-11.5947	bone
SW1353	AEW541	-6.00184	-8.96743	-7.91375	4PL	-8.96743	bone
TC-71	AEW541	1.27601	-8.24745	-0.715858	4PL	-8.24745	bone
U-2OS	AEW541	-16.353	-18.1524	-6.02818	4PL	-18.1524	bone
A-673	17-AAG	-8.5526	-9.78465	-1.9514	4PL	-9.78465	bone
CAL-78	17-AAG	-12.3968	-32.9917	-5.13305	4PL	-32.9917	bone
HOS	17-AAG	-15.5122	-19.2163	-2.15483	4PL	-19.2163	bone
MG-63	17-AAG	-9.30897	-22.2494	-2.9461	4PL	-22.2494	bone
MHH-ES-1	17-AAG	-13.8742	-13.1839	3.39113	3PL	-13.8742	bone
Saos-2	17-AAG	-4.26137	-15.3803	-4.68833	4PL	-15.3803	bone
SJSA-1	17-AAG	-17.6221	-31.8269	-10.3181	4PL	-31.8269	bone
SK-ES-1	17-AAG	-12.0385	-14.1367	-3.43383	4PL	-14.1367	bone
SW1353	17-AAG	-8.60933	-26.3579	-7.61775	4PL	-26.3579	bone
TC-71	17-AAG	-15.3443	-17.9077	2.34724	4PL	-17.9077	bone
U-2OS	17-AAG	-25.4849	-23.578	-9.19974	3PL	-25.4849	bone
A-673	PHA-665752	-9.98602	-14.1074	-11.9681	4PL	-14.1074	bone
CAL-78	PHA-665752	-6.76647	-11.3321	-8.7031	4PL	-11.3321	bone
HOS	PHA-665752	-8.68779	-6.74234	-0.774151	3PL	-8.68779	bone
MG-63	PHA-665752	-18.7813	-18.8156	-20.7838	LM	-20.7838	bone
MHH-ES-1	PHA-665752	-17.3128	-15.6565	-3.73632	3PL	-17.3128	bone
Saos-2	PHA-665752	-10.9748	-8.96799	-12.9771	LM	-12.9771	bone
SJSA-1	PHA-665752	-3.57221	-1.57222	-5.5723	LM	-5.5723	bone
SK-ES-1	PHA-665752	-6.4651	-14.7119	-8.4611	4PL	-14.7119	bone
SW1353	PHA-665752	-20.5855		-22.584	LM	-22.584	bone
TC-71	PHA-665752	-14.8467	-17.6626	-16.8878	4PL	-17.6626	bone
U-2OS	PHA-665752	-10.3428	-8.34592	-12.3429	LM	-12.3429	bone
A-673	Lapatinib	-9.90336	-9.00305	-11.9034	LM	-11.9034	bone
CAL-78	Lapatinib	-12.609	-21.2917	-14.5133	4PL	-21.2917	bone
HOS	Lapatinib	-3.5776	-2.33145	-2.12325	3PL	-3.5776	bone
MG-63	Lapatinib	-16.5507	-39.328	-18.5112	4PL	-39.328	bone
MHH-ES-1	Lapatinib	-11.5283	-9.6024	-4.70089	3PL	-11.5283	bone
Saos-2	Lapatinib	-12.1865	-18.8831	-14.0767	4PL	-18.8831	bone
SJSA-1	Lapatinib	-13.4729	-17.0722	-15.3547	4PL	-17.0722	bone
SK-ES-1	Lapatinib	-24.0276	-21.7392	-9.79444	3PL	-24.0276	bone
SW1353	Lapatinib	-23.7575	-25.991	-25.6422	4PL	-25.991	bone
TC-71	Lapatinib	-6.11023	-26.1378	-7.88447	4PL	-26.1378	bone
U-2OS	Lapatinib	-17.6661	-18.501	-19.5291	LM	-19.5291	bone
A-673	Nutlin-3	-11.2035	-16.472	-13.2004	4PL	-16.472	bone
CAL-78	Nutlin-3	-12.2349		-14.2352	LM	-14.2352	bone
HOS	Nutlin-3	-3.39308	-1.39345	-5.39199	LM	-5.39199	bone
MG-63	Nutlin-3			-16.2313	LM	-16.2313	bone
MHH-ES-1	Nutlin-3	-6.95193	-4.93862	-8.95926	LM	-8.95926	bone
Saos-2	Nutlin-3	-5.97631	-3.97613	-7.9764	LM	-7.9764	bone
SJSA-1	Nutlin-3	-7.38169	-5.38197	2.68917	3PL	-7.38169	bone
SK-ES-1	Nutlin-3	-4.15508	-9.49973	-6.15398	4PL	-9.49973	bone
SW1353	Nutlin-3	-7.8076	-16.2132	-9.77496	4PL	-16.2132	bone
TC-71	Nutlin-3		-24.734	-22.0294	4PL	-24.734	bone
U-2OS	Nutlin-3	-15.6449	-3.62882	-7.61605	3PL	-15.6449	bone
A-673	AZD0530	-4.6678	-15.502	-6.63638	4PL	-15.502	bone
CAL-78	AZD0530	-8.72211	-7.36681	-10.7085	LM	-10.7085	bone
HOS	AZD0530	-4.84119	-5.7528	-6.83617	LM	-6.83617	bone
MG-63	AZD0530	-11.7053	-19.3225	-13.6117	4PL	-19.3225	bone
MHH-ES-1	AZD0530	-11.5696	-9.61284	-11.0452	3PL	-11.5696	bone
Saos-2	AZD0530	-9.61272	-6.62175	-10.5239	LM	-10.5239	bone
SJSA-1	AZD0530	-1.91849	1.38109	-2.61229	LM	-2.61229	bone
SK-ES-1	AZD0530	-19.2528	-24.8078	-21.2293	4PL	-24.8078	bone
SW1353	AZD0530	-10.8078	-23.5878	-12.7199	4PL	-23.5878	bone
TC-71	AZD0530		-31.0569	-35.0574	LM	-35.0574	bone
U-2OS	AZD0530	-12.8639	-25.4527	-14.2269	4PL	-25.4527	bone
A-673	PF-2341066	-5.44738	-5.90709	4.57247	4PL	-5.90709	bone
CAL-78	PF-2341066	-2.16366	-13.5095	-3.99557	4PL	-13.5095	bone
HOS	PF-2341066	-4.96233	-9.02041	-6.95312	4PL	-9.02041	bone
MG-63	PF-2341066	-21.0473	-18.9971	1.88048	3PL	-21.0473	bone
MHH-ES-1	PF-2341066	-8.78945	-6.79275	2.24012	3PL	-8.78945	bone
Saos-2	PF-2341066	-8.23172	-6.21431	4.90968	3PL	-8.23172	bone
SJSA-1	PF-2341066	3.26031	-9.64177	1.29647	4PL	-9.64177	bone
SK-ES-1	PF-2341066	-10.2341	-7.878	5.2335	3PL	-10.2341	bone
SW1353	PF-2341066	-13.7119	-11.7115	-0.0878077	3PL	-13.7119	bone
TC-71	PF-2341066	-21.3777	-19.3785	3.0807	3PL	-21.3777	bone
U-2OS	PF-2341066	-12.286	-10.2834	-1.03021	3PL	-12.286	bone
A-673	L-685458	-11.5085	-14.3768	-13.5079	4PL	-14.3768	bone
CAL-78	L-685458	-12.5737	-12.0368	-14.5629	LM	-14.5629	bone
HOS	L-685458	-5.72683	-3.72675	-7.72703	LM	-7.72703	bone
MG-63	L-685458	-31.2256	-29.3505	-33.2264	LM	-33.2264	bone
MHH-ES-1	L-685458	-16.5729	-16.5078	-5.87609	3PL	-16.5729	bone
Saos-2	L-685458	-3.08578	-1.08584	1.05396	3PL	-3.08578	bone
SJSA-1	L-685458	-19.1	-22.4866	-21.0894	4PL	-22.4866	bone
SK-ES-1	L-685458	-18.6989	-16.699	5.81249	3PL	-18.6989	bone
SW1353	L-685458	-24.4535	-22.4701	-26.4751	LM	-26.4751	bone
TC-71	L-685458	-29.028	-27.0288	-31.0287	LM	-31.0287	bone
U-2OS	L-685458	-27.8187	-26.6552	-1.01307	3PL	-27.8187	bone
A-673	ZD-6474	-8.12155	-6.16121	1.29846	3PL	-8.12155	bone
CAL-78	ZD-6474	-6.79286	-11.2677	-8.7921	4PL	-11.2677	bone
HOS	ZD-6474	-6.94353	-5.0796	-1.27999	3PL	-6.94353	bone
MG-63	ZD-6474	-5.13205	-8.88947	-7.13035	4PL	-8.88947	bone
MHH-ES-1	ZD-6474	-9.88957	-9.13419	-0.937576	3PL	-9.88957	bone
Saos-2	ZD-6474	-3.30933	-11.2584	-5.29706	4PL	-11.2584	bone
SJSA-1	ZD-6474	-3.5399	-9.21088	-5.508	4PL	-9.21088	bone
SK-ES-1	ZD-6474	-16.1152	-15.5171	-4.85908	3PL	-16.1152	bone
SW1353	ZD-6474	-5.16441	-12.5717	-7.15223	4PL	-12.5717	bone
TC-71	ZD-6474	-15.5154	-29.3093	-17.8804	4PL	-29.3093	bone
U-2OS	ZD-6474	-14.6042	-12.624	-1.2324	3PL	-14.6042	bone
A-673	Panobinostat	-30.8923	-36.2376	0.77414	4PL	-36.2376	bone
CAL-78	Panobinostat	-29.0135	-32.9109	-12.4225	4PL	-32.9109	bone
HOS	Panobinostat	-18.5791	-23.8794	-4.89663	4PL	-23.8794	bone
MG-63	Panobinostat	-26.2631	-27.5393	-19.0228	4PL	-27.5393	bone
MHH-ES-1	Panobinostat	-30.8983	-35.4291	-9.28691	4PL	-35.4291	bone
Saos-2	Panobinostat	-34.0342	-39.7188	-6.33785	4PL	-39.7188	bone
SJSA-1	Panobinostat	-19.1452	-18.1659	-19.9521	LM	-19.9521	bone
SK-ES-1	Panobinostat	-27.1548	-31.8649	-7.63023	4PL	-31.8649	bone
SW1353	Panobinostat	-34.8816	-33.8882	-4.61076	3PL	-34.8816	bone
TC-71	Panobinostat	-32.3874	-57.5059	-0.823514	4PL	-57.5059	bone
U-2OS	Panobinostat	-29.7018	-33.9647	-7.13231	4PL	-33.9647	bone
A-673	Sorafenib			-10.2248	LM	-10.2248	bone
CAL-78	Sorafenib	1.56026	-1.82409	-0.439179	4PL	-1.82409	bone
HOS	Sorafenib	-3.84792	-2.05638	-5.84781	LM	-5.84781	bone
MG-63	Sorafenib		-17.6889	-18.0604	LM	-18.0604	bone
MHH-ES-1	Sorafenib	-12.7405	-10.7238	2.80653	3PL	-12.7405	bone
Saos-2	Sorafenib	3.13975	5.13952	1.13955	LM	1.13955	bone
SJSA-1	Sorafenib	-11.1463	-9.14636	-13.1464	LM	-13.1464	bone
SK-ES-1	Sorafenib	2.69205	-0.389842	0.692362	4PL	-0.389842	bone
SW1353	Sorafenib	-8.91591	-7.93079	-9.76676	LM	-9.76676	bone
TC-71	Sorafenib	-17.5464	-19.0084	-19.5463	LM	-19.5463	bone
U-2OS	Sorafenib	-3.73732	-11.0304	-5.73523	4PL	-11.0304	bone
A-673	Topotecan	-21.1802	-20.0289	-1.60071	3PL	-21.1802	bone
CAL-78	Topotecan	-44.8298	-46.8965	-14.5266	4PL	-46.8965	bone
HOS	Topotecan	-21.8657	-22.0863	-2.59759	4PL	-22.0863	bone
MG-63	Topotecan	-14.2951	-18.6621	-1.65526	4PL	-18.6621	bone
MHH-ES-1	Topotecan	-30.5298	-28.4287	-1.21097	3PL	-30.5298	bone
Saos-2	Topotecan	-25.9933	-23.9952	-13.1976	3PL	-25.9933	bone
SJSA-1	Topotecan	-16.5785	-18.5899	-13.8238	4PL	-18.5899	bone
SK-ES-1	Topotecan	-23.4914	-32.9481	1.6944	4PL	-32.9481	bone
SW1353	Topotecan	-11.9219	-10.1554	-10.8035	3PL	-11.9219	bone
TC-71	Topotecan	-27.7327	-25.9132	3.18557	3PL	-27.7327	bone
U-2OS	Topotecan	-14.6815	-13.9262	-0.238288	3PL	-14.6815	bone
A-673	LBW242	-6.6552	-6.87128	-1.68254	4PL	-6.87128	bone
CAL-78	LBW242	-1.89348	1.18117	-2.81352	LM	-2.81352	bone
HOS	LBW242	2.36386	4.36207	5.27977	3PL	2.36386	bone
MG-63	LBW242	-22.1813	-20.1814	-0.73557	3PL	-22.1813	bone
MHH-ES-1	LBW242	-13.4978	-11.7022	-9.23106	3PL	-13.4978	bone
Saos-2	LBW242	-4.70056	-2.70088	-6.70059	LM	-6.70059	bone
SJSA-1	LBW242	2.02629	3.99216	-0.00929282	LM	-0.00929282	bone
SK-ES-1	LBW242	-2.9538	-2.91243	-4.47156	LM	-4.47156	bone
SW1353	LBW242	-11.5281	-12.4262	-13.5335	LM	-13.5335	bone
TC-71	LBW242	-9.57289	-21.4812	-11.3285	4PL	-21.4812	bone
U-2OS	LBW242	-14.47	-12.4717	-6.44102	3PL	-14.47	bone
A-673	PD-0325901	-12.9598	-15.4091	-14.9573	4PL	-15.4091	bone
CAL-78	PD-0325901	-18.5342	-20.3148	-20.5188	LM	-20.5188	bone
HOS	PD-0325901	-7.96069	-15.8012	-9.88343	4PL	-15.8012	bone
MG-63	PD-0325901	-15.958	-21.6055	-17.9215	4PL	-21.6055	bone
MHH-ES-1	PD-0325901	-38.9571	-37.3174	-6.4042	3PL	-38.9571	bone
Saos-2	PD-0325901	-13.287	-12.774	-15.2862	LM	-15.2862	bone
SJSA-1	PD-0325901	-19.7583	-18.3489	-22.0263	LM	-22.0263	bone
SK-ES-1	PD-0325901	-22.3941	-25.3019	-24.3881	4PL	-25.3019	bone
SW1353	PD-0325901	-23.4401	-21.5311	-25.5318	LM	-25.5318	bone
TC-71	PD-0325901		-25.9094	-20.9059	4PL	-25.9094	bone
U-2OS	PD-0325901	-11.2119	-9.5839	-5.01519	3PL	-11.2119	bone
A-673	PD-0332991	-26.2269	-24.2941	-14.7109	3PL	-26.2269	bone
CAL-78	PD-0332991	-10.0301	-8.02755	-12.0307	LM	-12.0307	bone
HOS	PD-0332991	-9.39026	-11.4504	-11.396	4PL	-11.4504	bone
MG-63	PD-0332991	-22.4128	-44.0651	-23.7323	4PL	-44.0651	bone
MHH-ES-1	PD-0332991	-29.0367	-27.1011	-8.71292	3PL	-29.0367	bone
Saos-2	PD-0332991			-9.63093	LM	-9.63093	bone
SJSA-1	PD-0332991	-4.73348	-3.54364	-3.34649	3PL	-4.73348	bone
SK-ES-1	PD-0332991	-18.8996	-16.9056	-13.2457	3PL	-18.8996	bone
SW1353	PD-0332991	-2.23125	-1.43929	-4.22987	LM	-4.22987	bone
TC-71	PD-0332991	-21.7807	-24.1525	-22.9359	4PL	-24.1525	bone
U-2OS	PD-0332991	-25.0395	-23.6692	-15.3734	3PL	-25.0395	bone
A-673	Paclitaxel	-28.105	-54.3943	-1.61028	4PL	-54.3943	bone
CAL-78	Paclitaxel		-29.9765	-11.4098	4PL	-29.9765	bone
HOS	Paclitaxel		-44.2274	-7.42145	4PL	-44.2274	bone
MG-63	Paclitaxel		-29.8513	-5.59624	4PL	-29.8513	bone
MHH-ES-1	Paclitaxel	-25.1084	-45.6699	-5.31682	4PL	-45.6699	bone
Saos-2	Paclitaxel	-9.92878	-34.2206	-2.50392	4PL	-34.2206	bone
SJSA-1	Paclitaxel		-19.5619	-1.3802	4PL	-19.5619	bone
SK-ES-1	Paclitaxel		-26.6701	-6.36803	4PL	-26.6701	bone
SW1353	Paclitaxel	-3.05535	-14.3781	0.0593045	4PL	-14.3781	bone
TC-71	Paclitaxel	-45.4439	-42.3047	1.11981	3PL	-45.4439	bone
U-2OS	Paclitaxel	-23.6143	-36.8722	-5.23841	4PL	-36.8722	bone
A-673	AZD6244	-27.4446	-27.6381	-29.4457	LM	-29.4457	bone
CAL-78	AZD6244			-13.4895	LM	-13.4895	bone
HOS	AZD6244	-6.45358	-7.23746	-8.45376	LM	-8.45376	bone
MG-63	AZD6244	-17.0132	-16.6191	-19.0133	LM	-19.0133	bone
MHH-ES-1	AZD6244	-14.3645	-12.3763	-6.54278	3PL	-14.3645	bone
Saos-2	AZD6244		-23.7601	-25.6249	LM	-25.6249	bone
SJSA-1	AZD6244	-16.1701	-32.4215	-17.8984	4PL	-32.4215	bone
SK-ES-1	AZD6244	-22.797	-20.8294	-5.64973	3PL	-22.797	bone
SW1353	AZD6244	-9.16628	-7.16761	-11.1685	LM	-11.1685	bone
TC-71	AZD6244	-20.1466	-27.3807	-21.9465	4PL	-27.3807	bone
U-2OS	AZD6244	-18.9012	-19.7184	-20.8961	LM	-20.8961	bone
A-673	PLX4720	-7.45408	-5.63043	-3.57705	3PL	-7.45408	bone
CAL-78	PLX4720	-8.86629	-12.107	-2.59186	4PL	-12.107	bone
HOS	PLX4720	3.72662	5.69318	1.72667	LM	1.72667	bone
MG-63	PLX4720	-8.0241	-6.02491	-10.0245	LM	-10.0245	bone
MHH-ES-1	PLX4720	-6.88397	-4.87639	3.93545	3PL	-6.88397	bone
Saos-2	PLX4720	2.28686	4.28691	0.286839	LM	0.286839	bone
SJSA-1	PLX4720	-7.26112		-9.26487	LM	-9.26487	bone
SK-ES-1	PLX4720	-16.4583	-14.4574	-1.90255	3PL	-16.4583	bone
SW1353	PLX4720	-10.9021	-8.90238	-12.9027	LM	-12.9027	bone
TC-71	PLX4720	-16.4686	-24.116	-18.4339	4PL	-24.116	bone
U-2OS	PLX4720	-10.5667	-8.66635	-12.0469	LM	-12.0469	bone
A-673	RAF265	-18.9996	-20.1121	-2.53384	4PL	-20.1121	bone
CAL-78	RAF265	-14.9355	-20.0114	-15.086	4PL	-20.0114	bone
HOS	RAF265	-4.87866	-6.06483	-6.71627	LM	-6.71627	bone
MG-63	RAF265	-25.2959	-23.3377	-15.9996	3PL	-25.2959	bone
MHH-ES-1	RAF265	-23.1874	-21.1783	-17.337	3PL	-23.1874	bone
Saos-2	RAF265	-8.06231	-8.71767	-8.79882	LM	-8.79882	bone
SJSA-1	RAF265	-10.1765	-8.17687	-5.54107	3PL	-10.1765	bone
SK-ES-1	RAF265	-7.247	-11.8509	-7.92211	4PL	-11.8509	bone
SW1353	RAF265	-19.4109	-22.7902	-20.9671	4PL	-22.7902	bone
TC-71	RAF265	-16.8242	-27.0345	-18.8053	4PL	-27.0345	bone
U-2OS	RAF265	-16.4841	-16.7363	-7.76726	4PL	-16.7363	bone
A-673	TAE684	-15.844	-15.3265	-8.87999	3PL	-15.844	bone
CAL-78	TAE684	-12.7745	-11.5357	-1.61443	3PL	-12.7745	bone
HOS	TAE684	-11.3836	-9.57525	-13.3976	LM	-13.3976	bone
MG-63	TAE684	-29.2179	-27.5053	-5.71227	3PL	-29.2179	bone
MHH-ES-1	TAE684	-20.8962	-19.0179	-7.10035	3PL	-20.8962	bone
Saos-2	TAE684	-12.8971	-10.9082	0.0139904	3PL	-12.8971	bone
SJSA-1	TAE684	-6.85361	-4.81027	-8.84034	LM	-8.84034	bone
SK-ES-1	TAE684	-28.5371	-31.0553	-8.85276	4PL	-31.0553	bone
SW1353	TAE684	-21.7598	-22.5748	-2.5399	4PL	-22.5748	bone
TC-71	TAE684	4.26604	6.26585	2.26605	LM	2.26605	bone
U-2OS	TAE684	-19.5784	-18.4943	-5.75031	3PL	-19.5784	bone
A-673	TKI258	-19.3461	-18.3559	-8.54083	3PL	-19.3461	bone
CAL-78	TKI258	-17.2223	-15.4965	-4.36832	3PL	-17.2223	bone
HOS	TKI258	-13.2718	-11.2672	-15.281	LM	-15.281	bone
MG-63	TKI258	-20.056	-20.332	-2.39742	4PL	-20.332	bone
MHH-ES-1	TKI258	-18.9284	-19.1517	-7.38877	4PL	-19.1517	bone
Saos-2	TKI258	-12.1566	-11.0124	-5.30643	3PL	-12.1566	bone
SJSA-1	TKI258	-9.58958	-8.39165	-11.5932	LM	-11.5932	bone
SK-ES-1	TKI258	-13.215	-11.2311	-2.27463	3PL	-13.215	bone
SW1353	TKI258	-19.4388	-17.8466	-8.77061	3PL	-19.4388	bone
TC-71	TKI258	-38.2367	-36.2368	3.35401	3PL	-38.2367	bone
U-2OS	TKI258	-21.099	-19.3484	-3.23009	3PL	-21.099	bone
A-673	Erlotinib	-12.7492	-14.1927	-14.8682	LM	-14.8682	bone
CAL-78	Erlotinib	-10.6416	-8.30859	-5.63668	3PL	-10.6416	bone
HOS	Erlotinib			-7.0854	LM	-7.0854	bone
MG-63	Erlotinib	-11.2005	-9.21228	-13.2025	LM	-13.2025	bone
MHH-ES-1	Erlotinib	-13.0526	-11.0825	-6.01557	3PL	-13.0526	bone
Saos-2	Erlotinib	-2.97066	-0.967025	-4.97094	LM	-4.97094	bone
SJSA-1	Erlotinib	-10.7399	-8.78735	-12.784	LM	-12.784	bone
SK-ES-1	Erlotinib	-1.10542	0.712771	1.64243	3PL	-1.10542	bone
SW1353	Erlotinib	-8.36917	-8.5191	-10.3272	LM	-10.3272	bone
TC-71	Erlotinib	-7.8125	-18.9818	-9.47935	4PL	-18.9818	bone
U-2OS	Erlotinib	-16.612	-15.3462	-15.2121	3PL	-16.612	bone
CAL-78	Nilotinib	-9.45425	-14.1865	-11.3858	4PL	-14.1865	bone
HOS	Nilotinib	-14.0884	-14.3535	-16.0885	LM	-16.0885	bone
MG-63	Nilotinib	-8.14811	-29.1899	-10.101	4PL	-29.1899	bone
MHH-ES-1	Nilotinib	-15.9196	-14.0498	-6.09764	3PL	-15.9196	bone
Saos-2	Nilotinib	-12.9571	-12.5584	-3.34976	3PL	-12.9571	bone
SK-ES-1	Nilotinib	-10.1068	-14.0029	-12.073	4PL	-14.0029	bone
SW1353	Nilotinib	-7.82526	-11.57	-9.82528	4PL	-11.57	bone
TC-71	Nilotinib	-25.1546	-23.1557	-27.1557	LM	-27.1557	bone
U-2OS	Nilotinib	-15.8106	-13.8101	4.74879	3PL	-15.8106	bone
CAL-78	Irinotecan	-17.2844	-19.5133	-10.42	4PL	-19.5133	bone
HOS	Irinotecan	-19.9027	-17.9744	-3.26423	3PL	-19.9027	bone
MG-63	Irinotecan	-15.9361	-45.1121	-2.33861	4PL	-45.1121	bone
MHH-ES-1	Irinotecan	-32.5351	-30.2555	1.179	3PL	-32.5351	bone
Saos-2	Irinotecan	-33.1529	-31.5592	-10.3005	3PL	-33.1529	bone
SK-ES-1	Irinotecan	-30.2933	-48.7519	-1.61424	4PL	-48.7519	bone
SW1353	Irinotecan	-26.1578	-24.3677	-4.93459	3PL	-26.1578	bone
TC-71	Irinotecan	-22.7965	-22.4572	4.46798	3PL	-22.7965	bone
U-2OS	Irinotecan	-17.383	-18.0561	-4.0734	4PL	-18.0561	bone
AU565	AEW541	-25.0735	-29.1047	-27.0186	4PL	-29.1047	breast
BT-20	AEW541	-7.76701	-11.3365	-9.76274	4PL	-11.3365	breast
BT-474	AEW541	-9.47777	-11.026	-11.4764	LM	-11.4764	breast
BT-549	AEW541	-10.3501	-20.5497	-12.138	4PL	-20.5497	breast
CAL-85-1	AEW541	-22.691	-20.7756	-19.0051	3PL	-22.691	breast
CAMA-1	AEW541	-21.2853	-23.3914	-23.2922	4PL	-23.3914	breast
EFM-19	AEW541	-21.5313	-27.0575	-23.4777	4PL	-27.0575	breast
HCC1187	AEW541	-22.6971	-23.8655	-24.6949	LM	-24.6949	breast
HCC1395	AEW541	-19.2268	-19.0356	-21.2257	LM	-21.2257	breast
HCC1569	AEW541	-23.6763	-31.0084	-25.6345	4PL	-31.0084	breast
HCC1806	AEW541	-10.294	-18.6739	-12.2665	4PL	-18.6739	breast
HCC1954	AEW541	-17.3601	-36.5689	-19.2503	4PL	-36.5689	breast
HCC70	AEW541	-16.1952	-27.0039	-18.1325	4PL	-27.0039	breast
HDQ-P1	AEW541	-10.1855	-20.2311	-12.1231	4PL	-20.2311	breast
HMC-1-8	AEW541	-41.9017	-39.9286	-15.5848	3PL	-41.9017	breast
Hs578T	AEW541	-31.0832	-29.0907	-33.0824	LM	-33.0824	breast
Hs739-T	AEW541	-12.625	-10.8349	-10.599	3PL	-12.625	breast
MB157	AEW541	-10.8372	-9.04498	-7.76928	3PL	-10.8372	breast
MCF7	AEW541	-21.3099	-19.3206	-5.14563	3PL	-21.3099	breast
MDA-MB-157	AEW541	-14.8543	-24.9238	-16.8365	4PL	-24.9238	breast
MDA-MB-175-VII	AEW541	-17.5128	-15.5185	-19.5231	LM	-19.5231	breast
MDA-MB-415	AEW541	-19.3152	-26.2545	-21.2844	4PL	-26.2545	breast
MDA-MB-436	AEW541	-18.1065	-20.0772	-20.0988	LM	-20.0988	breast
MDA-MB-453	AEW541	-14.5383	-23.1243	-16.3702	4PL	-23.1243	breast
MDA-MB-468	AEW541	-19.4736	-18.0228	-14.5448	3PL	-19.4736	breast
SK-BR-3	AEW541	-23.3003	-29.0872	-25.2334	4PL	-29.0872	breast
T-47D	AEW541	-26.9925	-25.0087	-29.0177	LM	-29.0177	breast
UACC-812	AEW541	-15.1722	-22.4675	-17.092	4PL	-22.4675	breast
ZR-75-1	AEW541	0.593372	-0.733688	-1.34195	LM	-1.34195	breast
ZR-75-30	AEW541	-20.2783	-29.3905	-22.2769	4PL	-29.3905	breast
AU565	Nilotinib	-3.25253	-10.4219	-5.25096	4PL	-10.4219	breast
BT-20	Nilotinib	-14.8343	-15.1747	-16.8189	LM	-16.8189	breast
BT-474	Nilotinib	-20.1019	-18.0735	-6.19779	3PL	-20.1019	breast
BT-549	Nilotinib	-1.36036	-4.65934	-3.35916	4PL	-4.65934	breast
CAL-85-1	Nilotinib	-20.1283	-24.7538	-22.1277	4PL	-24.7538	breast
CAMA-1	Nilotinib	-6.81611	-17.4405	-8.79884	4PL	-17.4405	breast
EFM-19	Nilotinib	-15.1004	-15.6732	-17.1004	LM	-17.1004	breast
HCC1187	Nilotinib	-13.8381	-11.8395	-15.8398	LM	-15.8398	breast
HCC1569	Nilotinib	-13.7568	-11.7567	-15.7571	LM	-15.7571	breast
HCC1806	Nilotinib	-15.232	-13.1535	-7.37729	3PL	-15.232	breast
HCC1954	Nilotinib	-15.6736	-13.669	-5.27423	3PL	-15.6736	breast
HCC70	Nilotinib	-13.6265	-15.7895	-15.6264	4PL	-15.7895	breast
HDQ-P1	Nilotinib	-11.196	-9.37124	1.29853	3PL	-11.196	breast
HMC-1-8	Nilotinib	-15.1354	-29.1506	-17.1061	4PL	-29.1506	breast
Hs578T	Nilotinib	-20.4826	-46.9694	-22.4229	4PL	-46.9694	breast
Hs739-T	Nilotinib	-15.3015	-22.1016	-17.2792	4PL	-22.1016	breast
MB157	Nilotinib	-12.0749	-10.9081	-6.64343	3PL	-12.0749	breast
MCF7	Nilotinib	-5.03741	-8.33113	-7.02512	4PL	-8.33113	breast
MDA-MB-157	Nilotinib	-6.96323	-9.00725	-8.96046	4PL	-9.00725	breast
MDA-MB-175-VII	Nilotinib	-11.0184	-13.4408	-13.0184	4PL	-13.4408	breast
MDA-MB-415	Nilotinib	-14.6767	-14.7238	-1.21128	4PL	-14.7238	breast
MDA-MB-436	Nilotinib	-4.17966	-11.6424	-6.1769	4PL	-11.6424	breast
MDA-MB-453	Nilotinib	-9.76452	-12.0782	-11.7433	4PL	-12.0782	breast
MDA-MB-468	Nilotinib	-6.62065	-4.58044	0.696868	3PL	-6.62065	breast
SK-BR-3	Nilotinib	-11.0369	-23.9703	-12.9083	4PL	-23.9703	breast
T-47D	Nilotinib	-5.28485	-14.1297	-7.22737	4PL	-14.1297	breast
UACC-812	Nilotinib	-20.2513	-16.0817	-20.0535	3PL	-20.2513	breast
ZR-75-30	Nilotinib	-13.3143	-11.2492	-15.2958	LM	-15.2958	breast
AU565	17-AAG		-36.5646	-7.16754	4PL	-36.5646	breast
BT-20	17-AAG	-5.7622	-3.76596	-7.75922	LM	-7.75922	breast
BT-474	17-AAG	-19.991	-19.8495	-6.6468	3PL	-19.991	breast
BT-549	17-AAG		-23.5927	-11.0554	4PL	-23.5927	breast
CAL-85-1	17-AAG	-20.3673	-20.3316	-18.5997	3PL	-20.3673	breast
CAMA-1	17-AAG		-13.2747	-15.9007	LM	-15.9007	breast
EFM-19	17-AAG	-8.2926	-25.9322	-7.54954	4PL	-25.9322	breast
HCC1187	17-AAG	-1.04361	-2.76087	3.10836	4PL	-2.76087	breast
HCC1395	17-AAG	-15.0806	-13.1689	-17.2052	LM	-17.2052	breast
HCC1569	17-AAG	-15.4025	-37.2277	-11.6448	4PL	-37.2277	breast
HCC1806	17-AAG	-14.8392	-29.3703	-1.74871	4PL	-29.3703	breast
HCC1954	17-AAG	-7.15846	-13.7353	-5.71719	4PL	-13.7353	breast
HCC70	17-AAG	-12.7454	-13.5506	-12.3005	4PL	-13.5506	breast
HDQ-P1	17-AAG	-4.76459	-16.876	-4.54467	4PL	-16.876	breast
HMC-1-8	17-AAG	-14.397	-29.066	-7.88164	4PL	-29.066	breast
Hs578T	17-AAG	-6.93217	-34.5273	-6.43619	4PL	-34.5273	breast
Hs739-T	17-AAG	-13.5546	-20.062	-8.1093	4PL	-20.062	breast
MB157	17-AAG	-8.81982	-31.7301	-9.18619	4PL	-31.7301	breast
MCF7	17-AAG	-2.17595	-3.76181	0.622731	4PL	-3.76181	breast
MDA-MB-157	17-AAG	-1.64231	-1.50892	-3.6413	LM	-3.6413	breast
MDA-MB-175-VII	17-AAG		-29.9134	-4.8552	4PL	-29.9134	breast
MDA-MB-415	17-AAG	-8.09095	-22.3477	-3.43306	4PL	-22.3477	breast
MDA-MB-436	17-AAG	-11.9776	-23.4115	-13.4739	4PL	-23.4115	breast
MDA-MB-453	17-AAG	-15.2914	-14.001	0.543033	3PL	-15.2914	breast
MDA-MB-468	17-AAG	-12.9231	-19.3871	-13.0884	4PL	-19.3871	breast
SK-BR-3	17-AAG		-18.0344	-7.15	4PL	-18.0344	breast
T-47D	17-AAG	-18.627	-24.2201	-7.40964	4PL	-24.2201	breast
UACC-812	17-AAG	-14.3018	-20.5136	-15.5374	4PL	-20.5136	breast
ZR-75-1	17-AAG	-21.0913	-24.8778	-8.26317	4PL	-24.8778	breast
ZR-75-30	17-AAG		-11.4966	-7.69731	4PL	-11.4966	breast
AU565	PHA-665752		-11.8326	-14.2768	LM	-14.2768	breast
BT-20	PHA-665752		-11.6378	-14.4909	LM	-14.4909	breast
BT-474	PHA-665752	-14.2553	-12.2761	-9.34366	3PL	-14.2553	breast
BT-549	PHA-665752	-6.05573	-9.25649	-8.05558	4PL	-9.25649	breast
CAL-85-1	PHA-665752		-3.60846	-7.60864	LM	-7.60864	breast
CAMA-1	PHA-665752	-15.3205	-14.0638	-9.85878	3PL	-15.3205	breast
EFM-19	PHA-665752	-17.0076	-15.0076	0.351831	3PL	-17.0076	breast
HCC1187	PHA-665752	-12.2532	-13.7583	-6.96305	4PL	-13.7583	breast
HCC1395	PHA-665752	-7.2739	-13.5651	-9.24771	4PL	-13.5651	breast
HCC1569	PHA-665752	-16.8795	-16.6007	-8.98493	3PL	-16.8795	breast
HCC1806	PHA-665752	-8.71425	-6.70314	-10.7161	LM	-10.7161	breast
HCC1954	PHA-665752	-15.6761	-13.68	-17.6791	LM	-17.6791	breast
HCC70	PHA-665752	-18.5922	-22.0705	-20.5764	4PL	-22.0705	breast
HDQ-P1	PHA-665752	-15.7593	-13.7645	-5.67817	3PL	-15.7593	breast
HMC-1-8	PHA-665752	-23.2471	-22.6139	-25.2473	LM	-25.2473	breast
Hs578T	PHA-665752	-21.7912	-19.7998	-23.7912	LM	-23.7912	breast
Hs739-T	PHA-665752	-5.90065	-3.90562	-7.90708	LM	-7.90708	breast
MB157	PHA-665752	-7.36216	-5.37003	-9.37041	LM	-9.37041	breast
MCF7	PHA-665752	1.50885	2.07316	-0.494707	LM	-0.494707	breast
MDA-MB-157	PHA-665752	-6.72657	-4.72059	-8.72752	LM	-8.72752	breast
MDA-MB-175-VII	PHA-665752	-12.5263	-15.9754	-14.5253	4PL	-15.9754	breast
MDA-MB-415	PHA-665752	-11.2716	-9.35683	-13.2719	LM	-13.2719	breast
MDA-MB-436	PHA-665752	-14.5262	-16.0332	-16.5435	LM	-16.5435	breast
MDA-MB-453	PHA-665752	-9.70402	-15.5074	-11.6995	4PL	-15.5074	breast
MDA-MB-468	PHA-665752	0.925579	2.92243	-1.07767	LM	-1.07767	breast
SK-BR-3	PHA-665752	0.549116	2.54916	-1.45091	LM	-1.45091	breast
T-47D	PHA-665752	-7.76867	-8.97253	-9.76856	LM	-9.76856	breast
UACC-812	PHA-665752	-4.51807	-5.36313	-6.51707	LM	-6.51707	breast
ZR-75-1	PHA-665752	1.66542	3.32298	0.728387	LM	0.728387	breast
ZR-75-30	PHA-665752	-4.24856	-13.2198	-6.2435	4PL	-13.2198	breast
AU565	Lapatinib	-26.3724	-41.0743	-18.6746	4PL	-41.0743	breast
BT-20	Lapatinib	-9.24824	-19.2677	-11.1879	4PL	-19.2677	breast
BT-474	Lapatinib	-19.8948	-17.9684	-32.1891	LM	-32.1891	breast
BT-549	Lapatinib	-6.65721	-8.87243	-8.63795	4PL	-8.87243	breast
CAL-85-1	Lapatinib	-13.1379	-11.55	-10.601	3PL	-13.1379	breast
CAMA-1	Lapatinib	-15.2578	-26.9692	-17.2489	4PL	-26.9692	breast
EFM-19	Lapatinib	-13.0288	-12.5019	-15.0112	LM	-15.0112	breast
HCC1187	Lapatinib	-28.0399	-26.0402	-30.0405	LM	-30.0405	breast
HCC1395	Lapatinib	-15.1082	-18.1176	-15.1333	4PL	-18.1176	breast
HCC1569	Lapatinib	-16.3868	-33.3464	-18.3631	4PL	-33.3464	breast
HCC1806	Lapatinib	-11.6964	-11.9822	-7.72305	4PL	-11.9822	breast
HCC1954	Lapatinib	-20.7054	-19.905	-12.6474	3PL	-20.7054	breast
HCC70	Lapatinib	-9.0443	-19.438	-10.9986	4PL	-19.438	breast
HDQ-P1	Lapatinib	-14.5283	-16.9081	-10.8491	4PL	-16.9081	breast
HMC-1-8	Lapatinib	-13.2999	-35.2503	-15.2606	4PL	-35.2503	breast
Hs578T	Lapatinib	-21.6725	-27.6225	-23.6723	4PL	-27.6225	breast
Hs739-T	Lapatinib			-19.8715	LM	-19.8715	breast
MB157	Lapatinib	-22.6505	-21.7431	-18.0758	3PL	-22.6505	breast
MCF7	Lapatinib	-7.92923	-5.49186	-9.50176	LM	-9.50176	breast
MDA-MB-157	Lapatinib	-21.0411	-19.0453	-23.045	LM	-23.045	breast
MDA-MB-175-VII	Lapatinib	-29.9659	-30.8131	-16.8349	4PL	-30.8131	breast
MDA-MB-415	Lapatinib	-7.60759	-6.26864	-9.61061	LM	-9.61061	breast
MDA-MB-436	Lapatinib	-18.9173	-16.9204	-20.9246	LM	-20.9246	breast
MDA-MB-453	Lapatinib	-29.1928	-28.859	-16.6833	3PL	-29.1928	breast
MDA-MB-468	Lapatinib	-26.1809	-24.4425	-4.85708	3PL	-26.1809	breast
SK-BR-3	Lapatinib	-18.2279	-16.4168	-17.922	3PL	-18.2279	breast
T-47D	Lapatinib	-17.5692	-23.833	-19.5049	4PL	-23.833	breast
UACC-812	Lapatinib	-4.69001	-5.76484	-6.5113	LM	-6.5113	breast
ZR-75-1	Lapatinib	-5.08465	-11.1766	-7.07538	4PL	-11.1766	breast
ZR-75-30	Lapatinib	-9.61979	-10.5822	-8.4461	4PL	-10.5822	breast
AU565	Nutlin-3	-6.94801	-10.7219	-8.94054	4PL	-10.7219	breast
BT-20	Nutlin-3	-3.46133	-3.03133	-5.46122	LM	-5.46122	breast
BT-474	Nutlin-3	-7.95742	-6.54802	-9.96067	LM	-9.96067	breast
BT-549	Nutlin-3	-7.0725	-9.95879	-9.07241	4PL	-9.95879	breast
CAL-85-1	Nutlin-3	-7.37167	-11.1181	-9.37164	4PL	-11.1181	breast
CAMA-1	Nutlin-3	-19.7724	-21.3411	-21.7589	LM	-21.7589	breast
EFM-19	Nutlin-3		-11.0563	-13.8413	LM	-13.8413	breast
HCC1187	Nutlin-3	-10.7798	-8.77977	-12.7799	LM	-12.7799	breast
HCC1395	Nutlin-3	-4.86655	-2.86641	-6.86655	LM	-6.86655	breast
HCC1569	Nutlin-3	-16.8982	-21.6596	-17.7969	4PL	-21.6596	breast
HCC1806	Nutlin-3	-9.73191	-7.75738	-11.7582	LM	-11.7582	breast
HCC1954	Nutlin-3	-14.3382	-16.4721	-14.005	4PL	-16.4721	breast
HCC70	Nutlin-3		-17.9966	-21.9135	LM	-21.9135	breast
HDQ-P1	Nutlin-3	-5.55927	-6.67721	-7.55939	LM	-7.55939	breast
HMC-1-8	Nutlin-3		-21.5655	-18.6593	4PL	-21.5655	breast
Hs578T	Nutlin-3	-13.0075	-11.0075	-15.0078	LM	-15.0078	breast
Hs739-T	Nutlin-3	-13.4008	-11.9827	-15.4011	LM	-15.4011	breast
MB157	Nutlin-3	0.305415	2.30546	-1.69457	LM	-1.69457	breast
MCF7	Nutlin-3	6.47137	6.90269	5.03137	LM	5.03137	breast
MDA-MB-157	Nutlin-3	-6.95324	-10.1376	-8.94263	4PL	-10.1376	breast
MDA-MB-175-VII	Nutlin-3	-6.18295	-6.91806	-8.16652	LM	-8.16652	breast
MDA-MB-415	Nutlin-3	-5.92378	-3.94946	-7.94729	LM	-7.94729	breast
MDA-MB-436	Nutlin-3	-9.53633	-7.54006	-11.5407	LM	-11.5407	breast
MDA-MB-453	Nutlin-3	-13.6544	-11.8169	-15.6534	LM	-15.6534	breast
MDA-MB-468	Nutlin-3		-1.56451	-5.56898	LM	-5.56898	breast
SK-BR-3	Nutlin-3	-13.25	-13.6216	-15.2458	LM	-15.2458	breast
T-47D	Nutlin-3	-7.68318	-5.68408	-9.68519	LM	-9.68519	breast
UACC-812	Nutlin-3	-3.33315	-1.33206	-5.33245	LM	-5.33245	breast
ZR-75-1	Nutlin-3	6.24338	12.3037	8.28098	3PL	6.24338	breast
ZR-75-30	Nutlin-3	-8.30188	-10.0478	-10.2749	LM	-10.2749	breast
AU565	AZD0530	-11.7539	-9.75701	-13.7539	LM	-13.7539	breast
BT-20	AZD0530	-6.52123	-6.74835	-3.05885	4PL	-6.74835	breast
BT-474	AZD0530	-13.7625	-12.8906	-5.12505	3PL	-13.7625	breast
BT-549	AZD0530	-28.7425	-28.971	-11.5245	4PL	-28.971	breast
CAL-85-1	AZD0530	-7.95217	-6.6746	-5.49257	3PL	-7.95217	breast
CAMA-1	AZD0530		-12.6129	-16.5746	LM	-16.5746	breast
EFM-19	AZD0530	-20.5928	-19.0833	-18.1179	3PL	-20.5928	breast
HCC1187	AZD0530	-14.7943	-18.2725	-15.9168	4PL	-18.2725	breast
HCC1395	AZD0530	-4.37917	-2.38368	-6.38499	LM	-6.38499	breast
HCC1569	AZD0530	-9.6558	-16.2385	-11.6416	4PL	-16.2385	breast
HCC1806	AZD0530	-17.4454	-17.3808	-11.6414	3PL	-17.4454	breast
HCC1954	AZD0530	-17.7558	-15.7567	-5.93516	3PL	-17.7558	breast
HCC70	AZD0530	-7.32525	-5.50305	-6.86433	3PL	-7.32525	breast
HDQ-P1	AZD0530	-18.9265	-18.338	-11.2523	3PL	-18.9265	breast
HMC-1-8	AZD0530	-22.6623	-35.813	-33.4332	4PL	-35.813	breast
Hs578T	AZD0530	-34.3437	-32.2597	-9.44067	3PL	-34.3437	breast
Hs739-T	AZD0530	-20.7917	-22.8093	-22.7663	4PL	-22.8093	breast
MB157	AZD0530	-12.4479	-12.8192	-7.94387	4PL	-12.8192	breast
MCF7	AZD0530	-7.95679	-9.71187	-9.93121	LM	-9.93121	breast
MDA-MB-157	AZD0530	-13.8738	-17.3706	-15.8397	4PL	-17.3706	breast
MDA-MB-175-VII	AZD0530	-3.75855	-1.74934	1.89855	3PL	-3.75855	breast
MDA-MB-415	AZD0530	-8.2056	-7.87519	-5.50762	3PL	-8.2056	breast
MDA-MB-436	AZD0530	-16.2027	-14.582	-18.2009	LM	-18.2009	breast
MDA-MB-453	AZD0530	-15.0098	-18.9573	-11.5071	4PL	-18.9573	breast
MDA-MB-468	AZD0530	-7.98549	-5.97597	-6.08863	3PL	-7.98549	breast
SK-BR-3	AZD0530	-4.43673	-6.95349	-6.43548	4PL	-6.95349	breast
T-47D	AZD0530	-12.2791	-10.3278	-5.82587	3PL	-12.2791	breast
UACC-812	AZD0530	-18.4592	-16.7614	-6.26077	3PL	-18.4592	breast
ZR-75-1	AZD0530	3.70215	4.84336	1.68446	LM	1.68446	breast
ZR-75-30	AZD0530	-9.92218	-12.8196	-11.9224	4PL	-12.8196	breast
AU565	PF-2341066	-9.32592	-7.32515	-11.3259	LM	-11.3259	breast
BT-20	PF-2341066		-1.11081	-5.11096	LM	-5.11096	breast
BT-474	PF-2341066	-18.3858	-22.9611	-20.3859	4PL	-22.9611	breast
BT-549	PF-2341066	-22.6776	-20.6735	-8.34581	3PL	-22.6776	breast
CAL-85-1	PF-2341066	-6.70258	-13.6873	-8.68261	4PL	-13.6873	breast
CAMA-1	PF-2341066	-15.1278	-16.2282	-17.1277	LM	-17.1277	breast
EFM-19	PF-2341066	-22.2679	-19.9713	-12.7041	3PL	-22.2679	breast
HCC1187	PF-2341066		-22.2191	-23.2699	LM	-23.2699	breast
HCC1395	PF-2341066	-10.7086	-8.70771	-12.7098	LM	-12.7098	breast
HCC1569	PF-2341066	-16.1076	-14.1125	-18.1084	LM	-18.1084	breast
HCC1806	PF-2341066	-23.1692	-21.3947	-9.22766	3PL	-23.1692	breast
HCC1954	PF-2341066	-18.9909	-16.9861	-7.89167	3PL	-18.9909	breast
HCC70	PF-2341066	-9.1567	-18.5925	-11.1548	4PL	-18.5925	breast
HDQ-P1	PF-2341066	-12.033	-21.4399	-13.9888	4PL	-21.4399	breast
HMC-1-8	PF-2341066	-28.8421	-26.8451	-9.33702	3PL	-28.8421	breast
Hs578T	PF-2341066	-11.1835	-21.9597	-13.1694	4PL	-21.9597	breast
Hs739-T	PF-2341066	-15.9773	-15.0568	-5.92465	3PL	-15.9773	breast
MB157	PF-2341066	-4.86423	-14.2285	-6.85532	4PL	-14.2285	breast
MCF7	PF-2341066	-10.4037	-8.4033	0.52788	3PL	-10.4037	breast
MDA-MB-157	PF-2341066		-8.90534	-12.9063	LM	-12.9063	breast
MDA-MB-175-VII	PF-2341066	-17.329	-18.8982	-19.329	LM	-19.329	breast
MDA-MB-415	PF-2341066	-8.36626	-6.38701	-10.3892	LM	-10.3892	breast
MDA-MB-436	PF-2341066	-26.8001	-25.4658	-8.54937	3PL	-26.8001	breast
MDA-MB-453	PF-2341066	-20.877	-19.2533	-9.92433	3PL	-20.877	breast
MDA-MB-468	PF-2341066	-5.07661	-11.3694	-7.0666	4PL	-11.3694	breast
SK-BR-3	PF-2341066	-16.8843	-14.1589	-17.57	LM	-17.57	breast
T-47D	PF-2341066	-13.334	-18.0799	-15.3327	4PL	-18.0799	breast
UACC-812	PF-2341066	-7.5744	-5.57411	-9.57452	LM	-9.57452	breast
ZR-75-1	PF-2341066	4.44952	4.62818	2.4495	LM	2.4495	breast
ZR-75-30	PF-2341066		-15.8766	-19.0063	LM	-19.0063	breast
AU565	L-685458	-17.5465	-20.6076	-6.09389	4PL	-20.6076	breast
BT-20	L-685458	-28.458	-26.432	-6.81549	3PL	-28.458	breast
BT-474	L-685458	-14.3178	-12.3171	2.86686	3PL	-14.3178	breast
BT-549	L-685458	-17.815	-28.5465	-19.8031	4PL	-28.5465	breast
CAL-85-1	L-685458		-15.7885	-13.4387	4PL	-15.7885	breast
CAMA-1	L-685458	-29.8737	-28.5136	-2.82449	3PL	-29.8737	breast
EFM-19	L-685458	-14.5615	-22.1776	-16.5599	4PL	-22.1776	breast
HCC1187	L-685458	-27.5365	-26.8122	-0.980961	3PL	-27.5365	breast
HCC1395	L-685458	-17.3902	-24.6744	-12.8727	4PL	-24.6744	breast
HCC1569	L-685458	-20.818		-22.8188	LM	-22.8188	breast
HCC1806	L-685458	-6.76049	-20.3573	-8.73201	4PL	-20.3573	breast
HCC1954	L-685458	-6.88407	-11.8303	-8.88343	4PL	-11.8303	breast
HCC70	L-685458		-20.6462	-24.6463	LM	-24.6463	breast
HDQ-P1	L-685458	-15.7772	-15.0599	-17.7647	LM	-17.7647	breast
HMC-1-8	L-685458	-20.3165	-18.3239	-22.3191	LM	-22.3191	breast
Hs578T	L-685458	-22.0097	-20.0099	-24.01	LM	-24.01	breast
Hs739-T	L-685458	-17.8485	-16.2242	-19.8486	LM	-19.8486	breast
MB157	L-685458	0.985082	-0.479691	-1.01571	LM	-1.01571	breast
MCF7	L-685458	-4.94042	-4.84597	-6.93153	LM	-6.93153	breast
MDA-MB-157	L-685458	-6.70399	-4.71016	-8.71243	LM	-8.71243	breast
MDA-MB-175-VII	L-685458	-15.5613	-13.5662	-17.5616	LM	-17.5616	breast
MDA-MB-415	L-685458	-14.8099		-16.8107	LM	-16.8107	breast
MDA-MB-436	L-685458	-10.407	-8.40822	-12.408	LM	-12.408	breast
MDA-MB-453	L-685458	-9.11528	-12.3966	-11.1142	4PL	-12.3966	breast
MDA-MB-468	L-685458	0.975433	3.85756	2.67041	3PL	0.975433	breast
SK-BR-3	L-685458	-3.83301	-2.50096	-5.83301	LM	-5.83301	breast
T-47D	L-685458	-4.23529	-12.5553	-6.20141	4PL	-12.5553	breast
UACC-812	L-685458	-11.2232	-12.722	-13.2214	LM	-13.2214	breast
ZR-75-1	L-685458	-13.9719	-12.6969	-12.8388	3PL	-13.9719	breast
ZR-75-30	L-685458	-17.0686	-15.0693	-19.0697	LM	-19.0697	breast
AU565	ZD-6474	-2.12919	-0.128852	-4.1292	LM	-4.1292	breast
BT-20	ZD-6474	-5.80856	-5.58396	2.43486	3PL	-5.80856	breast
BT-474	ZD-6474	-7.34262	-10.2559	-1.89979	4PL	-10.2559	breast
BT-549	ZD-6474	-10.1779	-8.28439	0.57657	3PL	-10.1779	breast
CAL-85-1	ZD-6474	-36.327	-35.8437	-5.88809	3PL	-36.327	breast
CAMA-1	ZD-6474	-6.92792	-4.92811	-8.92803	LM	-8.92803	breast
EFM-19	ZD-6474	-13.2126	-11.5238	-3.66254	3PL	-13.2126	breast
HCC1187	ZD-6474	-8.04392	-14.1661	-10.0406	4PL	-14.1661	breast
HCC1395	ZD-6474	-0.121587	1.87732	-2.12299	LM	-2.12299	breast
HCC1569	ZD-6474	-12.3971	-11.6001	-6.39407	3PL	-12.3971	breast
HCC1806	ZD-6474	-14.9504	-13.2912	1.4609	3PL	-14.9504	breast
HCC1954	ZD-6474	-14.1878	-15.3712	-3.62214	4PL	-15.3712	breast
HCC70	ZD-6474	-16.8356	-15.8734	-8.06534	3PL	-16.8356	breast
HDQ-P1	ZD-6474	-7.26018	-5.27233	-0.448006	3PL	-7.26018	breast
HMC-1-8	ZD-6474		-26.1607	-23.3279	4PL	-26.1607	breast
Hs578T	ZD-6474	-9.29487	-17.0597	-11.2895	4PL	-17.0597	breast
Hs739-T	ZD-6474	-13.2505	-12.2622	-3.81678	3PL	-13.2505	breast
MB157	ZD-6474	-2.75641	-1.85894	-2.00146	3PL	-2.75641	breast
MCF7	ZD-6474	-0.434574	0.12341	-2.42834	LM	-2.42834	breast
MDA-MB-157	ZD-6474	-14.8615	-12.6713	-9.69081	3PL	-14.8615	breast
MDA-MB-175-VII	ZD-6474	-2.59248	-9.97631	-4.56293	4PL	-9.97631	breast
MDA-MB-415	ZD-6474	-9.24655	-14.0419	-11.2204	4PL	-14.0419	breast
MDA-MB-436	ZD-6474	-7.84528	-6.55379	-9.84525	LM	-9.84525	breast
MDA-MB-453	ZD-6474	-4.05502	-13.674	-6.0459	4PL	-13.674	breast
MDA-MB-468	ZD-6474	-11.5792	-9.76185	-8.05249	3PL	-11.5792	breast
SK-BR-3	ZD-6474	-8.91838	-7.02033	-4.14607	3PL	-8.91838	breast
T-47D	ZD-6474	-1.40535	-6.44252	-3.4061	4PL	-6.44252	breast
UACC-812	ZD-6474	-4.48837	-3.91351	-0.45087	3PL	-4.48837	breast
ZR-75-1	ZD-6474	1.57652	-3.3675	-0.421552	4PL	-3.3675	breast
ZR-75-30	ZD-6474	5.68887	7.68892	3.68886	LM	3.68886	breast
AU565	Panobinostat	-11.1847	-29.1258	-5.46771	4PL	-29.1258	breast
BT-20	Panobinostat	-18.7225	-29.5655	-18.0573	4PL	-29.5655	breast
BT-474	Panobinostat	-20.4501	-39.9815	-3.50919	4PL	-39.9815	breast
BT-549	Panobinostat	-11.2454	-28.0075	-10.0576	4PL	-28.0075	breast
CAL-85-1	Panobinostat	-22.2653	-57.5846	-15.7037	4PL	-57.5846	breast
CAMA-1	Panobinostat		-46.2796	-7.36834	4PL	-46.2796	breast
EFM-19	Panobinostat	-9.54358	-49.8683	-5.74342	4PL	-49.8683	breast
HCC1187	Panobinostat	-12.912	-28.0738	-11.2795	4PL	-28.0738	breast
HCC1395	Panobinostat	-12.1654	-10.2494	-11.9598	3PL	-12.1654	breast
HCC1569	Panobinostat	-15.067	-34.9639	-9.78229	4PL	-34.9639	breast
HCC1806	Panobinostat	-15.7227	-41.5719	-11.2813	4PL	-41.5719	breast
HCC1954	Panobinostat	-20.8027	-35.9009	-14.6643	4PL	-35.9009	breast
HCC70	Panobinostat	-13.274	-29.2217	-11.637	4PL	-29.2217	breast
HDQ-P1	Panobinostat	-7.56053	-39.2078	-4.39845	4PL	-39.2078	breast
HMC-1-8	Panobinostat	-8.41241	-49.8676	-6.36551	4PL	-49.8676	breast
Hs578T	Panobinostat	-7.32278	-32.9478	-6.99033	4PL	-32.9478	breast
Hs739-T	Panobinostat	-21.2659	-38.8121	-20.4348	4PL	-38.8121	breast
MB157	Panobinostat	-6.44607	-20.0449	-6.33979	4PL	-20.0449	breast
MDA-MB-157	Panobinostat	-12.237	-23.342	-10.8118	4PL	-23.342	breast
MDA-MB-175-VII	Panobinostat	-13.6504	-20.7966	-12.6674	4PL	-20.7966	breast
MDA-MB-415	Panobinostat	-8.91939	-7.4905	1.07392	3PL	-8.91939	breast
MDA-MB-436	Panobinostat	-23.1795	-35.0111	-22.8957	4PL	-35.0111	breast
MDA-MB-453	Panobinostat		-45.5456	-4.46517	4PL	-45.5456	breast
MDA-MB-468	Panobinostat	-9.03803	-11.5819	-6.57919	4PL	-11.5819	breast
SK-BR-3	Panobinostat	-10.8117	-14.7594	-5.48981	4PL	-14.7594	breast
T-47D	Panobinostat	-1.96625	-26.501	-1.79542	4PL	-26.501	breast
UACC-812	Panobinostat	-15.8348	-26.9359	-6.9955	4PL	-26.9359	breast
ZR-75-1	Panobinostat	-7.86752	-13.2354	-2.64685	4PL	-13.2354	breast
ZR-75-30	Panobinostat	-18.83	-19.5614	-13.2314	4PL	-19.5614	breast
AU565	Sorafenib	-24.0794	-22.0796	-5.5165	3PL	-24.0794	breast
BT-20	Sorafenib		-3.41878	-5.73712	LM	-5.73712	breast
BT-474	Sorafenib	-10.4158	-8.41633	0.943261	3PL	-10.4158	breast
BT-549	Sorafenib	-16.2469	-14.2364	-6.1614	3PL	-16.2469	breast
CAL-85-1	Sorafenib	-9.07134	-8.74349	-11.0663	LM	-11.0663	breast
CAMA-1	Sorafenib	-3.18561	-1.96348	-5.18564	LM	-5.18564	breast
EFM-19	Sorafenib	-18.2792	-16.2848	-10.2127	3PL	-18.2792	breast
HCC1187	Sorafenib	-18.7837	-16.4092	-16.4983	3PL	-18.7837	breast
HCC1395	Sorafenib	-6.9228		-8.92284	LM	-8.92284	breast
HCC1569	Sorafenib	-11.8291	-11.4379	-13.8226	LM	-13.8226	breast
HCC1806	Sorafenib	-4.58573	-9.34545	-6.58556	4PL	-9.34545	breast
HCC1954	Sorafenib	-0.516892	1.4831	-2.5169	LM	-2.5169	breast
HCC70	Sorafenib	-3.61254	-2.59903	-5.60638	LM	-5.60638	breast
HDQ-P1	Sorafenib	-27.0567	-24.7499	-20.6714	3PL	-27.0567	breast
HMC-1-8	Sorafenib	-23.4651	-21.7409	-5.3369	3PL	-23.4651	breast
Hs578T	Sorafenib	-23.1779	-31.0304	-25.1901	4PL	-31.0304	breast
Hs739-T	Sorafenib	-9.75954	-7.75921	-11.7596	LM	-11.7596	breast
MB157	Sorafenib	-2.01882	-0.0192892	-4.01989	LM	-4.01989	breast
MCF7	Sorafenib	-6.35823	-6.13221	-8.35827	LM	-8.35827	breast
MDA-MB-157	Sorafenib	-4.29705	-11.6865	-6.28325	4PL	-11.6865	breast
MDA-MB-175-VII	Sorafenib	-7.68397	-6.06575	-9.68393	LM	-9.68393	breast
MDA-MB-415	Sorafenib	-4.99713	-2.98743	-6.99871	LM	-6.99871	breast
MDA-MB-436	Sorafenib	-4.31707	-2.31703	-6.31708	LM	-6.31708	breast
MDA-MB-453	Sorafenib	-26.1691	-24.14	0.603106	3PL	-26.1691	breast
MDA-MB-468	Sorafenib	7.43328	5.76507	5.43856	LM	5.43856	breast
SK-BR-3	Sorafenib	-8.34317	-20.3044	-10.3343	4PL	-20.3044	breast
T-47D	Sorafenib	-5.4312	-3.58963	-7.43122	LM	-7.43122	breast
UACC-812	Sorafenib	-2.61244	-8.76113	-4.61225	4PL	-8.76113	breast
ZR-75-1	Sorafenib	-5.77198	-6.5457	-7.75651	LM	-7.75651	breast
ZR-75-30	Sorafenib	-16.1823	-14.1823	2.99196	3PL	-16.1823	breast
AU565	Topotecan	-18.037	-16.4241	-6.69061	3PL	-18.037	breast
BT-20	Topotecan	-25.7897	-23.8328	-14.3876	3PL	-25.7897	breast
BT-474	Topotecan	-11.2154	-9.24124	-13.2455	LM	-13.2455	breast
BT-549	Topotecan	-27.4105	-31.3244	-15.6373	4PL	-31.3244	breast
CAL-85-1	Topotecan	-27.4565	-31.5629	-20.3976	4PL	-31.5629	breast
CAMA-1	Topotecan	-26.3169	-24.4782	-20.3973	3PL	-26.3169	breast
EFM-19	Topotecan	-15.4193	-13.5788	-11.4641	3PL	-15.4193	breast
HCC1187	Topotecan	-17.1926	-23.2112	-19.1544	4PL	-23.2112	breast
HCC1395	Topotecan		-11.8344	-8.72656	4PL	-11.8344	breast
HCC1569	Topotecan	-37.3415	-39.5986	-11.0581	4PL	-39.5986	breast
HCC1806	Topotecan	-14.3388	-12.7151	-13.15	3PL	-14.3388	breast
HCC1954	Topotecan	-27.2862	-43.3198	-4.97692	4PL	-43.3198	breast
HCC70	Topotecan	-13.3828	-11.6396	-14.2314	LM	-14.2314	breast
HDQ-P1	Topotecan	-19.3496	-31.4998	-5.94163	4PL	-31.4998	breast
HMC-1-8	Topotecan	-19.5872	-27.1488	-10.2971	4PL	-27.1488	breast
Hs578T	Topotecan	-20.8844	-21.9253	-22.6205	LM	-22.6205	breast
Hs739-T	Topotecan	-31.9568	-29.9416	-24.1399	3PL	-31.9568	breast
MB157	Topotecan	-28.4298	-27.9693	-18.0901	3PL	-28.4298	breast
MCF7	Topotecan	-7.35631	-5.79991	-5.24899	3PL	-7.35631	breast
MDA-MB-157	Topotecan	-19.4063	-23.3087	-14.413	4PL	-23.3087	breast
MDA-MB-175-VII	Topotecan	-14.6235	-15.2996	-15.0989	4PL	-15.2996	breast
MDA-MB-415	Topotecan	-7.61199	-5.06018	-9.00526	LM	-9.00526	breast
MDA-MB-436	Topotecan	-28.4815	-27.9584	-27.6442	3PL	-28.4815	breast
MDA-MB-453	Topotecan	-25.7762	-24.4542	-13.699	3PL	-25.7762	breast
MDA-MB-468	Topotecan	-13.3945	-11.7974	-8.83782	3PL	-13.3945	breast
SK-BR-3	Topotecan	-15.205	-16.5499	-9.55324	4PL	-16.5499	breast
T-47D	Topotecan	-21.6818	-19.5555	-23.0438	LM	-23.0438	breast
UACC-812	Topotecan	-6.59956	-5.46506	-5.45115	3PL	-6.59956	breast
ZR-75-1	Topotecan			-7.12662	LM	-7.12662	breast
ZR-75-30	Topotecan	-8.79993	-6.80003	-10.8001	LM	-10.8001	breast
AU565	LBW242	-0.223567	-2.60983	-2.22335	4PL	-2.60983	breast
BT-20	LBW242	-7.9557	-7.79904	-9.95573	LM	-9.95573	breast
BT-474	LBW242	-13.8963	-11.937	-15.8963	LM	-15.8963	breast
BT-549	LBW242	-15.7807	-23.4433	-17.6281	4PL	-23.4433	breast
CAL-85-1	LBW242	-16.5106	-9.86352	-13.8103	3PL	-16.5106	breast
CAMA-1	LBW242	-8.79407	-9.77849	-10.782	LM	-10.782	breast
EFM-19	LBW242	-8.99183	-6.98974	-8.35698	3PL	-8.99183	breast
HCC1187	LBW242	-18.0086	-19.6841	-19.9875	LM	-19.9875	breast
HCC1395	LBW242	-4.78416	-2.78417	-6.78417	LM	-6.78417	breast
HCC1569	LBW242	-8.39066	-7.9832	-10.3783	LM	-10.3783	breast
HCC1806	LBW242	-19.1611	-20.4337	-21.1538	LM	-21.1538	breast
HCC1954	LBW242	-8.21946		-10.2196	LM	-10.2196	breast
HCC70	LBW242	-17.4243	-31.6663	-19.3591	4PL	-31.6663	breast
HDQ-P1	LBW242	-4.65203	-9.52346	-6.63319	4PL	-9.52346	breast
HMC-1-8	LBW242	-23.4916	-21.4924	-25.4928	LM	-25.4928	breast
Hs578T	LBW242	-11.6027	-9.60289	-13.6029	LM	-13.6029	breast
Hs739-T	LBW242	-13.8157	-11.8162	-15.8157	LM	-15.8157	breast
MB157	LBW242	-7.41124	-7.35134	-9.41133	LM	-9.41133	breast
MCF7	LBW242	-1.12678	-1.96743	-3.12429	LM	-3.12429	breast
MDA-MB-157	LBW242	-4.61476	-2.61674	-6.61733	LM	-6.61733	breast
MDA-MB-175-VII	LBW242	-4.8924	-2.88106	-6.89334	LM	-6.89334	breast
MDA-MB-415	LBW242	-12.1528	-10.1527	-14.1528	LM	-14.1528	breast
MDA-MB-436	LBW242	-25.4828	-22.976	-24.5437	3PL	-25.4828	breast
MDA-MB-453	LBW242	-10.6974	-12.961	-12.6848	4PL	-12.961	breast
MDA-MB-468	LBW242	1.43901	3.30246	-0.56089	LM	-0.56089	breast
SK-BR-3	LBW242	-13.1035	-14.7047	-15.1036	LM	-15.1036	breast
T-47D	LBW242	-12.5202		-14.5204	LM	-14.5204	breast
UACC-812	LBW242	-21.9119	-19.9213	-23.9184	LM	-23.9184	breast
ZR-75-1	LBW242	-0.114209	1.62869	-2.02421	LM	-2.02421	breast
ZR-75-30	LBW242	-10.4571	-8.4593	-12.4592	LM	-12.4592	breast
AU565	PD-0325901	-26.5723	-26.8109	-28.6158	LM	-28.6158	breast
BT-20	PD-0325901	-16.4665	-19.2326	-18.4726	4PL	-19.2326	breast
BT-474	PD-0325901	-10.5073	-8.50712	-12.5074	LM	-12.5074	breast
BT-549	PD-0325901	-12.7322	-11.3969	-14.7237	LM	-14.7237	breast
CAL-85-1	PD-0325901	-20.7688	-20.3437	-19.7661	3PL	-20.7688	breast
CAMA-1	PD-0325901	-25.0851	-23.2123	-27.1111	LM	-27.1111	breast
EFM-19	PD-0325901	-24.0216	-25.9446	-26.0215	LM	-26.0215	breast
HCC1187	PD-0325901	-19.8645	-23.4045	-21.8477	4PL	-23.4045	breast
HCC1395	PD-0325901	-28.1145	-27.8267	-18.4333	3PL	-28.1145	breast
HCC1569	PD-0325901	-15.7028	-14.0904	-17.7892	LM	-17.7892	breast
HCC1806	PD-0325901	-12.0441	-9.85054	-13.8696	LM	-13.8696	breast
HCC1954	PD-0325901	-26.3991	-25.3729	-24.6208	3PL	-26.3991	breast
HCC70	PD-0325901	-15.7216	-15.8295	-17.7264	LM	-17.7264	breast
HDQ-P1	PD-0325901	-32.7828	-30.8248	-32.5883	3PL	-32.7828	breast
HMC-1-8	PD-0325901	-31.5063	-29.4783	-17.985	3PL	-31.5063	breast
Hs578T	PD-0325901	-22.0158	-20.1723	-24.1778	LM	-24.1778	breast
Hs739-T	PD-0325901	-17.5444	-18.0171	-19.4787	LM	-19.4787	breast
MB157	PD-0325901	-15.8697	-19.3577	-15.0566	4PL	-19.3577	breast
MCF7	PD-0325901	-3.0673	-4.58612	-5.07645	LM	-5.07645	breast
MDA-MB-157	PD-0325901	-22.428	-20.5141	-24.4282	LM	-24.4282	breast
MDA-MB-175-VII	PD-0325901	-13.4133	-11.6994	-9.04517	3PL	-13.4133	breast
MDA-MB-415	PD-0325901	-12.261	-15.9502	-14.2055	4PL	-15.9502	breast
MDA-MB-436	PD-0325901	-21.1	-23.9262	-23.0691	4PL	-23.9262	breast
MDA-MB-453	PD-0325901	-14.0919	-13.8339	-4.36008	3PL	-14.0919	breast
MDA-MB-468	PD-0325901	0.664793	2.62353	-1.37878	LM	-1.37878	breast
SK-BR-3	PD-0325901	-15.4353	-15.5229	-17.4361	LM	-17.4361	breast
T-47D	PD-0325901	-20.8188	-19.5626	-22.8197	LM	-22.8197	breast
UACC-812	PD-0325901	-22.2029	-20.4711	-24.4305	LM	-24.4305	breast
ZR-75-1	PD-0325901	-7.67161	-6.66073	-7.90251	LM	-7.90251	breast
ZR-75-30	PD-0325901	-3.50589	-3.73738	-5.48855	LM	-5.48855	breast
AU565	PD-0332991	-16.9265	-14.9354	-4.27044	3PL	-16.9265	breast
BT-20	PD-0332991	-20.1652	-18.1513	-10.9514	3PL	-20.1652	breast
BT-474	PD-0332991	-18.3554	-22.2669	-20.016	4PL	-22.2669	breast
BT-549	PD-0332991	-14.705	-15.4352	-16.7058	LM	-16.7058	breast
CAL-85-1	PD-0332991	-7.71296	-5.71276	-9.71316	LM	-9.71316	breast
CAMA-1	PD-0332991	-18.6836	-29.7189	-15.439	4PL	-29.7189	breast
EFM-19	PD-0332991	-6.24274	-5.43053	-5.36759	3PL	-6.24274	breast
HCC1187	PD-0332991	-7.73069	-9.85601	-9.72675	4PL	-9.85601	breast
HCC1569	PD-0332991	1.56842	-3.50007	-0.413285	4PL	-3.50007	breast
HCC1806	PD-0332991	-7.33909	-5.33729	-9.34207	LM	-9.34207	breast
HCC1954	PD-0332991	-23.3406	-21.729	-9.40134	3PL	-23.3406	breast
HCC70	PD-0332991		-11.6347	-11.9494	LM	-11.9494	breast
HDQ-P1	PD-0332991	-20.9601	-21.715	-7.73857	4PL	-21.715	breast
HMC-1-8	PD-0332991	-19.115	-23.1313	-20.87	4PL	-23.1313	breast
Hs578T	PD-0332991	-17.2367	-14.9339	-10.3045	3PL	-17.2367	breast
Hs739-T	PD-0332991	-4.49469	-5.92048	-6.40564	LM	-6.40564	breast
MB157	PD-0332991	0.922916	1.9111	-1.07889	LM	-1.07889	breast
MCF7	PD-0332991	-6.7826	-5.00143	-9.0062	LM	-9.0062	breast
MDA-MB-157	PD-0332991	-12.2512	-13.8687	-14.2202	LM	-14.2202	breast
MDA-MB-175-VII	PD-0332991	-3.57945	-3.90134	-5.57978	LM	-5.57978	breast
MDA-MB-415	PD-0332991	-5.76955	-3.79177	-3.53899	3PL	-5.76955	breast
MDA-MB-436	PD-0332991	-9.39415	-7.39393	-11.3957	LM	-11.3957	breast
MDA-MB-453	PD-0332991	-22.5385	-20.8533	-13.9168	3PL	-22.5385	breast
MDA-MB-468	PD-0332991	-1.09874	-0.350997	-3.09603	LM	-3.09603	breast
SK-BR-3	PD-0332991	-6.19388	-5.04946	-8.19352	LM	-8.19352	breast
T-47D	PD-0332991	-11.1428	-17.5247	-10.16	4PL	-17.5247	breast
UACC-812	PD-0332991	-11.1402	-10.1623	-4.99928	3PL	-11.1402	breast
ZR-75-30	PD-0332991	-5.45965	-5.79498	-7.45616	LM	-7.45616	breast
AU565	Paclitaxel		-54.2187	-3.50264	4PL	-54.2187	breast
BT-20	Paclitaxel		-14.5029	-18.5055	LM	-18.5055	breast
BT-474	Paclitaxel		-23.6362	-0.659435	4PL	-23.6362	breast
BT-549	Paclitaxel		-27.1156	-5.15264	4PL	-27.1156	breast
CAL-85-1	Paclitaxel		-36.6254	-7.37833	4PL	-36.6254	breast
CAMA-1	Paclitaxel		-45.5159	-7.79333	4PL	-45.5159	breast
EFM-19	Paclitaxel		-33.3144	-0.680362	4PL	-33.3144	breast
HCC1187	Paclitaxel		-52.1728	-3.91838	4PL	-52.1728	breast
HCC1395	Paclitaxel		-23.6513	-2.20516	4PL	-23.6513	breast
HCC1569	Paclitaxel	-27.6302	-32.0471	-29.621	4PL	-32.0471	breast
HCC1806	Paclitaxel		-35.7183	-6.80203	4PL	-35.7183	breast
HCC1954	Paclitaxel		-46.1387	0.0558292	4PL	-46.1387	breast
HCC70	Paclitaxel		-29.8803	-4.55369	4PL	-29.8803	breast
HDQ-P1	Paclitaxel		-33.8257	-20.8522	4PL	-33.8257	breast
HMC-1-8	Paclitaxel		-22.6187	-3.84433	4PL	-22.6187	breast
Hs578T	Paclitaxel		-51.5252	-11.104	4PL	-51.5252	breast
Hs739-T	Paclitaxel	-9.88324	-11.8296	-11.8711	LM	-11.8711	breast
MB157	Paclitaxel		-42.3674	-3.24626	4PL	-42.3674	breast
MCF7	Paclitaxel			-5.4483	LM	-5.4483	breast
MDA-MB-157	Paclitaxel	-4.10726	-12.2558	-6.10207	4PL	-12.2558	breast
MDA-MB-175-VII	Paclitaxel		-9.79176	-13.6462	LM	-13.6462	breast
MDA-MB-415	Paclitaxel	-16.4323	-17.4807	-18.4203	LM	-18.4203	breast
MDA-MB-436	Paclitaxel		-32.9591	-5.90478	4PL	-32.9591	breast
MDA-MB-453	Paclitaxel	-10.2041	-31.1594	-12.0516	4PL	-31.1594	breast
MDA-MB-468	Paclitaxel		-29.2733	-15.7596	4PL	-29.2733	breast
SK-BR-3	Paclitaxel		-21.7932	-2.13744	4PL	-21.7932	breast
T-47D	Paclitaxel	-12.1967	-22.5914	-14.1905	4PL	-22.5914	breast
UACC-812	Paclitaxel	-9.96905	-14.3406	-11.968	4PL	-14.3406	breast
ZR-75-1	Paclitaxel		-10.4305	-4.03133	4PL	-10.4305	breast
ZR-75-30	Paclitaxel	-6.55622	-18.3761	-8.54542	4PL	-18.3761	breast
AU565	AZD6244	-24.1799	-32.0983	-23.1275	4PL	-32.0983	breast
BT-20	AZD6244	-13.7355	-15.8145	-15.7346	4PL	-15.8145	breast
BT-474	AZD6244	-19.403	-21.875	-21.3815	4PL	-21.875	breast
BT-549	AZD6244	-9.98126	-7.98202	-11.9818	LM	-11.9818	breast
CAL-85-1	AZD6244	-16.0483	-15.5273	-16.0124	3PL	-16.0483	breast
CAMA-1	AZD6244	-22.423	-20.4815	-24.4228	LM	-24.4228	breast
EFM-19	AZD6244	-16.1036	-16.7944	-18.1134	LM	-18.1134	breast
HCC1187	AZD6244	-11.2342	-10.8335	-13.236	LM	-13.236	breast
HCC1395	AZD6244	-3.92772	-1.93132	-5.93223	LM	-5.93223	breast
HCC1569	AZD6244	-14.5174	-12.5158	-16.5178	LM	-16.5178	breast
HCC1806	AZD6244	-24.0067	-24.1684	-24.4403	LM	-24.4403	breast
HCC1954	AZD6244	-16.843	-14.8454	-16.1392	3PL	-16.843	breast
HCC70	AZD6244	-10.7387	-11.9058	-12.7297	LM	-12.7297	breast
HDQ-P1	AZD6244	-15.5994	-14.3263	-14.7265	3PL	-15.5994	breast
HMC-1-8	AZD6244	-27.0101	-24.9838	-18.8122	3PL	-27.0101	breast
Hs578T	AZD6244	-26.6724	-24.6769	-28.6844	LM	-28.6844	breast
Hs739-T	AZD6244	-17.2638	-18.9139	-19.267	LM	-19.267	breast
MB157	AZD6244	-9.85981	-8.22718	-11.8517	LM	-11.8517	breast
MCF7	AZD6244	1.76468	3.76471	-0.235469	LM	-0.235469	breast
MDA-MB-157	AZD6244	-20.7907	-21.2735	-22.7861	LM	-22.7861	breast
MDA-MB-175-VII	AZD6244	-22.5907	-21.3988	-15.7406	3PL	-22.5907	breast
MDA-MB-415	AZD6244	-16.3675	-15.0465	-18.3627	LM	-18.3627	breast
MDA-MB-436	AZD6244	-16.327	-15.6302	-18.3272	LM	-18.3272	breast
MDA-MB-453	AZD6244	-5.93593	-3.93545	-7.9361	LM	-7.9361	breast
MDA-MB-468	AZD6244	-4.76024	-2.76318	-6.7638	LM	-6.7638	breast
SK-BR-3	AZD6244	-17.0535	-15.0843	-19.0816	LM	-19.0816	breast
T-47D	AZD6244	-10.0059	-8.00667	-12.0065	LM	-12.0065	breast
UACC-812	AZD6244	-16.8803	-14.8906	-17.0058	LM	-17.0058	breast
ZR-75-1	AZD6244	-8.28251	-10.3784	-10.2804	4PL	-10.3784	breast
ZR-75-30	AZD6244	-2.54369	-0.587736	-4.309	LM	-4.309	breast
AU565	PLX4720	-5.70145	-8.78443	-7.69989	4PL	-8.78443	breast
BT-20	PLX4720	-21.0884	-18.9767	-23.1035	LM	-23.1035	breast
BT-474	PLX4720	-6.85958	-4.8602	-8.86043	LM	-8.86043	breast
BT-549	PLX4720	-26.8308	-25.19	-10.0909	3PL	-26.8308	breast
CAL-85-1	PLX4720		-6.74347	-10.7473	LM	-10.7473	breast
CAMA-1	PLX4720	-19.4217	-19.8751	-21.422	LM	-21.422	breast
EFM-19	PLX4720	-38.5667	-39.0799	-40.5821	LM	-40.5821	breast
HCC1187	PLX4720	-9.9862	-7.94669	-8.88633	3PL	-9.9862	breast
HCC1395	PLX4720	-4.70976	-6.21084	-6.73038	LM	-6.73038	breast
HCC1569	PLX4720	-9.74862	-7.7504	-11.7506	LM	-11.7506	breast
HCC1806	PLX4720	-4.8601	-2.86176	-6.86202	LM	-6.86202	breast
HCC1954	PLX4720	-12.2414	-10.2384	-14.2395	LM	-14.2395	breast
HCC70	PLX4720		-21.0827	-19.7199	4PL	-21.0827	breast
HDQ-P1	PLX4720	-9.99321	-13.6714	-11.2539	4PL	-13.6714	breast
HMC-1-8	PLX4720		-26.5242	-23.383	4PL	-26.5242	breast
Hs578T	PLX4720	-17.5185	-16.2148	-6.93842	3PL	-17.5185	breast
Hs739-T	PLX4720	-13.4848	-11.4909	-15.4913	LM	-15.4913	breast
MB157	PLX4720	-1.87391	-0.774652	-2.52923	LM	-2.52923	breast
MCF7	PLX4720	-10.0311	-8.03804	-7.2034	3PL	-10.0311	breast
MDA-MB-157	PLX4720	-6.52105	-9.62753	-8.52309	4PL	-9.62753	breast
MDA-MB-175-VII	PLX4720		-56.3748	-55.1246	4PL	-56.3748	breast
MDA-MB-415	PLX4720		-9.90155	-11.0653	LM	-11.0653	breast
MDA-MB-436	PLX4720	-14.3242	-15.8928	-16.3192	LM	-16.3192	breast
MDA-MB-453	PLX4720	-15.5216	-13.6715	-13.3026	3PL	-15.5216	breast
MDA-MB-468	PLX4720	-12.8692	-10.871	-9.4691	3PL	-12.8692	breast
SK-BR-3	PLX4720	-14.9062		-16.9062	LM	-16.9062	breast
T-47D	PLX4720	-5.71444	-3.71348	-7.71446	LM	-7.71446	breast
UACC-812	PLX4720	-19.7392	-17.8119	-21.7391	LM	-21.7391	breast
ZR-75-1	PLX4720	4.8035	6.80347	6.38294	3PL	4.8035	breast
ZR-75-30	PLX4720	-17.0773	-16.8377	-15.8129	3PL	-17.0773	breast
AU565	RAF265	-13.6869	-13.2211	-10.544	3PL	-13.6869	breast
BT-20	RAF265	-13.2094	-16.6709	-7.46305	4PL	-16.6709	breast
BT-474	RAF265	-14.4585	-12.5446	-11.1646	3PL	-14.4585	breast
BT-549	RAF265	-19.8583	-17.9072	-19.3491	3PL	-19.8583	breast
CAL-85-1	RAF265	-14.4741	-16.1726	-7.80521	4PL	-16.1726	breast
CAMA-1	RAF265	-17.6019	-15.603	-13.0297	3PL	-17.6019	breast
EFM-19	RAF265	-28.5072	-26.5115	-9.01884	3PL	-28.5072	breast
HCC1187	RAF265	-16.4125	-14.4389	-5.30576	3PL	-16.4125	breast
HCC1569	RAF265	-16.5858	-21.5579	-18.5825	4PL	-21.5579	breast
HCC1806	RAF265	-17.2756	-16.2821	-14.8505	3PL	-17.2756	breast
HCC1954	RAF265	-26.797	-29.3152	-12.4143	4PL	-29.3152	breast
HCC70	RAF265	-29.4421	-28.0714	-8.72173	3PL	-29.4421	breast
HDQ-P1	RAF265	-11.3888	-14.2972	-11.3486	4PL	-14.2972	breast
HMC-1-8	RAF265	-33.8544	-31.8677	-9.01754	3PL	-33.8544	breast
Hs578T	RAF265	-19.097	-18.0448	-14.1296	3PL	-19.097	breast
Hs739-T	RAF265	-13.8235	-12.7307	-15.6645	LM	-15.6645	breast
MB157	RAF265	-15.7429	-14.6941	-13.1119	3PL	-15.7429	breast
MCF7	RAF265	-16.0836	-14.1626	-18.0911	LM	-18.0911	breast
MDA-MB-157	RAF265	-14.0102	-15.4197	-13.1938	4PL	-15.4197	breast
MDA-MB-175-VII	RAF265	-9.54218	-7.55698	-11.5587	LM	-11.5587	breast
MDA-MB-415	RAF265	-9.46719	-12.0363	-8.13689	4PL	-12.0363	breast
MDA-MB-436	RAF265	-34.9116	-33.7311	-13.9562	3PL	-34.9116	breast
MDA-MB-453	RAF265	-28.8055	-29.9305	-10.3351	4PL	-29.9305	breast
MDA-MB-468	RAF265	-5.82896	-3.95408	-1.48657	3PL	-5.82896	breast
SK-BR-3	RAF265	-14.2897	-12.5479	-7.84902	3PL	-14.2897	breast
T-47D	RAF265	-19.3583	-17.6275	-19.8745	LM	-19.8745	breast
UACC-812	RAF265	-11.7851	-9.80028	2.26169	3PL	-11.7851	breast
ZR-75-1	RAF265	-5.91968	-3.996	0.97789	3PL	-5.91968	breast
ZR-75-30	RAF265	-20.2319	-18.2525	-6.36606	3PL	-20.2319	breast
AU565	TAE684		-14.64	-16.5928	LM	-16.5928	breast
BT-20	TAE684	-11.986	-22.8904	-13.8741	4PL	-22.8904	breast
BT-474	TAE684	-9.4953	-7.4979	-11.4989	LM	-11.4989	breast
BT-549	TAE684	-15.6948	-13.5966	-7.44761	3PL	-15.6948	breast
CAL-85-1	TAE684	-12.0552	-17.1489	-13.7215	4PL	-17.1489	breast
CAMA-1	TAE684	-21.1158	-27.129	-23.1097	4PL	-27.129	breast
EFM-19	TAE684	-11.6533	-15.5122	-13.6014	4PL	-15.5122	breast
HCC1187	TAE684	-12.6442	-17.4273	-14.6402	4PL	-17.4273	breast
HCC1395	TAE684	-4.83201	-2.83715	-6.83419	LM	-6.83419	breast
HCC1569	TAE684	-30.0553	-28.0673	-32.0587	LM	-32.0587	breast
HCC1806	TAE684	-29.1291	-32.214	-6.98543	4PL	-32.214	breast
HCC1954	TAE684	-7.39699	-24.6284	-9.33901	4PL	-24.6284	breast
HCC70	TAE684	-23.3068	-22.3716	-9.35123	3PL	-23.3068	breast
HDQ-P1	TAE684	-17.6981	-18.648	-4.71796	4PL	-18.648	breast
HMC-1-8	TAE684	-8.30509	-25.2352	-10.0681	4PL	-25.2352	breast
Hs578T	TAE684	-17.4519	-18.2574	-19.466	LM	-19.466	breast
Hs739-T	TAE684	-21.9733	-19.9224	0.628019	3PL	-21.9733	breast
MB157	TAE684	-14.5818	-13.5531	-5.39652	3PL	-14.5818	breast
MCF7	TAE684	-16.8303	-14.8534	-5.87873	3PL	-16.8303	breast
MDA-MB-157	TAE684	-3.9511	-10.7742	-5.7848	4PL	-10.7742	breast
MDA-MB-175-VII	TAE684	-5.58693	-6.32427	-7.58734	LM	-7.58734	breast
MDA-MB-415	TAE684	-13.6876	-14.6203	-15.6876	LM	-15.6876	breast
MDA-MB-436	TAE684	-12.3976	-10.6514	-8.34125	3PL	-12.3976	breast
MDA-MB-453	TAE684	-2.31696	-10.0357	-4.09684	4PL	-10.0357	breast
MDA-MB-468	TAE684	-14.7363	-13.4796	-4.18305	3PL	-14.7363	breast
SK-BR-3	TAE684	-20.4156	-25.543	-22.4556	4PL	-25.543	breast
T-47D	TAE684	-11.9876	-9.9994	-14.0001	LM	-14.0001	breast
UACC-812	TAE684	-17.7531	-24.0016	-10.8182	4PL	-24.0016	breast
ZR-75-1	TAE684	-5.56508	-4.18328	-7.56394	LM	-7.56394	breast
ZR-75-30	TAE684	-9.67651	-7.67559	-11.6774	LM	-11.6774	breast
AU565	TKI258	-12.0132	-10.542	-8.79298	3PL	-12.0132	breast
BT-20	TKI258	-7.91563	-7.94921	-9.91397	LM	-9.91397	breast
BT-474	TKI258	-3.08168	-1.09365	-5.09306	LM	-5.09306	breast
BT-549	TKI258	-18.497	-16.658	-5.209	3PL	-18.497	breast
CAL-85-1	TKI258	-9.55536	-15.9233	-11.5356	4PL	-15.9233	breast
CAMA-1	TKI258	-14.2471	-25.9432	-16.1667	4PL	-25.9432	breast
EFM-19	TKI258	-22.7624	-23.4767	-14.125	4PL	-23.4767	breast
HCC1187	TKI258	-27.2582	-25.4542	-14.8739	3PL	-27.2582	breast
HCC1395	TKI258	-23.2065	-21.6233	-25.3175	LM	-25.3175	breast
HCC1569	TKI258	-22.3879	-24.0312	-24.3534	LM	-24.3534	breast
HCC1806	TKI258	-28.6355	-26.4972	-3.88736	3PL	-28.6355	breast
HCC1954	TKI258	-15.1802	-24.0214	-17.1107	4PL	-24.0214	breast
HCC70	TKI258	-27.4726	-27.1269	-17.7996	3PL	-27.4726	breast
HDQ-P1	TKI258	-14.7703	-13.1382	-16.7621	LM	-16.7621	breast
HMC-1-8	TKI258	-32.8923	-31.1329	-6.79845	3PL	-32.8923	breast
Hs578T	TKI258	-24.6156	-22.6713	-5.19001	3PL	-24.6156	breast
Hs739-T	TKI258	-20.9428	-20.0503	-10.4438	3PL	-20.9428	breast
MB157	TKI258	-6.25732	-4.26155	1.76919	3PL	-6.25732	breast
MCF7	TKI258	-10.314	-8.31503	0.957331	3PL	-10.314	breast
MDA-MB-157	TKI258	-9.83761	-8.99714	-1.68629	3PL	-9.83761	breast
MDA-MB-175-VII	TKI258	-10.9571	-19.2358	-12.9298	4PL	-19.2358	breast
MDA-MB-415	TKI258	-5.86286	-3.86726	0.72002	3PL	-5.86286	breast
MDA-MB-436	TKI258	-22.6179	-20.6181	-10.3377	3PL	-22.6179	breast
MDA-MB-453	TKI258	-29.7547	-27.8468	-9.16983	3PL	-29.7547	breast
MDA-MB-468	TKI258	1.69296	3.63989	1.56166	LM	1.56166	breast
SK-BR-3	TKI258	-23.886	-22.6249	-10.2833	3PL	-23.886	breast
T-47D	TKI258	-4.67065	-2.68169	-6.6822	LM	-6.6822	breast
UACC-812	TKI258	-8.38509	-9.65234	-10.3851	LM	-10.3851	breast
ZR-75-1	TKI258	-1.98846	-0.249993	0.535378	3PL	-1.98846	breast
ZR-75-30	TKI258	-26.2152	-24.2157	-19.4302	3PL	-26.2152	breast
AU565	Erlotinib	-16.3505	-15.302	-6.71803	3PL	-16.3505	breast
BT-20	Erlotinib	-5.06987	-4.1934	-5.1976	LM	-5.1976	breast
BT-474	Erlotinib	-11.1557	-12.3735	-7.98177	4PL	-12.3735	breast
BT-549	Erlotinib	-19.2776	-19.0303	-21.2423	LM	-21.2423	breast
CAL-85-1	Erlotinib	-17.2848	-15.285	-13.3061	3PL	-17.2848	breast
CAMA-1	Erlotinib	-21.4465	-25.2158	-23.4435	4PL	-25.2158	breast
EFM-19	Erlotinib	-16.5141	-20.3897	-18.5141	4PL	-20.3897	breast
HCC1187	Erlotinib	-13.6025	-14.3957	-15.5982	LM	-15.5982	breast
HCC1395	Erlotinib	-11.4309	-6.29545	-10.2948	3PL	-11.4309	breast
HCC1569	Erlotinib	-9.5939	-7.59665	-11.5975	LM	-11.5975	breast
HCC1806	Erlotinib	-3.52978	-1.4921	-2.72529	3PL	-3.52978	breast
HCC1954	Erlotinib	-16.0607	-14.9572	-11.6514	3PL	-16.0607	breast
HCC70	Erlotinib	-20.9698	-24.9188	-21.2317	4PL	-24.9188	breast
HDQ-P1	Erlotinib	-7.51884	-11.3191	-7.40935	4PL	-11.3191	breast
HMC-1-8	Erlotinib	-39.8272	-46.5536	-41.8285	4PL	-46.5536	breast
Hs578T	Erlotinib	-21.1662	-19.1661	-23.1654	LM	-23.1654	breast
Hs739-T	Erlotinib	-16.1914	-14.1914	-18.1916	LM	-18.1916	breast
MB157	Erlotinib	-0.341908	-3.64696	0.00190177	4PL	-3.64696	breast
MCF7	Erlotinib	5.80904	5.61331	3.80899	LM	3.80899	breast
MDA-MB-157	Erlotinib	-12.7801	-17.4566	-14.7743	4PL	-17.4566	breast
MDA-MB-175-VII	Erlotinib	-14.7346	-12.7774	-5.35388	3PL	-14.7346	breast
MDA-MB-415	Erlotinib	-10.881	-8.87365	-12.8834	LM	-12.8834	breast
MDA-MB-436	Erlotinib	-15.6479	-13.6538	-17.656	LM	-17.656	breast
MDA-MB-453	Erlotinib	-13.5026	-15.751	-15.5011	4PL	-15.751	breast
MDA-MB-468	Erlotinib	-4.56897	-2.96761	-6.32466	LM	-6.32466	breast
SK-BR-3	Erlotinib	-13.7086	-17.9538	-11.1683	4PL	-17.9538	breast
T-47D	Erlotinib	-30.5988	-31.7408	-32.598	LM	-32.598	breast
UACC-812	Erlotinib	-12.4799	-11.3362	-6.57863	3PL	-12.4799	breast
ZR-75-1	Erlotinib	0.291266	0.0822513	-1.03608	LM	-1.03608	breast
ZR-75-30	Erlotinib	-3.0456	-5.16962	-5.04502	4PL	-5.16962	breast
BT-20	Irinotecan	-5.2931	-20.6342	-4.52405	4PL	-20.6342	breast
BT-549	Irinotecan	-18.377	-37.1237	-14.0483	4PL	-37.1237	breast
CAL-85-1	Irinotecan	-15.5645	-22.2609	-14.2259	4PL	-22.2609	breast
CAMA-1	Irinotecan	-30.2812	-29.7392	-14.3489	3PL	-30.2812	breast
EFM-19	Irinotecan	-32.0729	-30.079	-8.66464	3PL	-32.0729	breast
HCC1569	Irinotecan	-20.4626	-23.0709	-6.21264	4PL	-23.0709	breast
HCC70	Irinotecan	-10.7407	-9.50992	-9.35878	3PL	-10.7407	breast
HDQ-P1	Irinotecan	-5.18268	-17.6582	-0.89267	4PL	-17.6582	breast
HMC-1-8	Irinotecan	-14.629	-22.5756	-11.5702	4PL	-22.5756	breast
Hs739-T	Irinotecan	-17.3793	-19.7578	-19.4205	4PL	-19.7578	breast
MB157	Irinotecan	-16.8091	-18.5876	-15.2556	4PL	-18.5876	breast
MCF7	Irinotecan	-6.84434	-4.84827	-2.21025	3PL	-6.84434	breast
MDA-MB-453	Irinotecan	-11.1878	-14.5943	-7.77125	4PL	-14.5943	breast
MDA-MB-468	Irinotecan	-7.53874	-12.2502	-6.06406	4PL	-12.2502	breast
SK-BR-3	Irinotecan	-15.958	-29.8338	-12.7859	4PL	-29.8338	breast
UACC-812	Irinotecan	-12.7109	-10.8771	-2.94173	3PL	-12.7109	breast
ZR-75-30	Irinotecan	-14.3765	-14.9948	-11.6484	4PL	-14.9948	breast
A172	AEW541	-29.3997	-35.8241	-31.3585	4PL	-35.8241	central nervous system
CAS-1	AEW541	-11.6478	-18.0146	-13.642	4PL	-18.0146	central nervous system
Daoy	AEW541	-20.6328	-27.5297	-22.4564	4PL	-27.5297	central nervous system
DBTRG-05MG	AEW541	-17.1208	-27.8468	-18.9348	4PL	-27.8468	central nervous system
DK-MG	AEW541	-26.2551	-25.6993	-28.2454	LM	-28.2454	central nervous system
GAMG	AEW541	-31.9095	-29.8483	-27.4489	3PL	-31.9095	central nervous system
GB-1	AEW541	-4.33103	-10.9033	-6.31595	4PL	-10.9033	central nervous system
GI-1	AEW541	-18.6043	-18.6665	-11.7274	4PL	-18.6665	central nervous system
GMS-10	AEW541	-18.1283	-32.5812	-20.029	4PL	-32.5812	central nervous system
H4	AEW541	-12.0703	-23.063	-14.0439	4PL	-23.063	central nervous system
Hs683	AEW541	-21.0575	-16.0812	-5.9506	3PL	-21.0575	central nervous system
KALS-1	AEW541	-18.4763	-19.3442	-20.4393	LM	-20.4393	central nervous system
KNS-42	AEW541	-10.673	-11.2048	-11.3513	LM	-11.3513	central nervous system
KNS-60	AEW541	-12.4355	-11.1532	-14.4224	LM	-14.4224	central nervous system
KNS-81	AEW541	-9.90248	-7.9191	-7.78871	3PL	-9.90248	central nervous system
LN-18	AEW541	-7.92239	-6.4308	-3.44323	3PL	-7.92239	central nervous system
LN-229	AEW541	-21.2832	-19.3583	-19.1813	3PL	-21.2832	central nervous system
MOG-G-CCM	AEW541	-19.7507	-17.7651	-21.7583	LM	-21.7583	central nervous system
ONS-76	AEW541	-25.1351	-25.3113	-27.1327	LM	-27.1327	central nervous system
SF-295	AEW541	-24.2325	-27.445	-26.226	4PL	-27.445	central nervous system
SF126	AEW541	-34.6226	-32.4829	-0.0897108	3PL	-34.6226	central nervous system
SW1088	AEW541	-9.11351	-7.1774	-11.1829	LM	-11.1829	central nervous system
T98G	AEW541	-24.1787	-23.3597	-5.85683	3PL	-24.1787	central nervous system
U-118MG	AEW541	-11.3038	-18.1071	-13.2834	4PL	-18.1071	central nervous system
U-87MG	AEW541	-21.2558	-24.2823	-23.2553	4PL	-24.2823	central nervous system
X1321N1	AEW541	-32.3169	-30.9957	-21.729	3PL	-32.3169	central nervous system
X42-MG-BA	AEW541	-17.4936	-19.6953	-5.48911	4PL	-19.6953	central nervous system
X8-MG-BA	AEW541	-10.0501	-8.06589	1.00502	3PL	-10.0501	central nervous system
YKG1	AEW541	-25.3631	-28.0639	-27.3154	4PL	-28.0639	central nervous system
A172	Nilotinib	-20.3261	-22.4029	-22.3259	4PL	-22.4029	central nervous system
CAS-1	Nilotinib	-7.96845	-9.35533	-9.95959	LM	-9.95959	central nervous system
Daoy	Nilotinib	-3.8129	-10.6663	-5.80875	4PL	-10.6663	central nervous system
DBTRG-05MG	Nilotinib	-8.82699	-11.5167	-10.8267	4PL	-11.5167	central nervous system
DK-MG	Nilotinib	-23.801	-21.8011	-25.8019	LM	-25.8019	central nervous system
GB-1	Nilotinib		-15.9663	-13.2628	4PL	-15.9663	central nervous system
GMS-10	Nilotinib	-13.2713	-11.4698	-15.2713	LM	-15.2713	central nervous system
H4	Nilotinib	-26.5895	-24.5899	1.41822	3PL	-26.5895	central nervous system
Hs683	Nilotinib	-18.671	-26.4193	-20.6356	4PL	-26.4193	central nervous system
KALS-1	Nilotinib	-6.72866	-21.2968	-8.71538	4PL	-21.2968	central nervous system
KNS-42	Nilotinib	-7.21112	-5.20229	-9.21199	LM	-9.21199	central nervous system
KNS-60	Nilotinib	-16.1689	-14.2012	-3.51374	3PL	-16.1689	central nervous system
KNS-81	Nilotinib	-7.88888	-5.83662	0.452996	3PL	-7.88888	central nervous system
LN-18	Nilotinib	-0.379856	1.59429	-2.38147	LM	-2.38147	central nervous system
LN-229	Nilotinib	-24.0916	-22.0924	2.84126	3PL	-24.0916	central nervous system
MOG-G-CCM	Nilotinib	-15.0191	-19.4917	-17.019	4PL	-19.4917	central nervous system
ONS-76	Nilotinib	-13.5259	-28.8196	-15.5011	4PL	-28.8196	central nervous system
SF-295	Nilotinib	-31.3179	-41.0347	-33.2521	4PL	-41.0347	central nervous system
SF126	Nilotinib	-16.9131	-16.7622	-5.40647	3PL	-16.9131	central nervous system
SW1088	Nilotinib	-10.9265	-8.91223	4.97361	3PL	-10.9265	central nervous system
T98G	Nilotinib	-25.6451	-25.2414	-13.7726	3PL	-25.6451	central nervous system
U-118MG	Nilotinib	-16.5112	-24.6275	-18.5063	4PL	-24.6275	central nervous system
U-87MG	Nilotinib	-15.0686	-18.0843	-17.0672	4PL	-18.0843	central nervous system
YKG1	Nilotinib	-20.4132	-19.0844	-3.76933	3PL	-20.4132	central nervous system
A172	17-AAG	-11.4013	-35.6199	-9.5857	4PL	-35.6199	central nervous system
CAS-1	17-AAG	-7.19859	-6.47307	-2.71067	3PL	-7.19859	central nervous system
Daoy	17-AAG	-3.59756	-2.70459	0.636288	3PL	-3.59756	central nervous system
DBTRG-05MG	17-AAG	-8.09974	-21.4905	-3.25553	4PL	-21.4905	central nervous system
DK-MG	17-AAG	-21.4113	-23.2954	-18.8057	4PL	-23.2954	central nervous system
GAMG	17-AAG	-6.32103	-6.13324	1.43058	3PL	-6.32103	central nervous system
GB-1	17-AAG	-17.5161	-15.9847	2.02305	3PL	-17.5161	central nervous system
GI-1	17-AAG	-17.7956	-22.2576	-12.9822	4PL	-22.2576	central nervous system
GMS-10	17-AAG	-9.15735	-25.7658	-4.2785	4PL	-25.7658	central nervous system
H4	17-AAG	-23.3269	-21.5841	-0.187155	3PL	-23.3269	central nervous system
Hs683	17-AAG	-22.7769	-21.8765	-6.89249	3PL	-22.7769	central nervous system
KALS-1	17-AAG	-7.25708	-14.8324	-5.98829	4PL	-14.8324	central nervous system
KNS-42	17-AAG	-6.21676	-23.1715	-7.75042	4PL	-23.1715	central nervous system
KNS-60	17-AAG	-10.6667	-16.9156	-3.88063	4PL	-16.9156	central nervous system
KNS-81	17-AAG	-3.53765	-16.6517	-4.16517	4PL	-16.6517	central nervous system
LN-18	17-AAG	-4.21299	-2.21004	4.42347	3PL	-4.21299	central nervous system
LN-229	17-AAG	-6.71136	-26.7385	-4.0178	4PL	-26.7385	central nervous system
MOG-G-CCM	17-AAG	-9.46786	-24.7818	-7.33215	4PL	-24.7818	central nervous system
ONS-76	17-AAG	-15.6547	-18.3678	-0.415353	4PL	-18.3678	central nervous system
SF-295	17-AAG	-31.7337	-41.2788	-3.86899	4PL	-41.2788	central nervous system
SF126	17-AAG	-18.1743	-15.946	4.9383	3PL	-18.1743	central nervous system
SW1088	17-AAG	-9.93846	-17.9315	-8.94538	4PL	-17.9315	central nervous system
T98G	17-AAG	-15.2191	-40.329	-6.42533	4PL	-40.329	central nervous system
U-118MG	17-AAG	-17.9752	-20.3888	-9.1159	4PL	-20.3888	central nervous system
U-87MG	17-AAG	-12.4834	-32.0283	-5.88014	4PL	-32.0283	central nervous system
X1321N1	17-AAG	5.55169	4.20273	6.28441	4PL	4.20273	central nervous system
X42-MG-BA	17-AAG		2.30288	-0.800625	LM	-0.800625	central nervous system
X8-MG-BA	17-AAG	-1.92068	-4.01961	3.13007	4PL	-4.01961	central nervous system
YKG1	17-AAG	-4.30121	-10.6467	-0.0599482	4PL	-10.6467	central nervous system
A172	PHA-665752	-29.3645	-27.1179	-30.9399	LM	-30.9399	central nervous system
CAS-1	PHA-665752	-21.677	-21.642	-23.678	LM	-23.678	central nervous system
Daoy	PHA-665752	-23.7192	-22.2971	-25.7207	LM	-25.7207	central nervous system
DBTRG-05MG	PHA-665752		-11.7874	-15.7865	LM	-15.7865	central nervous system
DK-MG	PHA-665752	-7.28338	-24.4569	-9.21983	4PL	-24.4569	central nervous system
GAMG	PHA-665752	-9.36779	-8.11609	1.04577	3PL	-9.36779	central nervous system
GB-1	PHA-665752	-16.2201	-14.6406	-18.2206	LM	-18.2206	central nervous system
GI-1	PHA-665752	-7.81906	-22.1218	-9.77913	4PL	-22.1218	central nervous system
GMS-10	PHA-665752	-13.2169	-19.4518	-15.1198	4PL	-19.4518	central nervous system
H4	PHA-665752	-11.0184	-33.5238	-12.9448	4PL	-33.5238	central nervous system
Hs683	PHA-665752	-28.528	-39.1557	-30.5234	4PL	-39.1557	central nervous system
KALS-1	PHA-665752	-15.0198	-22.7963	-17.0093	4PL	-22.7963	central nervous system
KNS-42	PHA-665752	-14.2249	-12.2259	-16.2263	LM	-16.2263	central nervous system
KNS-60	PHA-665752	-35.4603	-33.6194	-16.1231	3PL	-35.4603	central nervous system
KNS-81	PHA-665752	-13.9362	-21.6108	-15.9073	4PL	-21.6108	central nervous system
LN-18	PHA-665752	-8.00124	-6.0364	4.76648	3PL	-8.00124	central nervous system
LN-229	PHA-665752	-23.8372	-21.8375	-25.8375	LM	-25.8375	central nervous system
MOG-G-CCM	PHA-665752	-19.1167	-20.1751	-21.115	LM	-21.115	central nervous system
ONS-76	PHA-665752	-33.8862	-34.6896	-35.889	LM	-35.889	central nervous system
SF-295	PHA-665752	-16.5456	-20.9666	-18.543	4PL	-20.9666	central nervous system
SF126	PHA-665752	-22.0082	-20.2676	-24.0088	LM	-24.0088	central nervous system
SW1088	PHA-665752	-18.2274	-19.7383	-20.227	LM	-20.227	central nervous system
T98G	PHA-665752			-25.4433	LM	-25.4433	central nervous system
U-118MG	PHA-665752	-23.9179	-21.9182	-25.9182	LM	-25.9182	central nervous system
U-87MG	PHA-665752	-13.8853	-13.3873	-15.886	LM	-15.886	central nervous system
X1321N1	PHA-665752	-11.283	-15.3437	-13.2831	4PL	-15.3437	central nervous system
X42-MG-BA	PHA-665752	-0.247089	-4.67047	-2.07614	4PL	-4.67047	central nervous system
X8-MG-BA	PHA-665752	-22.6726	-29.7461	-24.5734	4PL	-29.7461	central nervous system
YKG1	PHA-665752	-26.0152	-28.3657	-28.0152	4PL	-28.3657	central nervous system
A172	Lapatinib	-32.6529	-33.3686	-34.6504	LM	-34.6504	central nervous system
CAS-1	Lapatinib	-17.1279	-20.8787	-19.1271	4PL	-20.8787	central nervous system
Daoy	Lapatinib	-27.8192	-25.8187	-29.8194	LM	-29.8194	central nervous system
DBTRG-05MG	Lapatinib	-24.0047	-22.641	-26.0133	LM	-26.0133	central nervous system
DK-MG	Lapatinib	-15.0214	-17.475	-16.996	4PL	-17.475	central nervous system
GAMG	Lapatinib	-14.8399	-14.5718	-16.84	LM	-16.84	central nervous system
GB-1	Lapatinib	-8.59969	-6.59886	-10.5998	LM	-10.5998	central nervous system
GI-1	Lapatinib	-16.5145	-19.637	-18.5085	4PL	-19.637	central nervous system
GMS-10	Lapatinib	-20.159	-18.1596	-22.1592	LM	-22.1592	central nervous system
H4	Lapatinib		-26.453	-30.4487	LM	-30.4487	central nervous system
Hs683	Lapatinib	-25.2928	-23.292	-27.2929	LM	-27.2929	central nervous system
KALS-1	Lapatinib	-10.755	-9.07671	-12.7552	LM	-12.7552	central nervous system
KNS-42	Lapatinib	-4.22839	-2.23712	-6.23637	LM	-6.23637	central nervous system
KNS-60	Lapatinib	-18.7981	-16.8027	-20.7988	LM	-20.7988	central nervous system
KNS-81	Lapatinib	-14.072	-24.6646	-11.4112	4PL	-24.6646	central nervous system
LN-18	Lapatinib	-8.4156	-6.5746	-10.5655	LM	-10.5655	central nervous system
LN-229	Lapatinib	-16.7224	-23.23	-18.6884	4PL	-23.23	central nervous system
MOG-G-CCM	Lapatinib	-26.6648	-30.6252	-28.665	4PL	-30.6252	central nervous system
ONS-76	Lapatinib	-23.3449	-34.8151	-25.3358	4PL	-34.8151	central nervous system
SF-295	Lapatinib	-33.2059	-28.6956	-13.0216	3PL	-33.2059	central nervous system
SF126	Lapatinib	-7.65943	-23.8266	-9.60782	4PL	-23.8266	central nervous system
SW1088	Lapatinib	-15.6662	-13.6661	0.975052	3PL	-15.6662	central nervous system
T98G	Lapatinib	-17.3474	-22.0969	-19.3425	4PL	-22.0969	central nervous system
U-118MG	Lapatinib			-18.4205	LM	-18.4205	central nervous system
U-87MG	Lapatinib	-38.8343	-36.8663	-13.5113	3PL	-38.8343	central nervous system
X1321N1	Lapatinib	-12.0399	-14.4878	-14.0179	4PL	-14.4878	central nervous system
X42-MG-BA	Lapatinib	-2.07232	-0.56624	-1.12226	3PL	-2.07232	central nervous system
X8-MG-BA	Lapatinib	-12.3533	-10.7166	-2.06608	3PL	-12.3533	central nervous system
YKG1	Lapatinib	-23.2445	-22.984	-25.2454	LM	-25.2454	central nervous system
A172	Nutlin-3	-27.1028	-25.405	-11.3609	3PL	-27.1028	central nervous system
CAS-1	Nutlin-3	-17.8457	-16.6144	-19.8458	LM	-19.8458	central nervous system
Daoy	Nutlin-3	-24.5432	-23.0865	-26.5435	LM	-26.5435	central nervous system
DBTRG-05MG	Nutlin-3	-16.7927	-14.7718	-4.41805	3PL	-16.7927	central nervous system
DK-MG	Nutlin-3	5.92106	7.92084	3.92112	LM	3.92112	central nervous system
GAMG	Nutlin-3	0.736592	2.34448	-1.26334	LM	-1.26334	central nervous system
GB-1	Nutlin-3	-2.89013	-3.53303	-4.89013	LM	-4.89013	central nervous system
GI-1	Nutlin-3	-10.6578	-8.68794	-12.6783	LM	-12.6783	central nervous system
GMS-10	Nutlin-3	-3.91048	-1.9049	-5.9093	LM	-5.9093	central nervous system
H4	Nutlin-3	-24.1996	-25.5169	-4.07804	4PL	-25.5169	central nervous system
Hs683	Nutlin-3	-27.3606	-25.347	-24.2968	3PL	-27.3606	central nervous system
KALS-1	Nutlin-3	-5.86348	-8.98969	-7.85827	4PL	-8.98969	central nervous system
KNS-42	Nutlin-3		0.916263	-3.08446	LM	-3.08446	central nervous system
KNS-60	Nutlin-3	-6.31389	-4.31687	-8.31696	LM	-8.31696	central nervous system
KNS-81	Nutlin-3	-2.47881	-0.878337	1.55819	3PL	-2.47881	central nervous system
LN-18	Nutlin-3	-2.983	-1.08681	-3.53932	LM	-3.53932	central nervous system
LN-229	Nutlin-3	-10.1246	-8.10874	-7.8698	3PL	-10.1246	central nervous system
MOG-G-CCM	Nutlin-3	-12.0022	-13.088	-13.8365	LM	-13.8365	central nervous system
ONS-76	Nutlin-3	-14.7506	-12.5662	-5.93771	3PL	-14.7506	central nervous system
SF-295	Nutlin-3		-14.9339	-16.4738	LM	-16.4738	central nervous system
SF126	Nutlin-3	-16.2639	-20.2966	-18.2256	4PL	-20.2966	central nervous system
SW1088	Nutlin-3	-4.73236	-2.73211	-6.73253	LM	-6.73253	central nervous system
T98G	Nutlin-3	-11.7754	-9.77463	-13.7755	LM	-13.7755	central nervous system
U-118MG	Nutlin-3			-8.58485	LM	-8.58485	central nervous system
U-87MG	Nutlin-3	-13.0819	-11.1506	-15.1384	LM	-15.1384	central nervous system
X1321N1	Nutlin-3	-3.78577	-3.13434	-1.70929	3PL	-3.78577	central nervous system
X42-MG-BA	Nutlin-3	9.28821	8.3078	7.29811	LM	7.29811	central nervous system
X8-MG-BA	Nutlin-3	8.44847	10.4487	6.44843	LM	6.44843	central nervous system
YKG1	Nutlin-3	-22.0063	-24.2131	-17.7226	4PL	-24.2131	central nervous system
A172	AZD0530	-24.5394	-30.6086	-26.4685	4PL	-30.6086	central nervous system
CAS-1	AZD0530	-11.4497	-15.3068	-10.4104	4PL	-15.3068	central nervous system
Daoy	AZD0530	-7.89397	-12.2715	-9.89282	4PL	-12.2715	central nervous system
DBTRG-05MG	AZD0530	-10.2731	-11.8405	-12.0176	LM	-12.0176	central nervous system
DK-MG	AZD0530	-1.37699	-5.1673	-3.37866	4PL	-5.1673	central nervous system
GAMG	AZD0530	-4.52081	-8.39039	-6.48272	4PL	-8.39039	central nervous system
GB-1	AZD0530	-11.9912	-9.99756	-10.3642	3PL	-11.9912	central nervous system
GI-1	AZD0530		-23.043	-21.9799	4PL	-23.043	central nervous system
GMS-10	AZD0530	-10.882	-21.564	-6.66779	4PL	-21.564	central nervous system
H4	AZD0530	-23.6703	-25.531	-25.6695	LM	-25.6695	central nervous system
Hs683	AZD0530	-18.1241	-21.1097	-19.8306	4PL	-21.1097	central nervous system
KALS-1	AZD0530	-8.14169	-6.5393	-4.05815	3PL	-8.14169	central nervous system
KNS-42	AZD0530	-12.1861	-10.8726	-14.1762	LM	-14.1762	central nervous system
KNS-60	AZD0530	-7.40193	-6.81768	-9.39872	LM	-9.39872	central nervous system
KNS-81	AZD0530	-13.4865	-18.481	-15.4496	4PL	-18.481	central nervous system
LN-18	AZD0530	-5.75148	-5.50866	-7.73717	LM	-7.73717	central nervous system
LN-229	AZD0530	-20.0559	-22.6832	-21.7825	4PL	-22.6832	central nervous system
MOG-G-CCM	AZD0530	-28.8842	-35.4181	-9.37438	4PL	-35.4181	central nervous system
ONS-76	AZD0530	-22.4426	-29.3347	-24.1856	4PL	-29.3347	central nervous system
SF-295	AZD0530	-16.8641	-21.1903	-18.8064	4PL	-21.1903	central nervous system
SF126	AZD0530	-16.7561	-14.9983	-7.66129	3PL	-16.7561	central nervous system
SW1088	AZD0530	-13.2438	-23.4103	-15.2031	4PL	-23.4103	central nervous system
T98G	AZD0530	-20.3241	-19.4548	-10.0429	3PL	-20.3241	central nervous system
U-118MG	AZD0530	-21.4178	-22.7739	-23.415	LM	-23.415	central nervous system
U-87MG	AZD0530	-15.7044	-17.063	-17.7046	LM	-17.7046	central nervous system
X1321N1	AZD0530	-8.55281	-12.4667	-6.41448	4PL	-12.4667	central nervous system
X42-MG-BA	AZD0530	-2.87615	-0.927677	-1.49227	3PL	-2.87615	central nervous system
X8-MG-BA	AZD0530	-8.55334	-6.5884	2.09751	3PL	-8.55334	central nervous system
YKG1	AZD0530	-14.9595	-25.7621	-16.805	4PL	-25.7621	central nervous system
A172	PF-2341066	-30.7107	-29.0474	-15.1453	3PL	-30.7107	central nervous system
CAS-1	PF-2341066	-4.99695	-12.1204	-6.9925	4PL	-12.1204	central nervous system
Daoy	PF-2341066	-10.0276	-22.3504	-12.0215	4PL	-22.3504	central nervous system
DBTRG-05MG	PF-2341066	-9.18496	-23.9361	-11.1438	4PL	-23.9361	central nervous system
DK-MG	PF-2341066	-22.9629	-28.599	-16.1021	4PL	-28.599	central nervous system
GAMG	PF-2341066	-17.7855	-16.5182	-19.7815	LM	-19.7815	central nervous system
GB-1	PF-2341066	-8.92003	-6.97091	2.50103	3PL	-8.92003	central nervous system
GI-1	PF-2341066	-9.59722	-7.60645	-11.6007	LM	-11.6007	central nervous system
GMS-10	PF-2341066	-9.83685	-17.8706	-11.8295	4PL	-17.8706	central nervous system
H4	PF-2341066	-22.8031	-20.6918	-1.99175	3PL	-22.8031	central nervous system
Hs683	PF-2341066	-23.2377	-22.3604	-6.82219	3PL	-23.2377	central nervous system
KALS-1	PF-2341066	-6.92547	-16.1129	-8.919	4PL	-16.1129	central nervous system
KNS-42	PF-2341066	-4.57619	-13.6873	-6.56354	4PL	-13.6873	central nervous system
KNS-60	PF-2341066	-17.2252	-15.2245	-5.69474	3PL	-17.2252	central nervous system
KNS-81	PF-2341066	-18.653	-16.8761	-9.10982	3PL	-18.653	central nervous system
LN-18	PF-2341066	-6.27149	-4.29131	0.164944	3PL	-6.27149	central nervous system
LN-229	PF-2341066	-26.7779	-24.7769	-7.72292	3PL	-26.7779	central nervous system
MOG-G-CCM	PF-2341066		-15.8511	-17.5036	LM	-17.5036	central nervous system
ONS-76	PF-2341066	-14.9629	-23.1088	-16.9252	4PL	-23.1088	central nervous system
SF-295	PF-2341066	-20.7258	-18.8189	-6.41858	3PL	-20.7258	central nervous system
SF126	PF-2341066	-26.0046	-24.0047	-7.02611	3PL	-26.0046	central nervous system
SW1088	PF-2341066	2.30313	-5.02578	0.305989	4PL	-5.02578	central nervous system
T98G	PF-2341066	-30.9069	-28.9078	-8.07393	3PL	-30.9069	central nervous system
U-118MG	PF-2341066	-10.9167	-22.9589	-12.9036	4PL	-22.9589	central nervous system
U-87MG	PF-2341066	-11.26	-18.7842	-13.065	4PL	-18.7842	central nervous system
X1321N1	PF-2341066	-6.58848	-13.1719	-8.58771	4PL	-13.1719	central nervous system
X42-MG-BA	PF-2341066	-0.782674	1.21514	-2.78507	LM	-2.78507	central nervous system
X8-MG-BA	PF-2341066	-1.75969	-9.63304	-3.73571	4PL	-9.63304	central nervous system
YKG1	PF-2341066	-22.1996	-21.9831	-9.87673	3PL	-22.1996	central nervous system
A172	L-685458	-19.8389	-27.1823	-21.8336	4PL	-27.1823	central nervous system
CAS-1	L-685458	-8.9926	-6.99364	-10.9942	LM	-10.9942	central nervous system
Daoy	L-685458	-14.8441	-13.0385	-16.8444	LM	-16.8444	central nervous system
DBTRG-05MG	L-685458		-43.2809	-38.0534	4PL	-43.2809	central nervous system
DK-MG	L-685458		-19.4692	-22.2456	LM	-22.2456	central nervous system
GAMG	L-685458	-24.8814	-22.8783	-26.8821	LM	-26.8821	central nervous system
GB-1	L-685458	-5.23423	-12.676	-7.22942	4PL	-12.676	central nervous system
GI-1	L-685458	-22.1356	-20.1399	-24.1377	LM	-24.1377	central nervous system
GMS-10	L-685458	-15.9685	-13.9679	-17.9683	LM	-17.9683	central nervous system
H4	L-685458	-26.6453	-24.6456	-28.6457	LM	-28.6457	central nervous system
Hs683	L-685458	-17.5408	-15.5176	-19.5422	LM	-19.5422	central nervous system
KALS-1	L-685458	-6.29229	-12.8443	-8.2701	4PL	-12.8443	central nervous system
KNS-42	L-685458	-7.73965	-8.5398	-9.73969	LM	-9.73969	central nervous system
KNS-60	L-685458	-20.6645	-18.6643	-1.01516	3PL	-20.6645	central nervous system
KNS-81	L-685458	0.398363	2.39453	3.70975	3PL	0.398363	central nervous system
LN-18	L-685458	-11.0876	-9.11218	0.62491	3PL	-11.0876	central nervous system
LN-229	L-685458	-14.7451	-25.5931	-10.6346	4PL	-25.5931	central nervous system
MOG-G-CCM	L-685458	-19.0321	-20.0729	-21.0321	LM	-21.0321	central nervous system
ONS-76	L-685458	-33.784	-33.3245	-35.7854	LM	-35.7854	central nervous system
SF-295	L-685458	-7.7131	-13.0934	-9.7081	4PL	-13.0934	central nervous system
SF126	L-685458	-19.5699	-25.1397	-21.5699	4PL	-25.1397	central nervous system
SW1088	L-685458	-7.94554	-5.9458	-0.790218	3PL	-7.94554	central nervous system
T98G	L-685458	-29.0843	-34.3474	-31.0851	4PL	-34.3474	central nervous system
U-118MG	L-685458	-6.22219	-4.06413	-8.04393	LM	-8.04393	central nervous system
U-87MG	L-685458	-14.6223	-12.6222	-16.6224	LM	-16.6224	central nervous system
X1321N1	L-685458	-19.6516	-23.4417	-14.2668	4PL	-23.4417	central nervous system
X42-MG-BA	L-685458	-9.23772	-7.85408	-0.926204	3PL	-9.23772	central nervous system
X8-MG-BA	L-685458	-7.38473	-14.5708	-9.36047	4PL	-14.5708	central nervous system
YKG1	L-685458	-22.9881	-23.7276	-9.7063	4PL	-23.7276	central nervous system
A172	ZD-6474	-20.9181	-28.0676	-22.8892	4PL	-28.0676	central nervous system
CAS-1	ZD-6474	-26.2467	-28.9029	-28.2461	4PL	-28.9029	central nervous system
Daoy	ZD-6474	-7.45989	-15.003	-9.43581	4PL	-15.003	central nervous system
DBTRG-05MG	ZD-6474	-20.8677	-20.6243	-22.8684	LM	-22.8684	central nervous system
DK-MG	ZD-6474	-11.4496	-33.827	-13.1224	4PL	-33.827	central nervous system
GAMG	ZD-6474	-13.3262	-11.3312	-15.3316	LM	-15.3316	central nervous system
GB-1	ZD-6474	-3.42311	-1.42279	-5.42315	LM	-5.42315	central nervous system
GI-1	ZD-6474	-20.6834	-25.3448	-22.6836	4PL	-25.3448	central nervous system
GMS-10	ZD-6474	-7.81057	-5.81056	-9.81079	LM	-9.81079	central nervous system
H4	ZD-6474	-12.9608	-22.7962	-14.9373	4PL	-22.7962	central nervous system
Hs683	ZD-6474	-12.5968	-11.0433	-14.5971	LM	-14.5971	central nervous system
KALS-1	ZD-6474	-7.41361	-7.33306	-9.41368	LM	-9.41368	central nervous system
KNS-42	ZD-6474	-10.9474	-8.95556	-12.9506	LM	-12.9506	central nervous system
KNS-60	ZD-6474	-3.51919	-8.63051	-5.50995	4PL	-8.63051	central nervous system
KNS-81	ZD-6474	-1.42142	-3.30035	-3.43279	LM	-3.43279	central nervous system
LN-229	ZD-6474	-16.9986	-17.5529	-7.28946	4PL	-17.5529	central nervous system
MOG-G-CCM	ZD-6474	-13.7832	-11.7831	-15.7833	LM	-15.7833	central nervous system
ONS-76	ZD-6474	-17.454	-15.4542	-19.454	LM	-19.454	central nervous system
SF-295	ZD-6474		-19.0441	-20.0245	LM	-20.0245	central nervous system
SF126	ZD-6474	-19.0511	-22.6212	-21.0512	4PL	-22.6212	central nervous system
SW1088	ZD-6474	-6.06694	-16.4573	-8.02237	4PL	-16.4573	central nervous system
T98G	ZD-6474	-22.6446	-22.1492	-6.50193	3PL	-22.6446	central nervous system
U-118MG	ZD-6474	-19.6439	-17.6488	-21.6505	LM	-21.6505	central nervous system
U-87MG	ZD-6474		-20.9744	-24.8562	LM	-24.8562	central nervous system
X1321N1	ZD-6474	-9.90085	-7.99841	-2.29698	3PL	-9.90085	central nervous system
X42-MG-BA	ZD-6474	5.28104	7.11755	4.20861	LM	4.20861	central nervous system
X8-MG-BA	ZD-6474	-9.92984	-7.94493	-4.67445	3PL	-9.92984	central nervous system
YKG1	ZD-6474	-16.9497	-26.221	-18.9359	4PL	-26.221	central nervous system
A172	Panobinostat	-38.4349	-40.424	-4.31534	4PL	-40.424	central nervous system
CAS-1	Panobinostat	-14.1896	-14.4887	-6.4231	4PL	-14.4887	central nervous system
Daoy	Panobinostat	-30.886	-29.1909	-8.75599	3PL	-30.886	central nervous system
DBTRG-05MG	Panobinostat	-36.3278	-36.4904	-12.7947	4PL	-36.4904	central nervous system
DK-MG	Panobinostat	-23.3034	-24.6143	-11.3907	4PL	-24.6143	central nervous system
GAMG	Panobinostat	-28.4667	-26.5931	-11.1121	3PL	-28.4667	central nervous system
GB-1	Panobinostat	-24.529	-23.9188	-6.11658	3PL	-24.529	central nervous system
GI-1	Panobinostat	-17.8575	-17.0514	-7.97862	3PL	-17.8575	central nervous system
GMS-10	Panobinostat	-23.8311	-22.5716	-16.4947	3PL	-23.8311	central nervous system
H4	Panobinostat	-34.9593	-45.8485	-4.17642	4PL	-45.8485	central nervous system
Hs683	Panobinostat	-25.1626	-25.0772	-12.7335	3PL	-25.1626	central nervous system
KALS-1	Panobinostat	-16.8373	-18.6373	-7.66497	4PL	-18.6373	central nervous system
KNS-42	Panobinostat	-22.1765	-24.7757	-9.46986	4PL	-24.7757	central nervous system
KNS-60	Panobinostat	-32.6452	-45.7754	-6.29824	4PL	-45.7754	central nervous system
KNS-81	Panobinostat	-16.4301	-15.7354	-9.35837	3PL	-16.4301	central nervous system
LN-18	Panobinostat	-10.9833	-9.33741	0.401753	3PL	-10.9833	central nervous system
LN-229	Panobinostat	-25.649	-27.469	-9.88166	4PL	-27.469	central nervous system
MOG-G-CCM	Panobinostat	-28.8588	-30.2313	-20.7219	4PL	-30.2313	central nervous system
ONS-76	Panobinostat	-41.4188	-41.6805	-10.411	4PL	-41.6805	central nervous system
SF-295	Panobinostat	-31.0136	-34.4777	-4.08832	4PL	-34.4777	central nervous system
SF126	Panobinostat	-39.8678	-40.9425	-7.72434	4PL	-40.9425	central nervous system
SW1088	Panobinostat	-6.13664	-6.99132	-4.06139	4PL	-6.99132	central nervous system
T98G	Panobinostat	-32.6418	-31.9478	-6.01809	3PL	-32.6418	central nervous system
U-118MG	Panobinostat	-29.5472	-29.4802	-9.9428	3PL	-29.5472	central nervous system
U-87MG	Panobinostat	-27.2758	-27.8361	-8.97355	4PL	-27.8361	central nervous system
X1321N1	Panobinostat	-23.4774	-33.4986	-9.57896	4PL	-33.4986	central nervous system
X42-MG-BA	Panobinostat	-23.2342	-21.2161	-6.16291	3PL	-23.2342	central nervous system
X8-MG-BA	Panobinostat	-12.6353	-11.3778	-3.61877	3PL	-12.6353	central nervous system
YKG1	Panobinostat	-38.2502	-45.0764	-7.4082	4PL	-45.0764	central nervous system
A172	Sorafenib	-7.7042	-20.5813	-9.68971	4PL	-20.5813	central nervous system
CAS-1	Sorafenib	-4.61982	-3.21975	-6.61894	LM	-6.61894	central nervous system
Daoy	Sorafenib	-5.24705	-5.49351	-7.2461	LM	-7.2461	central nervous system
DBTRG-05MG	Sorafenib	-30.8364	-27.9843	-0.6278	3PL	-30.8364	central nervous system
DK-MG	Sorafenib		-23.9799	-21.2082	4PL	-23.9799	central nervous system
GAMG	Sorafenib	-12.3283	-13.701	-14.3224	LM	-14.3224	central nervous system
GB-1	Sorafenib	-11.0489	-9.04846	1.43171	3PL	-11.0489	central nervous system
GI-1	Sorafenib	-17.4004		-19.4652	LM	-19.4652	central nervous system
GMS-10	Sorafenib	-24.8342	-27.8007	-19.185	4PL	-27.8007	central nervous system
H4	Sorafenib		-29.8637	-30.6448	LM	-30.6448	central nervous system
Hs683	Sorafenib		-24.4468	-25.9817	LM	-25.9817	central nervous system
KALS-1	Sorafenib	-10.247	-9.28967	-12.2429	LM	-12.2429	central nervous system
KNS-42	Sorafenib	-14.4879	-12.4831	-8.63342	3PL	-14.4879	central nervous system
KNS-60	Sorafenib	-3.10575	-1.1057	-5.10576	LM	-5.10576	central nervous system
KNS-81	Sorafenib	-8.54242	-18.2753	-10.5336	4PL	-18.2753	central nervous system
LN-18	Sorafenib	-3.33231	-1.33219	-5.33234	LM	-5.33234	central nervous system
LN-229	Sorafenib	-7.89391	-5.89388	-9.89395	LM	-9.89395	central nervous system
MOG-G-CCM	Sorafenib		-18.8445	-18.8978	LM	-18.8978	central nervous system
ONS-76	Sorafenib	-25.0586	-22.2473	3.58796	3PL	-25.0586	central nervous system
SF-295	Sorafenib	-5.96207	-18.4065	-7.94275	4PL	-18.4065	central nervous system
SF126	Sorafenib	-31.2098	-29.204	-2.11861	3PL	-31.2098	central nervous system
SW1088	Sorafenib	-10.8551	-15.4254	-12.7757	4PL	-15.4254	central nervous system
T98G	Sorafenib	-30.5613	-25.3651	-13.5341	3PL	-30.5613	central nervous system
U-118MG	Sorafenib	-21.9437	-20.0172	-21.7384	3PL	-21.9437	central nervous system
U-87MG	Sorafenib		-21.3832	-19.4307	4PL	-21.3832	central nervous system
X1321N1	Sorafenib		-12.8256	-10.3808	4PL	-12.8256	central nervous system
X42-MG-BA	Sorafenib	-5.34062	-5.43756	-3.63667	4PL	-5.43756	central nervous system
X8-MG-BA	Sorafenib	-26.9317	-25.096	-20.6716	3PL	-26.9317	central nervous system
YKG1	Sorafenib		-36.1719	-30.8357	4PL	-36.1719	central nervous system
A172	Irinotecan	-7.85715	-7.12688	-8.20309	LM	-8.20309	central nervous system
CAS-1	Irinotecan	-23.3109	-22.3849	-11.7471	3PL	-23.3109	central nervous system
Daoy	Irinotecan	-10.5532	-8.70977	-8.2617	3PL	-10.5532	central nervous system
DBTRG-05MG	Irinotecan	-9.9945	-9.58511	-10.7252	LM	-10.7252	central nervous system
DK-MG	Irinotecan	-9.71411	-24.0753	-6.31793	4PL	-24.0753	central nervous system
GB-1	Irinotecan	-36.5767	-36.2901	-3.80855	3PL	-36.5767	central nervous system
GMS-10	Irinotecan	-14.9516	-13.651	-7.15909	3PL	-14.9516	central nervous system
Hs683	Irinotecan	-21.0916	-22.413	-11.2788	4PL	-22.413	central nervous system
KALS-1	Irinotecan	-15.886	-14.3039	-16.9597	LM	-16.9597	central nervous system
KNS-42	Irinotecan	-7.98792	-10.9488	-5.73261	4PL	-10.9488	central nervous system
KNS-60	Irinotecan	-24.671	-22.7061	-12.6132	3PL	-24.671	central nervous system
KNS-81	Irinotecan	-10.0513	-16.8694	-5.34706	4PL	-16.8694	central nervous system
LN-18	Irinotecan	-7.21862	-6.0285	3.1541	3PL	-7.21862	central nervous system
ONS-76	Irinotecan	-28.8014	-31.5398	-11.8112	4PL	-31.5398	central nervous system
SF-295	Irinotecan	-24.2674	-42.8443	-3.94949	4PL	-42.8443	central nervous system
SF126	Irinotecan	-39.7404	-38.4995	-10.1861	3PL	-39.7404	central nervous system
T98G	Irinotecan	-15.9364	-15.9567	-5.80719	4PL	-15.9567	central nervous system
U-118MG	Irinotecan	-23.8908	-25.7091	-10.0251	4PL	-25.7091	central nervous system
U-87MG	Irinotecan	-16.6282	-19.7193	-6.96706	4PL	-19.7193	central nervous system
YKG1	Irinotecan	-16.478	-14.5443	-5.72605	3PL	-16.478	central nervous system
A172	Topotecan	-15.2522	-28.4682	-13.9387	4PL	-28.4682	central nervous system
CAS-1	Topotecan	-20.9507	-19.1463	-14.3994	3PL	-20.9507	central nervous system
Daoy	Topotecan	-23.4447	-31.9781	-11.677	4PL	-31.9781	central nervous system
DBTRG-05MG	Topotecan	-24.0957	-22.1625	-21.3509	3PL	-24.0957	central nervous system
DK-MG	Topotecan	-24.3252	-26.958	-14.3244	4PL	-26.958	central nervous system
GAMG	Topotecan	-16.7442	-15.8328	-5.87969	3PL	-16.7442	central nervous system
GB-1	Topotecan	-21.3879	-19.7998	-2.13254	3PL	-21.3879	central nervous system
GI-1	Topotecan	-23.1673	-24.1637	-12.4947	4PL	-24.1637	central nervous system
GMS-10	Topotecan	-15.3407	-13.5167	-8.30057	3PL	-15.3407	central nervous system
H4	Topotecan	-19.0862	-29.8834	-5.90416	4PL	-29.8834	central nervous system
Hs683	Topotecan	-19.2168	-17.2407	-12.6834	3PL	-19.2168	central nervous system
KALS-1	Topotecan	-17.9096	-17.0554	-16.3965	3PL	-17.9096	central nervous system
KNS-42	Topotecan	-19.7652	-19.6982	-15.1601	3PL	-19.7652	central nervous system
KNS-60	Topotecan	-18.3665	-17.855	-15.1629	3PL	-18.3665	central nervous system
KNS-81	Topotecan	-14.163	-15.6634	-8.93588	4PL	-15.6634	central nervous system
LN-18	Topotecan	-21.6365	-19.6394	-6.70283	3PL	-21.6365	central nervous system
LN-229	Topotecan	-25.7645	-27.1284	-12.7702	4PL	-27.1284	central nervous system
MOG-G-CCM	Topotecan	-15.9199	-16.3739	-11.0868	4PL	-16.3739	central nervous system
ONS-76	Topotecan	-26.6326	-24.635	-12.9622	3PL	-26.6326	central nervous system
SF-295	Topotecan	-31.3751	-45.3354	-7.94359	4PL	-45.3354	central nervous system
SF126	Topotecan	-18.7521	-23.147	-6.94612	4PL	-23.147	central nervous system
SW1088	Topotecan	-7.14722	-5.41159	-9.41654	LM	-9.41654	central nervous system
T98G	Topotecan	-23.3051	-21.6686	-7.24356	3PL	-23.3051	central nervous system
U-118MG	Topotecan	-14.1932	-13.2913	-6.76676	3PL	-14.1932	central nervous system
U-87MG	Topotecan	-21.0606	-19.8293	-5.33073	3PL	-21.0606	central nervous system
X1321N1	Topotecan	-12.2511	-14.7218	-3.029	4PL	-14.7218	central nervous system
X42-MG-BA	Topotecan	-22.5577	-23.2778	-8.19957	4PL	-23.2778	central nervous system
X8-MG-BA	Topotecan	-3.09277	-1.163	3.39731	3PL	-3.09277	central nervous system
YKG1	Topotecan	-16.1198	-14.5276	-11.9201	3PL	-16.1198	central nervous system
A172	LBW242	-24.5164	-24.7372	-28.7508	LM	-28.7508	central nervous system
CAS-1	LBW242		-19.6088	-21.1195	LM	-21.1195	central nervous system
Daoy	LBW242	-15.7068	-19.5696	-17.7006	4PL	-19.5696	central nervous system
DBTRG-05MG	LBW242		-23.2956	-22.1001	4PL	-23.2956	central nervous system
DK-MG	LBW242	-15.8797	-13.8806	-17.8814	LM	-17.8814	central nervous system
GAMG	LBW242	-2.75263	-2.28575	-4.75255	LM	-4.75255	central nervous system
GB-1	LBW242	-16.3317	-14.5913	-18.3213	LM	-18.3213	central nervous system
GI-1	LBW242		-14.9597	-15.4431	LM	-15.4431	central nervous system
GMS-10	LBW242	-10.9867	-23.4618	-12.9616	4PL	-23.4618	central nervous system
H4	LBW242	-20.8727	-22.0303	-22.8434	LM	-22.8434	central nervous system
Hs683	LBW242		-23.0531	-22.8272	4PL	-23.0531	central nervous system
KALS-1	LBW242	-24.3089	-22.8311	-13.3589	3PL	-24.3089	central nervous system
KNS-42	LBW242	-13.3661	-19.5654	-15.3572	4PL	-19.5654	central nervous system
KNS-60	LBW242	-17.6775	-18.7585	-17.1662	4PL	-18.7585	central nervous system
KNS-81	LBW242	-9.04723	-10.7619	-11.0471	LM	-11.0471	central nervous system
LN-18	LBW242	-2.31044	-0.310606	-4.31089	LM	-4.31089	central nervous system
LN-229	LBW242	-21.7378	-21.9182	-23.7372	LM	-23.7372	central nervous system
MOG-G-CCM	LBW242	-13.9851	-18.8119	-15.985	4PL	-18.8119	central nervous system
ONS-76	LBW242	-16.8403	-23.1524	-18.8336	4PL	-23.1524	central nervous system
SF-295	LBW242		-14.9723	-16.7173	LM	-16.7173	central nervous system
SF126	LBW242	-11.247	-17.6549	-13.2468	4PL	-17.6549	central nervous system
SW1088	LBW242		-32.6669	-36.6695	LM	-36.6695	central nervous system
T98G	LBW242	-23.0348	-31.4303	-25.0312	4PL	-31.4303	central nervous system
U-118MG	LBW242	-12.6641	-10.6895	-14.6689	LM	-14.6689	central nervous system
U-87MG	LBW242	-19.0382	-18.9231	-21.0376	LM	-21.0376	central nervous system
X1321N1	LBW242	-26.5978	-24.9245	-17.5322	3PL	-26.5978	central nervous system
X42-MG-BA	LBW242	-7.11779	-7.36132	-9.1365	LM	-9.1365	central nervous system
X8-MG-BA	LBW242	-18.5568	-16.5356	-13.4617	3PL	-18.5568	central nervous system
YKG1	LBW242	-27.6709	-26.3028	-27.0681	3PL	-27.6709	central nervous system
A172	PD-0325901	-34.8407	-33.6756	-19.7168	3PL	-34.8407	central nervous system
CAS-1	PD-0325901	-15.9944	-15.4756	-5.94519	3PL	-15.9944	central nervous system
Daoy	PD-0325901	-32.5768	-33.531	-34.5777	LM	-34.5777	central nervous system
DBTRG-05MG	PD-0325901		-17.4317	-13.8153	4PL	-17.4317	central nervous system
DK-MG	PD-0325901	-17.4933	-15.7649	-19.3324	LM	-19.3324	central nervous system
GAMG	PD-0325901	-7.18447	-10.9636	-9.16805	4PL	-10.9636	central nervous system
GB-1	PD-0325901	-10.0818	-8.11791	-7.21193	3PL	-10.0818	central nervous system
GI-1	PD-0325901	-31.1022	-29.522	-20.6305	3PL	-31.1022	central nervous system
GMS-10	PD-0325901	-27.2202	-26.5879	-28.9351	LM	-28.9351	central nervous system
H4	PD-0325901	-20.5043	-22.8016	-22.5044	4PL	-22.8016	central nervous system
Hs683	PD-0325901	-6.82187	-13.6249	-8.7744	4PL	-13.6249	central nervous system
KALS-1	PD-0325901	-13.429	-11.4344	-13.6329	LM	-13.6329	central nervous system
KNS-42	PD-0325901	-26.6569	-26.5833	-28.6531	LM	-28.6531	central nervous system
KNS-60	PD-0325901	-5.80273	-3.81066	-7.79519	LM	-7.79519	central nervous system
KNS-81	PD-0325901	-12.7939	-12.26	-14.8643	LM	-14.8643	central nervous system
LN-18	PD-0325901	-15.4637	-13.4646	-12.238	3PL	-15.4637	central nervous system
LN-229	PD-0325901	-14.3511	-12.4067	-15.9153	LM	-15.9153	central nervous system
MOG-G-CCM	PD-0325901	-9.08957	-14.6132	-11.0869	4PL	-14.6132	central nervous system
ONS-76	PD-0325901	-34.0793	-32.3452	-15.5933	3PL	-34.0793	central nervous system
SF-295	PD-0325901	-5.91672	-4.452	-7.91459	LM	-7.91459	central nervous system
SF126	PD-0325901	-21.4328	-21.8476	-12.0924	4PL	-21.8476	central nervous system
SW1088	PD-0325901	-8.50951	-6.51786	-10.5238	LM	-10.5238	central nervous system
T98G	PD-0325901	-29.3664	-32.5054	-31.3232	4PL	-32.5054	central nervous system
U-118MG	PD-0325901	-7.48505	-9.57161	-9.47342	4PL	-9.57161	central nervous system
U-87MG	PD-0325901	-3.3258	-1.37065	-0.697731	3PL	-3.3258	central nervous system
X1321N1	PD-0325901	-35.1891	-34.2007	-17.238	3PL	-35.1891	central nervous system
X42-MG-BA	PD-0325901	-5.7196	-3.7806	-5.43347	3PL	-5.7196	central nervous system
X8-MG-BA	PD-0325901	-12.3651	-11.2161	-14.3182	LM	-14.3182	central nervous system
YKG1	PD-0325901	-21.6485	-20.2582	-18.4292	3PL	-21.6485	central nervous system
A172	PD-0332991	-20.0234	-24.7296	-22.0141	4PL	-24.7296	central nervous system
CAS-1	PD-0332991	-16.0633	-14.4194	-18.056	LM	-18.056	central nervous system
Daoy	PD-0332991	-20.4847	-18.4655	-22.4847	LM	-22.4847	central nervous system
DBTRG-05MG	PD-0332991	-19.5472	-20.1692	-16.8539	4PL	-20.1692	central nervous system
DK-MG	PD-0332991	-18.889	-19.9783	-9.74569	4PL	-19.9783	central nervous system
GB-1	PD-0332991	-10.6512	-8.82549	-4.89534	3PL	-10.6512	central nervous system
GMS-10	PD-0332991	-31.0729	-32.7386	-12.4256	4PL	-32.7386	central nervous system
H4	PD-0332991	-30.9288	-29.5689	-15.1002	3PL	-30.9288	central nervous system
Hs683	PD-0332991	-10.6926	-13.4665	-12.6512	4PL	-13.4665	central nervous system
KALS-1	PD-0332991	-6.94809	-4.9492	-3.79614	3PL	-6.94809	central nervous system
KNS-42	PD-0332991	-7.93381	-4.9461	-8.93883	LM	-8.93883	central nervous system
KNS-60	PD-0332991	-27.483	-25.704	-23.0975	3PL	-27.483	central nervous system
KNS-81	PD-0332991	-13.7399	-14.673	-10.0881	4PL	-14.673	central nervous system
LN-18	PD-0332991	3.85495	2.30082	1.86594	LM	1.86594	central nervous system
LN-229	PD-0332991	-21.7286	-20.1091	-6.76911	3PL	-21.7286	central nervous system
MOG-G-CCM	PD-0332991	-15.623	-16.0005	-9.25192	4PL	-16.0005	central nervous system
ONS-76	PD-0332991	-8.90466	-17.5177	-10.7696	4PL	-17.5177	central nervous system
SF-295	PD-0332991	-10.2622	-12.9434	-12.1862	4PL	-12.9434	central nervous system
SF126	PD-0332991	-20.1624	-18.4753	-11.9842	3PL	-20.1624	central nervous system
SW1088	PD-0332991	-5.06633	-3.5792	-4.55534	3PL	-5.06633	central nervous system
T98G	PD-0332991	-12.6129	-22.7442	-14.5566	4PL	-22.7442	central nervous system
U-118MG	PD-0332991	-15.6326	-17.2411	-17.036	4PL	-17.2411	central nervous system
U-87MG	PD-0332991	-17.8191	-16.2646	-5.43788	3PL	-17.8191	central nervous system
YKG1	PD-0332991	-17.1215	-15.1566	-6.95845	3PL	-17.1215	central nervous system
A172	Paclitaxel		-27.4639	-8.02144	4PL	-27.4639	central nervous system
CAS-1	Paclitaxel		-18.6604	-7.35499	4PL	-18.6604	central nervous system
Daoy	Paclitaxel	-25.8737	-39.7672	-7.68522	4PL	-39.7672	central nervous system
DBTRG-05MG	Paclitaxel	-10.2251	-31.3608	-7.04218	4PL	-31.3608	central nervous system
DK-MG	Paclitaxel	-7.92042	-34.6216	-0.415933	4PL	-34.6216	central nervous system
GAMG	Paclitaxel	-11.8253	-19.7315	-0.393008	4PL	-19.7315	central nervous system
GB-1	Paclitaxel	-12.213	-18.1222	-6.7591	4PL	-18.1222	central nervous system
GI-1	Paclitaxel		-31.5644	0.625348	4PL	-31.5644	central nervous system
GMS-10	Paclitaxel		-13.1092	-10.1202	4PL	-13.1092	central nervous system
H4	Paclitaxel	-23.2059	-27.1306	-2.63469	4PL	-27.1306	central nervous system
Hs683	Paclitaxel	-13.0026	-34.0176	0.13933	4PL	-34.0176	central nervous system
KALS-1	Paclitaxel		-21.1511	-5.84705	4PL	-21.1511	central nervous system
KNS-42	Paclitaxel		-12.0539	-1.18951	4PL	-12.0539	central nervous system
KNS-60	Paclitaxel	-47.0023	-40.9793	-0.363401	3PL	-47.0023	central nervous system
KNS-81	Paclitaxel		-40.3161	-11.5836	4PL	-40.3161	central nervous system
LN-18	Paclitaxel	-4.44527	-3.91993	1.2629	3PL	-4.44527	central nervous system
LN-229	Paclitaxel	-15.0552	-44.2263	-0.470249	4PL	-44.2263	central nervous system
MOG-G-CCM	Paclitaxel	-24.632	-28.7895	-5.49989	4PL	-28.7895	central nervous system
SF-295	Paclitaxel	-18.5025	-30.8713	-10.6279	4PL	-30.8713	central nervous system
SF126	Paclitaxel	-19.0104	-29.3797	-1.96507	4PL	-29.3797	central nervous system
SW1088	Paclitaxel	-10.0541	-10.4036	-12.0451	LM	-12.0451	central nervous system
T98G	Paclitaxel		-40.6009	-3.71173	4PL	-40.6009	central nervous system
U-118MG	Paclitaxel		-25.3001	-7.75174	4PL	-25.3001	central nervous system
U-87MG	Paclitaxel		-30.3836	-4.08935	4PL	-30.3836	central nervous system
X1321N1	Paclitaxel		-33.2277	-21.3475	4PL	-33.2277	central nervous system
X42-MG-BA	Paclitaxel		-15.7449	-12.236	4PL	-15.7449	central nervous system
X8-MG-BA	Paclitaxel		-43.5453	-16.6757	4PL	-43.5453	central nervous system
YKG1	Paclitaxel		-20.7722	-2.29635	4PL	-20.7722	central nervous system
A172	AZD6244	-22.7213	-22.5315	-24.708	LM	-24.708	central nervous system
CAS-1	AZD6244	-17.7575	-24.8072	-19.7541	4PL	-24.8072	central nervous system
Daoy	AZD6244	-16.0693	-19.1364	-18.0692	4PL	-19.1364	central nervous system
DBTRG-05MG	AZD6244	-14.1199	-23.9927	-12.5268	4PL	-23.9927	central nervous system
DK-MG	AZD6244	-22.4245	-20.7026	-24.5942	LM	-24.5942	central nervous system
GAMG	AZD6244		-9.4676	-10.659	LM	-10.659	central nervous system
GB-1	AZD6244	-15.391	-13.7656	-13.5915	3PL	-15.391	central nervous system
GI-1	AZD6244	-3.24809	-1.25432	-5.25514	LM	-5.25514	central nervous system
GMS-10	AZD6244	-14.5389	-14.731	-16.5389	LM	-16.5389	central nervous system
H4	AZD6244		-30.7931	-28.5612	4PL	-30.7931	central nervous system
Hs683	AZD6244	-30.6204	-28.6248	-32.6206	LM	-32.6206	central nervous system
KALS-1	AZD6244	-20.8322	-18.9255	-22.9807	LM	-22.9807	central nervous system
KNS-42	AZD6244	-14.3743	-22.8605	-14.6436	4PL	-22.8605	central nervous system
KNS-60	AZD6244	-5.4892	-3.49344	-7.49393	LM	-7.49393	central nervous system
KNS-81	AZD6244	-13.7088	-15.2769	-15.599	LM	-15.599	central nervous system
LN-18	AZD6244	-5.71213	-3.72673	-3.29264	3PL	-5.71213	central nervous system
LN-229	AZD6244	-12.1241	-16.0367	-13.99	4PL	-16.0367	central nervous system
MOG-G-CCM	AZD6244	-3.41287	-1.43552	-5.4101	LM	-5.4101	central nervous system
ONS-76	AZD6244	-24.5747	-23.3588	-12.9247	3PL	-24.5747	central nervous system
SF-295	AZD6244	-15.112	-13.1119	-17.112	LM	-17.112	central nervous system
SF126	AZD6244	-29.0696	-27.0678	-31.0716	LM	-31.0716	central nervous system
SW1088	AZD6244	-9.38133	-17.3921	-11.3757	4PL	-17.3921	central nervous system
T98G	AZD6244		-19.2297	-17.6631	4PL	-19.2297	central nervous system
U-118MG	AZD6244	-14.6848	-17.6358	-16.6842	4PL	-17.6358	central nervous system
U-87MG	AZD6244	-10.4137	-9.57415	-12.4128	LM	-12.4128	central nervous system
X1321N1	AZD6244	-11.2788	-11.4816	-13.2788	LM	-13.2788	central nervous system
X42-MG-BA	AZD6244	2.68714	4.67397	0.6721	LM	0.6721	central nervous system
X8-MG-BA	AZD6244	-8.33069		-10.3286	LM	-10.3286	central nervous system
YKG1	AZD6244		-14.6144	-13.5479	4PL	-14.6144	central nervous system
A172	PLX4720		-39.965	-30.7092	4PL	-39.965	central nervous system
CAS-1	PLX4720	-8.29568	-6.29555	-10.2958	LM	-10.2958	central nervous system
Daoy	PLX4720	-7.83148	-26.3513	-9.80329	4PL	-26.3513	central nervous system
DBTRG-05MG	PLX4720	-17.3189	-15.3719	-11.4073	3PL	-17.3189	central nervous system
DK-MG	PLX4720	-7.64106	-6.30479	-9.63607	LM	-9.63607	central nervous system
GAMG	PLX4720		-6.63939	-10.6423	LM	-10.6423	central nervous system
GB-1	PLX4720	-5.90889	-4.19411	-2.35895	3PL	-5.90889	central nervous system
GI-1	PLX4720	-11.2709	-10.498	-13.2708	LM	-13.2708	central nervous system
GMS-10	PLX4720	-13.8308	-11.8307	-15.8308	LM	-15.8308	central nervous system
H4	PLX4720	-1.83309	-12.4339	-3.80939	4PL	-12.4339	central nervous system
Hs683	PLX4720	-14.0828	-20.7634	-16.0785	4PL	-20.7634	central nervous system
KALS-1	PLX4720	-8.34964	-19.0688	-10.3382	4PL	-19.0688	central nervous system
KNS-42	PLX4720	-7.0117	-5.01146	-9.01173	LM	-9.01173	central nervous system
KNS-60	PLX4720	-15.7704	-15.3707	-17.7054	LM	-17.7054	central nervous system
KNS-81	PLX4720	-12.003		-14.006	LM	-14.006	central nervous system
LN-229	PLX4720	-11.3313	-9.32987	-13.3314	LM	-13.3314	central nervous system
MOG-G-CCM	PLX4720	-11.4689	-9.46116	-13.469	LM	-13.469	central nervous system
ONS-76	PLX4720	-12.5416	-20.293	-14.514	4PL	-20.293	central nervous system
SF-295	PLX4720			-14.726	LM	-14.726	central nervous system
SF126	PLX4720	-9.42687	-18.9415	-11.4213	4PL	-18.9415	central nervous system
SW1088	PLX4720	-13.2549	-11.161	-2.46255	3PL	-13.2549	central nervous system
T98G	PLX4720	-16.8525	-14.7035	-7.40159	3PL	-16.8525	central nervous system
U-118MG	PLX4720	-9.70351	-10.5007	-11.672	LM	-11.672	central nervous system
U-87MG	PLX4720	-12.3319	-12.9531	-14.332	LM	-14.332	central nervous system
X1321N1	PLX4720	-6.40474	-5.80002	-8.40448	LM	-8.40448	central nervous system
X42-MG-BA	PLX4720	-4.23326	-4.50799	-6.14335	LM	-6.14335	central nervous system
X8-MG-BA	PLX4720	-14.9774	-12.9737	-7.02323	3PL	-14.9774	central nervous system
YKG1	PLX4720	-11.8538		-13.8539	LM	-13.8539	central nervous system
A172	RAF265	-18.5416	-17.2068	-10.4475	3PL	-18.5416	central nervous system
CAS-1	RAF265	-29.9008	-28.8728	-19.8175	3PL	-29.9008	central nervous system
Daoy	RAF265	-19.7034	-17.5376	-18.784	3PL	-19.7034	central nervous system
DBTRG-05MG	RAF265	-19.9931	-25.7644	-13.1552	4PL	-25.7644	central nervous system
DK-MG	RAF265	-9.95439	-17.2437	-9.16671	4PL	-17.2437	central nervous system
GB-1	RAF265	-9.96867	-10.4547	-8.71398	4PL	-10.4547	central nervous system
GMS-10	RAF265	-19.5604	-18.1441	-9.3086	3PL	-19.5604	central nervous system
H4	RAF265	-24.9049	-23.0677	-20.9363	3PL	-24.9049	central nervous system
Hs683	RAF265	-30.228	-29.5392	-23.0007	3PL	-30.228	central nervous system
KALS-1	RAF265	-6.5592	-12.2999	-4.18564	4PL	-12.2999	central nervous system
KNS-42	RAF265	-22.7671	-25.0248	-12.1142	4PL	-25.0248	central nervous system
KNS-60	RAF265	-21.9797	-20.5953	-19.8614	3PL	-21.9797	central nervous system
KNS-81	RAF265	-11.3603	-9.67028	-7.66016	3PL	-11.3603	central nervous system
LN-18	RAF265	-16.4351	-15.3219	-11.2763	3PL	-16.4351	central nervous system
LN-229	RAF265	-16.0566	-14.0962	-12.6385	3PL	-16.0566	central nervous system
MOG-G-CCM	RAF265	-11.9431	-13.3239	-13.9047	LM	-13.9047	central nervous system
ONS-76	RAF265	-18.1338	-17.9373	-12.0271	3PL	-18.1338	central nervous system
SF-295	RAF265	-15.9367	-15.2158	-8.75148	3PL	-15.9367	central nervous system
SF126	RAF265	-16.4249	-14.4447	-16.2886	3PL	-16.4249	central nervous system
SW1088	RAF265	-9.18045	-11.8572	-6.48859	4PL	-11.8572	central nervous system
T98G	RAF265	-19.3638	-17.4333	-9.86061	3PL	-19.3638	central nervous system
U-118MG	RAF265	-11.3019	-9.30211	-11.2992	3PL	-11.3019	central nervous system
U-87MG	RAF265	-24.5696	-24.337	-11.7045	3PL	-24.5696	central nervous system
X1321N1	RAF265	-13.7114	-14.3035	-13.7915	4PL	-14.3035	central nervous system
A172	TAE684	-25.16	-27.1306	-1.3559	4PL	-27.1306	central nervous system
CAS-1	TAE684	-31.9437	-28.4363	-1.20337	3PL	-31.9437	central nervous system
Daoy	TAE684	-24.0631	-23.6008	-11.893	3PL	-24.0631	central nervous system
DBTRG-05MG	TAE684	-25.8308	-24.2168	-12.5151	3PL	-25.8308	central nervous system
DK-MG	TAE684	-10.2931	-20.2131	-12.2548	4PL	-20.2131	central nervous system
GAMG	TAE684	-9.86374	-17.2291	-11.8604	4PL	-17.2291	central nervous system
GB-1	TAE684	-28.4676	-26.5842	-3.53419	3PL	-28.4676	central nervous system
GI-1	TAE684	-16.6234	-14.6657	-0.965729	3PL	-16.6234	central nervous system
GMS-10	TAE684	-4.26027	-18.9359	-5.89624	4PL	-18.9359	central nervous system
H4	TAE684	-21.6849	-19.1167	-0.513635	3PL	-21.6849	central nervous system
Hs683	TAE684	-24.3458	-22.6952	-1.59068	3PL	-24.3458	central nervous system
KALS-1	TAE684	-9.22897	-8.41567	-1.31818	3PL	-9.22897	central nervous system
KNS-42	TAE684	-5.65807	-3.87099	-5.64667	3PL	-5.65807	central nervous system
KNS-60	TAE684	-11.0702	-9.07022	2.27596	3PL	-11.0702	central nervous system
KNS-81	TAE684	-20.9398	-19.0628	-4.42627	3PL	-20.9398	central nervous system
LN-18	TAE684	-6.58262	-10.8847	1.17011	4PL	-10.8847	central nervous system
LN-229	TAE684	-28.8013	-31.3465	-8.04348	4PL	-31.3465	central nervous system
MOG-G-CCM	TAE684		-23.667	-22.85	4PL	-23.667	central nervous system
ONS-76	TAE684	-11.4148	-24.1443	-13.3739	4PL	-24.1443	central nervous system
SF-295	TAE684	-16.1352	-14.3096	-1.23508	3PL	-16.1352	central nervous system
SF126	TAE684	-26.9092	-24.9292	-0.296657	3PL	-26.9092	central nervous system
SW1088	TAE684	-7.96121	-12.5517	-6.86475	4PL	-12.5517	central nervous system
T98G	TAE684	-26.949	-24.9754	-6.4423	3PL	-26.949	central nervous system
U-118MG	TAE684	-20.6301	-21.8981	-6.05246	4PL	-21.8981	central nervous system
U-87MG	TAE684	-15.7143	-13.7274	-17.7167	LM	-17.7167	central nervous system
X1321N1	TAE684	-7.43685	-5.44854	0.399244	3PL	-7.43685	central nervous system
X42-MG-BA	TAE684	-8.83725	-6.85722	2.29924	3PL	-8.83725	central nervous system
X8-MG-BA	TAE684	-6.56351	-5.48904	5.25774	3PL	-6.56351	central nervous system
YKG1	TAE684	-13.9199	-11.9202	-4.32563	3PL	-13.9199	central nervous system
A172	TKI258	-23.1493	-25.6224	-11.0412	4PL	-25.6224	central nervous system
CAS-1	TKI258	-12.5475	-20.4206	-14.5081	4PL	-20.4206	central nervous system
Daoy	TKI258	-17.9161	-34.4573	-19.6353	4PL	-34.4573	central nervous system
DBTRG-05MG	TKI258	-7.15848	-21.6569	-8.99944	4PL	-21.6569	central nervous system
DK-MG	TKI258	-17.2398	-21.0653	-19.1084	4PL	-21.0653	central nervous system
GAMG	TKI258	-9.51827	-16.0249	-11.489	4PL	-16.0249	central nervous system
GB-1	TKI258	-13.9747	-13.1757	-2.89366	3PL	-13.9747	central nervous system
GI-1	TKI258	-25.6345	-26.6881	-13.1285	4PL	-26.6881	central nervous system
GMS-10	TKI258	-43.979	-44.4406	-18.4901	4PL	-44.4406	central nervous system
H4	TKI258	-38.8393	-40.0454	-5.54759	4PL	-40.0454	central nervous system
Hs683	TKI258	-24.6927	-22.8472	-4.16093	3PL	-24.6927	central nervous system
KALS-1	TKI258	-15.4118	-16.6816	-7.44595	4PL	-16.6816	central nervous system
KNS-42	TKI258	-12.8891	-10.5812	-7.29462	3PL	-12.8891	central nervous system
KNS-60	TKI258	-18.1374	-18.3703	-19.9963	LM	-19.9963	central nervous system
KNS-81	TKI258	-14.2471	-13.2426	-9.43335	3PL	-14.2471	central nervous system
LN-18	TKI258	-17.2197	-16.5515	-5.95744	3PL	-17.2197	central nervous system
LN-229	TKI258	-16.269	-25.4402	-7.55757	4PL	-25.4402	central nervous system
MOG-G-CCM	TKI258	-25.6988	-23.6945	-27.7013	LM	-27.7013	central nervous system
ONS-76	TKI258	-40.3305	-38.5015	-15.5699	3PL	-40.3305	central nervous system
SF-295	TKI258	-16.8472	-16.1142	-10.4923	3PL	-16.8472	central nervous system
SF126	TKI258	-25.0168	-24.0172	-5.48685	3PL	-25.0168	central nervous system
SW1088	TKI258	-24.2126	-23.6709	-5.25985	3PL	-24.2126	central nervous system
T98G	TKI258	-21.6661	-24.3785	-3.55388	4PL	-24.3785	central nervous system
U-118MG	TKI258	-21.4799	-19.4849	-9.50546	3PL	-21.4799	central nervous system
U-87MG	TKI258	-10.8058	-18.6682	-12.7303	4PL	-18.6682	central nervous system
X1321N1	TKI258	-19.4515	-21.1836	-12.1747	4PL	-21.1836	central nervous system
X42-MG-BA	TKI258	-13.1955	-11.2663	-0.714011	3PL	-13.1955	central nervous system
X8-MG-BA	TKI258	-5.99279	-4.36911	-0.737341	3PL	-5.99279	central nervous system
YKG1	TKI258	-9.76271	-20.2	-11.6312	4PL	-20.2	central nervous system
A172	Erlotinib	-16.6856	-21.0118	-18.6413	4PL	-21.0118	central nervous system
CAS-1	Erlotinib	-6.40502	-9.75657	-8.40292	4PL	-9.75657	central nervous system
Daoy	Erlotinib	-19.6333	-17.5497	-13.0496	3PL	-19.6333	central nervous system
DBTRG-05MG	Erlotinib	-6.77381	-11.3807	-8.69602	4PL	-11.3807	central nervous system
DK-MG	Erlotinib	-8.43508	-19.8416	-10.2122	4PL	-19.8416	central nervous system
GAMG	Erlotinib	-8.42332	-11.9323	-10.4236	4PL	-11.9323	central nervous system
GB-1	Erlotinib	-16.3725	-23.7977	-4.9736	4PL	-23.7977	central nervous system
GI-1	Erlotinib	-12.2972	-17.9473	-14.2868	4PL	-17.9473	central nervous system
GMS-10	Erlotinib	-13.6526	-17.3853	-15.6479	4PL	-17.3853	central nervous system
H4	Erlotinib	-11.8444	-22.9752	-13.7512	4PL	-22.9752	central nervous system
Hs683	Erlotinib	-19.9787	-18.2032	-21.978	LM	-21.978	central nervous system
KALS-1	Erlotinib	-8.55108	-6.58252	-10.5512	LM	-10.5512	central nervous system
KNS-42	Erlotinib	-6.75295	-4.88008	-8.76329	LM	-8.76329	central nervous system
KNS-60	Erlotinib	-7.83264	-14.5062	-9.82117	4PL	-14.5062	central nervous system
KNS-81	Erlotinib	-8.99326	-7.83333	-10.9923	LM	-10.9923	central nervous system
LN-18	Erlotinib	-7.86017	-5.98417	-3.04504	3PL	-7.86017	central nervous system
LN-229	Erlotinib	-22.791	-21.2086	-18.158	3PL	-22.791	central nervous system
MOG-G-CCM	Erlotinib	-18.1914	-16.1911	-20.1915	LM	-20.1915	central nervous system
ONS-76	Erlotinib	-15.8679	-18.2768	-17.864	4PL	-18.2768	central nervous system
SF-295	Erlotinib	-5.40362	-3.40414	-7.40431	LM	-7.40431	central nervous system
SF126	Erlotinib	-16.9097	-23.0943	-18.9055	4PL	-23.0943	central nervous system
SW1088	Erlotinib	-7.98906	-9.93597	-9.9734	LM	-9.9734	central nervous system
T98G	Erlotinib	-18.144	-16.1488	-20.1544	LM	-20.1544	central nervous system
U-118MG	Erlotinib	-12.5158		-14.5158	LM	-14.5158	central nervous system
U-87MG	Erlotinib	-12.5665	-10.5689	-14.5692	LM	-14.5692	central nervous system
X1321N1	Erlotinib	-21.0288	-19.5367	-16.3346	3PL	-21.0288	central nervous system
X42-MG-BA	Erlotinib	-2.60978	-1.54897	2.97548	3PL	-2.60978	central nervous system
X8-MG-BA	Erlotinib	-7.20825	-5.21337	-6.41954	3PL	-7.20825	central nervous system
YKG1	Erlotinib	-21.5723	-30.1011	-23.5587	4PL	-30.1011	central nervous system
AN3CA	AEW541	-33.1762	-33.1574	-35.214	LM	-35.214	endometrium
EFE-184	AEW541	-27.4879	-25.7182	-17.7597	3PL	-27.4879	endometrium
EN	AEW541	-20.8432	-19.4917	-22.8398	LM	-22.8398	endometrium
ESS-1	AEW541	-16.4948	-17.2445	-4.67337	4PL	-17.2445	endometrium
HEC-1-A	AEW541	-10.5225	-13.2237	-12.4082	4PL	-13.2237	endometrium
HEC-1-B	AEW541	-27.6761	-25.6759	-5.41161	3PL	-27.6761	endometrium
HEC-151	AEW541	-10.9928	-9.07597	-12.9928	LM	-12.9928	endometrium
HEC-251	AEW541	-9.66047	-10.0905	-11.6567	LM	-11.6567	endometrium
HEC-265	AEW541	-28.1609	-30.7746	-30.1459	4PL	-30.7746	endometrium
HEC-59	AEW541	-14.8541	-21.4529	-16.8509	4PL	-21.4529	endometrium
HEC-6	AEW541	-2.33849	-6.09244	-3.56669	4PL	-6.09244	endometrium
Ishikawa(Heraklio)02ER-	AEW541	-15.12	-16.1567	-12.2698	4PL	-16.1567	endometrium
JHUEM-2	AEW541	-15.4933	-15.8303	-17.3907	LM	-17.3907	endometrium
KLE	AEW541	-8.8376	-9.90423	-10.8504	LM	-10.8504	endometrium
MFE-280	AEW541	-8.74787	-6.77004	-10.7719	LM	-10.7719	endometrium
MFE-296	AEW541	-25.1335	-23.923	-21.0498	3PL	-25.1335	endometrium
MFE-319	AEW541	-6.47982	-9.3055	-8.31884	4PL	-9.3055	endometrium
RL95-2	AEW541	-20.8284	-19.2742	-14.2471	3PL	-20.8284	endometrium
SNG-M	AEW541	-18.8758	-33.5694	-20.7366	4PL	-33.5694	endometrium
TEN	AEW541	-7.3664	-7.54124	-6.63155	4PL	-7.54124	endometrium
AN3CA	Nilotinib	-15.9628	-19.2732	-17.9446	4PL	-19.2732	endometrium
EFE-184	Nilotinib	-18.634	-27.6309	-20.618	4PL	-27.6309	endometrium
EN	Nilotinib	-26.4546	-25.8248	-28.4515	LM	-28.4515	endometrium
HEC-1-A	Nilotinib	-23.2663	-21.2663	-6.33362	3PL	-23.2663	endometrium
HEC-1-B	Nilotinib	-4.93133	-3.03802	-2.77742	3PL	-4.93133	endometrium
HEC-151	Nilotinib	-17.8789	-15.8791	-8.32762	3PL	-17.8789	endometrium
HEC-251	Nilotinib	-11.6331	-15.3131	-13.6331	4PL	-15.3131	endometrium
HEC-265	Nilotinib	-12.9617	-10.9648	-14.9608	LM	-14.9608	endometrium
HEC-59	Nilotinib	-30.6546	-38.8985	-32.5711	4PL	-38.8985	endometrium
HEC-6	Nilotinib	2.37201	4.38519	1.92828	LM	1.92828	endometrium
KLE	Nilotinib	-8.2973		-10.3011	LM	-10.3011	endometrium
MFE-280	Nilotinib	-14.2777	-12.2955	-16.2783	LM	-16.2783	endometrium
RL95-2	Nilotinib	-18.4573	-16.4574	-6.58101	3PL	-18.4573	endometrium
SNG-M	Nilotinib	-36.9811	-34.7356	-22.9437	3PL	-36.9811	endometrium
TEN	Nilotinib	-6.46386	-4.46389	-8.46397	LM	-8.46397	endometrium
AN3CA	17-AAG	-16.1047	-21.3986	-4.61189	4PL	-21.3986	endometrium
EFE-184	17-AAG	-8.96982	-19.0712	-8.23336	4PL	-19.0712	endometrium
EN	17-AAG	-17.1653	-24.2677	-18.7823	4PL	-24.2677	endometrium
ESS-1	17-AAG	-12.7607	-37.0742	-8.78765	4PL	-37.0742	endometrium
HEC-1-A	17-AAG	-3.13669	-6.62481	-2.47744	4PL	-6.62481	endometrium
HEC-1-B	17-AAG	2.88036	-11.4264	1.69592	4PL	-11.4264	endometrium
HEC-151	17-AAG	-9.90551	-9.58084	-3.27352	3PL	-9.90551	endometrium
HEC-251	17-AAG	-20.9632	-22.1613	-21.107	4PL	-22.1613	endometrium
HEC-265	17-AAG	-43.4153	-43.1791	2.40913	3PL	-43.4153	endometrium
HEC-59	17-AAG	-33.0719	-30.9828	-8.09457	3PL	-33.0719	endometrium
HEC-6	17-AAG	-8.57547	-15.2016	-5.59427	4PL	-15.2016	endometrium
Ishikawa(Heraklio)02ER-	17-AAG	-25.2998	-28.2213	-3.81784	4PL	-28.2213	endometrium
JHUEM-2	17-AAG	-18.4668	-16.4935	-5.93637	3PL	-18.4668	endometrium
KLE	17-AAG	-4.33734	-2.35362	0.140596	3PL	-4.33734	endometrium
MFE-280	17-AAG	-8.99113	-16.2108	-6.09615	4PL	-16.2108	endometrium
MFE-296	17-AAG	-6.60325	-5.47375	0.50673	3PL	-6.60325	endometrium
MFE-319	17-AAG	1.63672	-1.06228	2.28023	4PL	-1.06228	endometrium
RL95-2	17-AAG		-20.0416	-11.2805	4PL	-20.0416	endometrium
SNG-M	17-AAG	-15.3061	-42.6037	-11.5425	4PL	-42.6037	endometrium
TEN	17-AAG	-13.7226	-17.8106	-7.39148	4PL	-17.8106	endometrium
AN3CA	PHA-665752	-23.5347	-21.703	-5.30299	3PL	-23.5347	endometrium
EFE-184	PHA-665752	-7.53165	-6.6487	-9.53231	LM	-9.53231	endometrium
EN	PHA-665752	-18.9952	-17.0145	-21.0161	LM	-21.0161	endometrium
ESS-1	PHA-665752	-18.2395	-16.2331	-12.2428	3PL	-18.2395	endometrium
HEC-1-A	PHA-665752	-20.2612	-18.2612	-22.2623	LM	-22.2623	endometrium
HEC-1-B	PHA-665752	-12.0708	-14.9366	-14.0891	4PL	-14.9366	endometrium
HEC-151	PHA-665752	-7.85309	-20.3811	-9.7557	4PL	-20.3811	endometrium
HEC-251	PHA-665752	-14.9976	-17.7216	-16.9893	4PL	-17.7216	endometrium
HEC-265	PHA-665752	-17.2156	-25.2446	-19.1773	4PL	-25.2446	endometrium
HEC-59	PHA-665752	-14.7303	-19.3904	-16.723	4PL	-19.3904	endometrium
HEC-6	PHA-665752	-1.52867	-0.0550282	3.70533	3PL	-1.52867	endometrium
Ishikawa(Heraklio)02ER-	PHA-665752	-11.8353	-10.1843	-3.67736	3PL	-11.8353	endometrium
JHUEM-2	PHA-665752	-35.7296	-26.3371	-5.20135	3PL	-35.7296	endometrium
KLE	PHA-665752	-5.62203	-4.70749	-7.62186	LM	-7.62186	endometrium
MFE-280	PHA-665752	-4.18013	-2.18021	-6.18019	LM	-6.18019	endometrium
MFE-296	PHA-665752	-10.6112	-9.90966	-5.43058	3PL	-10.6112	endometrium
MFE-319	PHA-665752	-7.55206	-5.64073	1.12188	3PL	-7.55206	endometrium
RL95-2	PHA-665752	-15.4599	-13.9414	-17.4309	LM	-17.4309	endometrium
SNG-M	PHA-665752	-30.9217	-29.0451	-5.9849	3PL	-30.9217	endometrium
TEN	PHA-665752	-3.32982	-3.2907	-5.32959	LM	-5.32959	endometrium
AN3CA	Lapatinib	-27.2658	-38.3168	-29.2359	4PL	-38.3168	endometrium
EFE-184	Lapatinib	-26.8771	-30.521	-28.0509	4PL	-30.521	endometrium
EN	Lapatinib	-10.7956	-8.79438	-12.7979	LM	-12.7979	endometrium
ESS-1	Lapatinib	-20.7193	-18.8457	-4.34986	3PL	-20.7193	endometrium
HEC-1-A	Lapatinib	-7.38524	-11.7906	-9.38297	4PL	-11.7906	endometrium
HEC-1-B	Lapatinib		-9.96805	-13.9698	LM	-13.9698	endometrium
HEC-151	Lapatinib	-7.38133	-6.18261	-9.34631	LM	-9.34631	endometrium
HEC-251	Lapatinib	-13.5955	-14.4716	-15.4189	LM	-15.4189	endometrium
HEC-265	Lapatinib	-5.18875	-9.79106	-7.15307	4PL	-9.79106	endometrium
HEC-59	Lapatinib	-22.7136	-22.6226	-24.7138	LM	-24.7138	endometrium
HEC-6	Lapatinib	4.20748	4.69685	2.24064	LM	2.24064	endometrium
Ishikawa(Heraklio)02ER-	Lapatinib	-13.1602	-12.033	-11.2336	3PL	-13.1602	endometrium
JHUEM-2	Lapatinib	-12.567	-17.7726	-14.5622	4PL	-17.7726	endometrium
KLE	Lapatinib	-16.0944	-14.514	-18.0982	LM	-18.0982	endometrium
MFE-280	Lapatinib	-4.60708	-5.64186	-6.59401	LM	-6.59401	endometrium
MFE-296	Lapatinib	-25.6283	-23.7153	-12.3605	3PL	-25.6283	endometrium
MFE-319	Lapatinib	-12.8409	-11.4462	-13.3726	LM	-13.3726	endometrium
RL95-2	Lapatinib	-20.4609	-19.9086	-17.608	3PL	-20.4609	endometrium
SNG-M	Lapatinib	-19.032	-22.2768	-20.9475	4PL	-22.2768	endometrium
TEN	Lapatinib	-2.22064	-1.30578	-4.22019	LM	-4.22019	endometrium
AN3CA	Nutlin-3	0.397197	-3.30185	-1.60445	4PL	-3.30185	endometrium
EFE-184	Nutlin-3	-6.57442	-6.49941	-8.57447	LM	-8.57447	endometrium
EN	Nutlin-3		-20.5455	-21.0692	LM	-21.0692	endometrium
ESS-1	Nutlin-3	-6.12712	-7.07859	-8.1262	LM	-8.1262	endometrium
HEC-1-A	Nutlin-3	-15.4164	-20.5121	-17.3678	4PL	-20.5121	endometrium
HEC-1-B	Nutlin-3	4.49511	6.4971	2.49636	LM	2.49636	endometrium
HEC-151	Nutlin-3	-7.70126	-10.0543	-9.6985	4PL	-10.0543	endometrium
HEC-251	Nutlin-3	-18.3292	-16.3297	-20.3298	LM	-20.3298	endometrium
HEC-265	Nutlin-3	-11.5045	-13.6411	-13.4766	4PL	-13.6411	endometrium
HEC-59	Nutlin-3	-13.9497	-18.5241	-15.9494	4PL	-18.5241	endometrium
HEC-6	Nutlin-3	6.64462	4.08001	4.64803	4PL	4.08001	endometrium
Ishikawa(Heraklio)02ER-	Nutlin-3	2.75671	3.52754	0.756268	LM	0.756268	endometrium
JHUEM-2	Nutlin-3	6.40112	8.40043	4.4044	LM	4.4044	endometrium
KLE	Nutlin-3	-1.61725	-1.12879	-3.61723	LM	-3.61723	endometrium
MFE-280	Nutlin-3		-15.5404	-16.26	LM	-16.26	endometrium
MFE-296	Nutlin-3	-9.75972	-11.4149	-7.49642	4PL	-11.4149	endometrium
MFE-319	Nutlin-3	-2.60386	-2.43393	-4.26218	LM	-4.26218	endometrium
RL95-2	Nutlin-3	-3.70211	-1.70206	-5.70301	LM	-5.70301	endometrium
SNG-M	Nutlin-3	-11.9797	-9.97886	-6.77853	3PL	-11.9797	endometrium
TEN	Nutlin-3	0.887261	-1.26333	-1.1141	4PL	-1.26333	endometrium
AN3CA	AZD0530	-22.8365	-21.325	-12.1833	3PL	-22.8365	endometrium
EFE-184	AZD0530	-19.6736	-17.7525	-10.3528	3PL	-19.6736	endometrium
EN	AZD0530	-24.0393	-26.7764	-26.0352	4PL	-26.7764	endometrium
ESS-1	AZD0530	-11.6958	-15.7865	-13.6118	4PL	-15.7865	endometrium
HEC-1-A	AZD0530	-11.6816	-9.7418	-11.0155	3PL	-11.6816	endometrium
HEC-1-B	AZD0530	-18.1819	-20.2999	-11.6381	4PL	-20.2999	endometrium
[truncated: 9,506 more rows]

## Sheet: Sup Table 2
Supplemental Table 2: Proportion of times a given model (3P logistic, 4P logistic, Linear Model (LM)) was the best for a drug and cancer type in CCLE.
Drug	Model 3P Logistic	Model 4P Logistic	Model LM	Selected Model	Cancer
AEW541	0.7	0.3	0	3PL	autonomic ganglia
17-AAG	0.4	0.6	0	4PL	autonomic ganglia
PHA-665752	0.6	0.2	0.2	3PL	autonomic ganglia
Lapatinib	0.3	0.2	0.5	LM	autonomic ganglia
Nutlin-3	0.4	0	0.6	LM	autonomic ganglia
AZD0530	0.5	0.3	0.2	3PL	autonomic ganglia
PF-2341066	0.6	0.2	0.2	3PL	autonomic ganglia
L-685458	0.4	0.2	0.4	3PL	autonomic ganglia
ZD-6474	0.8	0	0.2	3PL	autonomic ganglia
Panobinostat	0.3	0.7	0	4PL	autonomic ganglia
Sorafenib	0.3	0.3	0.4	LM	autonomic ganglia
Topotecan	0.3	0.4	0.3	4PL	autonomic ganglia
LBW242	0.2	0.1	0.7	LM	autonomic ganglia
PD-0325901	0.2	0.3	0.5	LM	autonomic ganglia
Paclitaxel	0.2	0.7	0.1	4PL	autonomic ganglia
AZD6244	0.2	0.4	0.4	4PL	autonomic ganglia
PLX4720	0.3	0.2	0.5	LM	autonomic ganglia
RAF265	0.75	0.125	0.125	3PL	autonomic ganglia
TAE684	0.7	0.2	0.1	3PL	autonomic ganglia
TKI258	0.7	0.2	0.1	3PL	autonomic ganglia
Erlotinib	0.3	0.1	0.6	LM	autonomic ganglia
Nilotinib	0.8	0.2	0	3PL	autonomic ganglia
PD-0332991	0.714286	0	0.285714	3PL	autonomic ganglia
Irinotecan	0.666667	0.333333	0	3PL	autonomic ganglia
AEW541	1	0	0	3PL	biliary tract
Nilotinib	1	0	0	3PL	biliary tract
17-AAG	0	1	0	4PL	biliary tract
PHA-665752	0	1	0	4PL	biliary tract
Lapatinib	1	0	0	3PL	biliary tract
Nutlin-3	0	0	1	LM	biliary tract
AZD0530	1	0	0	3PL	biliary tract
PF-2341066	1	0	0	3PL	biliary tract
L-685458	1	0	0	3PL	biliary tract
ZD-6474	1	0	0	3PL	biliary tract
Panobinostat	1	0	0	3PL	biliary tract
Sorafenib	1	0	0	3PL	biliary tract
Irinotecan	0	1	0	4PL	biliary tract
Topotecan	1	0	0	3PL	biliary tract
LBW242	1	0	0	3PL	biliary tract
PD-0325901	1	0	0	3PL	biliary tract
PD-0332991	1	0	0	3PL	biliary tract
Paclitaxel	1	0	0	3PL	biliary tract
AZD6244	1	0	0	3PL	biliary tract
PLX4720	1	0	0	3PL	biliary tract
RAF265	0	0	1	LM	biliary tract
TAE684	1	0	0	3PL	biliary tract
TKI258	1	0	0	3PL	biliary tract
Erlotinib	1	0	0	3PL	biliary tract
AEW541	0.272727	0.727273	0	4PL	bone
17-AAG	0.181818	0.818182	0	4PL	bone
PHA-665752	0.181818	0.363636	0.454545	LM	bone
Lapatinib	0.272727	0.545455	0.181818	4PL	bone
Nutlin-3	0.181818	0.363636	0.454545	LM	bone
AZD0530	0.0909091	0.454545	0.454545	4PL	bone
PF-2341066	0.636364	0.363636	0	3PL	bone
L-685458	0.363636	0.181818	0.454545	LM	bone
ZD-6474	0.454545	0.545455	0	4PL	bone
Panobinostat	0.0909091	0.818182	0.0909091	4PL	bone
Sorafenib	0.0909091	0.272727	0.636364	LM	bone
Topotecan	0.545455	0.454545	0	3PL	bone
LBW242	0.363636	0.181818	0.454545	LM	bone
PD-0325901	0.181818	0.454545	0.363636	4PL	bone
PD-0332991	0.454545	0.272727	0.272727	3PL	bone
Paclitaxel	0.0909091	0.909091	0	4PL	bone
AZD6244	0.181818	0.181818	0.636364	LM	bone
PLX4720	0.272727	0.181818	0.545455	LM	bone
RAF265	0.272727	0.545455	0.181818	4PL	bone
TAE684	0.545455	0.181818	0.272727	3PL	bone
TKI258	0.636364	0.181818	0.181818	3PL	bone
Erlotinib	0.363636	0.0909091	0.545455	LM	bone
Nilotinib	0.333333	0.444444	0.222222	4PL	bone
Irinotecan	0.555556	0.444444	0	3PL	bone
AEW541	0.2	0.533333	0.266667	4PL	breast
Nilotinib	0.25	0.571429	0.178571	4PL	breast
17-AAG	0.1	0.766667	0.133333	4PL	breast
PHA-665752	0.166667	0.233333	0.6	LM	breast
Lapatinib	0.2	0.5	0.3	4PL	breast
Nutlin-3	0.0333333	0.233333	0.733333	LM	breast
AZD0530	0.433333	0.366667	0.2	3PL	breast
PF-2341066	0.3	0.266667	0.433333	LM	breast
L-685458	0.2	0.3	0.5	LM	breast
ZD-6474	0.466667	0.333333	0.2	3PL	breast
Panobinostat	0.0689655	0.931034	0	4PL	breast
Sorafenib	0.3	0.166667	0.533333	LM	breast
Topotecan	0.4	0.366667	0.233333	3PL	breast
LBW242	0.1	0.166667	0.733333	LM	breast
PD-0325901	0.233333	0.166667	0.6	LM	breast
PD-0332991	0.285714	0.25	0.464286	LM	breast
Paclitaxel	0	0.833333	0.166667	4PL	breast
AZD6244	0.166667	0.133333	0.7	LM	breast
PLX4720	0.266667	0.2	0.533333	LM	breast
RAF265	0.586207	0.275862	0.137931	3PL	breast
TAE684	0.233333	0.433333	0.333333	4PL	breast
TKI258	0.566667	0.166667	0.266667	3PL	breast
Erlotinib	0.233333	0.366667	0.4	LM	breast
Irinotecan	0.294118	0.705882	0	4PL	breast
AEW541	0.310345	0.448276	0.241379	4PL	central nervous system
Nilotinib	0.333333	0.458333	0.208333	4PL	central nervous system
17-AAG	0.275862	0.689655	0.0344828	4PL	central nervous system
PHA-665752	0.103448	0.413793	0.482759	LM	central nervous system
Lapatinib	0.172414	0.344828	0.482759	LM	central nervous system
Nutlin-3	0.241379	0.137931	0.62069	LM	central nervous system
AZD0530	0.206897	0.551724	0.241379	4PL	central nervous system
PF-2341066	0.413793	0.448276	0.137931	4PL	central nervous system
L-685458	0.172414	0.37931	0.448276	LM	central nervous system
ZD-6474	0.107143	0.392857	0.5	LM	central nervous system
Panobinostat	0.413793	0.586207	0	4PL	central nervous system
Sorafenib	0.275862	0.344828	0.37931	LM	central nervous system
Irinotecan	0.4	0.45	0.15	4PL	central nervous system
Topotecan	0.551724	0.413793	0.0344828	3PL	central nervous system
LBW242	0.137931	0.344828	0.517241	LM	central nervous system
PD-0325901	0.344828	0.275862	0.37931	LM	central nervous system
PD-0332991	0.375	0.458333	0.166667	4PL	central nervous system
Paclitaxel	0.0714286	0.892857	0.0357143	4PL	central nervous system
AZD6244	0.103448	0.344828	0.551724	LM	central nervous system
PLX4720	0.178571	0.25	0.571429	LM	central nervous system
RAF265	0.666667	0.291667	0.0416667	3PL	central nervous system
TAE684	0.62069	0.344828	0.0344828	3PL	central nervous system
TKI258	0.413793	0.517241	0.0689655	4PL	central nervous system
Erlotinib	0.206897	0.448276	0.344828	4PL	central nervous system
AEW541	0.2	0.45	0.35	4PL	endometrium
Nilotinib	0.333333	0.266667	0.4	LM	endometrium
17-AAG	0.3	0.7	0	4PL	endometrium
PHA-665752	0.4	0.25	0.35	3PL	endometrium
Lapatinib	0.2	0.3	0.5	LM	endometrium
Nutlin-3	0.05	0.4	0.55	LM	endometrium
AZD0530	0.5	0.3	0.2	3PL	endometrium
PF-2341066	0.2	0.3	0.5	LM	endometrium
L-685458	0.263158	0.263158	0.473684	LM	endometrium
ZD-6474	0.45	0.3	0.25	3PL	endometrium
Panobinostat	0.25	0.75	0	4PL	endometrium
Sorafenib	0.3	0.25	0.45	LM	endometrium
Topotecan	0.55	0.35	0.1	3PL	endometrium
LBW242	0.15	0.35	0.5	LM	endometrium
PD-0325901	0.4	0.1	0.5	LM	endometrium
PD-0332991	0.266667	0.2	0.533333	LM	endometrium
Paclitaxel	0.05	0.85	0.1	4PL	endometrium
AZD6244	0.1	0.45	0.45	4PL	endometrium
PLX4720	0.2	0	0.8	LM	endometrium
RAF265	0.5	0.375	0.125	3PL	endometrium
TAE684	0.35	0.45	0.2	4PL	endometrium
TKI258	0.25	0.5	0.25	4PL	endometrium
Erlotinib	0.2	0.25	0.55	LM	endometrium
Irinotecan	0.615385	0.307692	0.0769231	3PL	endometrium
AEW541	0.444444	0.291667	0.263889	3PL	haematopoietic and lymphoid
Nilotinib	0.414286	0.3	0.285714	3PL	haematopoietic and lymphoid
17-AAG	0.5	0.5	0	3PL	haematopoietic and lymphoid
PHA-665752	0.375	0.430556	0.194444	4PL	haematopoietic and lymphoid
Lapatinib	0.375	0.180556	0.444444	LM	haematopoietic and lymphoid
Nutlin-3	0.111111	0.347222	0.541667	LM	haematopoietic and lymphoid
AZD0530	0.25	0.333333	0.416667	LM	haematopoietic and lymphoid
PF-2341066	0.625	0.277778	0.0972222	3PL	haematopoietic and lymphoid
L-685458	0.56338	0.169014	0.267606	3PL	haematopoietic and lymphoid
ZD-6474	0.388889	0.333333	0.277778	3PL	haematopoietic and lymphoid
Panobinostat	0.166667	0.833333	0	4PL	haematopoietic and lymphoid
Sorafenib	0.583333	0.111111	0.305556	3PL	haematopoietic and lymphoid
Irinotecan	0.538462	0.442308	0.0192308	3PL	haematopoietic and lymphoid
Topotecan	0.625	0.347222	0.0277778	3PL	haematopoietic and lymphoid
LBW242	0.138889	0.319444	0.541667	LM	haematopoietic and lymphoid
PD-0325901	0.0416667	0.486111	0.472222	4PL	haematopoietic and lymphoid
PD-0332991	0.471429	0.314286	0.214286	3PL	haematopoietic and lymphoid
Paclitaxel	0.0833333	0.888889	0.0277778	4PL	haematopoietic and lymphoid
AZD6244	0.0833333	0.458333	0.458333	4PL	haematopoietic and lymphoid
PLX4720	0.152778	0.388889	0.458333	LM	haematopoietic and lymphoid
RAF265	0.528571	0.3	0.171429	3PL	haematopoietic and lymphoid
TAE684	0.402778	0.402778	0.194444	3PL	haematopoietic and lymphoid
TKI258	0.486111	0.25	0.263889	3PL	haematopoietic and lymphoid
Erlotinib	0.236111	0.291667	0.472222	LM	haematopoietic and lymphoid
AEW541	0.333333	0.555556	0.111111	4PL	kidney
17-AAG	0.111111	0.777778	0.111111	4PL	kidney
PHA-665752	0.333333	0.333333	0.333333	3PL	kidney
Lapatinib	0.222222	0.555556	0.222222	4PL	kidney
Nutlin-3	0.222222	0	0.777778	LM	kidney
AZD0530	0.444444	0.333333	0.222222	3PL	kidney
PF-2341066	0.111111	0.777778	0.111111	4PL	kidney
L-685458	0	0.444444	0.555556	LM	kidney
ZD-6474	0.375	0.5	0.125	4PL	kidney
Panobinostat	0.111111	0.888889	0	4PL	kidney
Sorafenib	0.375	0.125	0.5	LM	kidney
Topotecan	0.333333	0.555556	0.111111	4PL	kidney
LBW242	0.444444	0.333333	0.222222	3PL	kidney
PD-0325901	0.111111	0	0.888889	LM	kidney
Paclitaxel	0.111111	0.666667	0.222222	4PL	kidney
AZD6244	0.333333	0.222222	0.444444	LM	kidney
PLX4720	0.5	0.25	0.25	3PL	kidney
RAF265	0.333333	0.555556	0.111111	4PL	kidney
TAE684	0.555556	0.444444	0	3PL	kidney
TKI258	0.888889	0.111111	0	3PL	kidney
Erlotinib	0.222222	0.555556	0.222222	4PL	kidney
Nilotinib	0.25	0.5	0.25	4PL	kidney
PD-0332991	0	0.375	0.625	LM	kidney
Irinotecan	0.714286	0.285714	0	3PL	kidney
AEW541	0.565217	0.391304	0.0434783	3PL	large intestine
Nilotinib	0.35	0.45	0.2	4PL	large intestine
17-AAG	0.363636	0.636364	0	4PL	large intestine
PHA-665752	0.130435	0.391304	0.478261	LM	large intestine
Lapatinib	0.26087	0.217391	0.521739	LM	large intestine
Nutlin-3	0.0869565	0.26087	0.652174	LM	large intestine
AZD0530	0.173913	0.521739	0.304348	4PL	large intestine
PF-2341066	0.478261	0.478261	0.0434783	3PL	large intestine
L-685458	0.181818	0.227273	0.590909	LM	large intestine
ZD-6474	0.217391	0.565217	0.217391	4PL	large intestine
Panobinostat	0.217391	0.782609	0	4PL	large intestine
Sorafenib	0.347826	0.217391	0.434783	LM	large intestine
Topotecan	0.565217	0.391304	0.0434783	3PL	large intestine
LBW242	0.0869565	0.173913	0.73913	LM	large intestine
PD-0325901	0.173913	0.521739	0.304348	4PL	large intestine
PD-0332991	0.190476	0.333333	0.47619	LM	large intestine
Paclitaxel	0.130435	0.652174	0.217391	4PL	large intestine
AZD6244	0.304348	0.391304	0.304348	4PL	large intestine
PLX4720	0.173913	0.391304	0.434783	LM	large intestine
RAF265	0.478261	0.26087	0.26087	3PL	large intestine
TAE684	0.565217	0.304348	0.130435	3PL	large intestine
TKI258	0.304348	0.347826	0.347826	4PL	large intestine
Erlotinib	0.304348	0.478261	0.217391	4PL	large intestine
Irinotecan	0.461538	0.461538	0.0769231	3PL	large intestine
AEW541	0.315789	0.526316	0.157895	4PL	liver
17-AAG	0.0526316	0.947368	0	4PL	liver
PHA-665752	0.263158	0.315789	0.421053	LM	liver
Lapatinib	0.157895	0.263158	0.578947	LM	liver
Nutlin-3	0.105263	0.157895	0.736842	LM	liver
AZD0530	0.210526	0.368421	0.421053	LM	liver
PF-2341066	0.368421	0.315789	0.315789	3PL	liver
L-685458	0.166667	0.277778	0.555556	LM	liver
ZD-6474	0.263158	0.578947	0.157895	4PL	liver
Panobinostat	0.0526316	0.947368	0	4PL	liver
Sorafenib	0.263158	0.210526	0.526316	LM	liver
Topotecan	0.263158	0.368421	0.368421	4PL	liver
LBW242	0.157895	0.315789	0.526316	LM	liver
PD-0325901	0.210526	0.368421	0.421053	LM	liver
PD-0332991	0.428571	0.214286	0.357143	3PL	liver
Paclitaxel	0.105263	0.736842	0.157895	4PL	liver
AZD6244	0.368421	0.263158	0.368421	3PL	liver
PLX4720	0.210526	0.315789	0.473684	LM	liver
RAF265	0.411765	0.352941	0.235294	3PL	liver
TAE684	0.368421	0.421053	0.210526	4PL	liver
TKI258	0.421053	0.368421	0.210526	3PL	liver
Erlotinib	0.105263	0.315789	0.578947	LM	liver
Nilotinib	0.384615	0.384615	0.230769	3PL	liver
Irinotecan	0.363636	0.545455	0.0909091	4PL	liver
AEW541	0.318681	0.483516	0.197802	4PL	lung
Nilotinib	0.256757	0.459459	0.283784	4PL	lung
17-AAG	0	0.989011	0.010989	4PL	lung
PHA-665752	0.122222	0.577778	0.3	4PL	lung
Lapatinib	0.241758	0.43956	0.318681	4PL	lung
Nutlin-3	0.0879121	0.230769	0.681319	LM	lung
AZD0530	0.263736	0.472527	0.263736	4PL	lung
PF-2341066	0.296703	0.362637	0.340659	4PL	lung
L-685458	0.147727	0.340909	0.511364	LM	lung
ZD-6474	0.21978	0.494505	0.285714	4PL	lung
Panobinostat	0.0337079	0.94382	0.0224719	4PL	lung
Sorafenib	0.21978	0.318681	0.461538	LM	lung
Irinotecan	0.0222222	0.955556	0.0222222	4PL	lung
Topotecan	0.340659	0.593407	0.0659341	4PL	lung
LBW242	0.0555556	0.311111	0.633333	LM	lung
PD-0325901	0.131868	0.296703	0.571429	LM	lung
PD-0332991	0.22973	0.405405	0.364865	4PL	lung
Paclitaxel	0	0.868132	0.131868	4PL	lung
AZD6244	0.111111	0.433333	0.455556	LM	lung
PLX4720	0.010989	0.428571	0.56044	LM	lung
RAF265	0.4	0.4625	0.1375	4PL	lung
TAE684	0.43956	0.395604	0.164835	3PL	lung
TKI258	0.362637	0.384615	0.252747	4PL	lung
Erlotinib	0.175824	0.428571	0.395604	4PL	lung
AEW541	0.4375	0.5	0.0625	4PL	oesophagus
17-AAG	0.3125	0.6875	0	4PL	oesophagus
PHA-665752	0.25	0.5	0.25	4PL	oesophagus
Lapatinib	0.5625	0.4375	0	3PL	oesophagus
Nutlin-3	0.1875	0.3125	0.5	LM	oesophagus
AZD0530	0.6875	0.25	0.0625	3PL	oesophagus
PF-2341066	0.3125	0.375	0.3125	4PL	oesophagus
ZD-6474	0.4	0.533333	0.0666667	4PL	oesophagus
Panobinostat	0	1	0	4PL	oesophagus
Sorafenib	0.3125	0.4375	0.25	4PL	oesophagus
Topotecan	0.5625	0.3125	0.125	3PL	oesophagus
LBW242	0.25	0.375	0.375	4PL	oesophagus
PD-0325901	0.375	0.3125	0.3125	3PL	oesophagus
Paclitaxel	0.0625	0.9375	0	4PL	oesophagus
AZD6244	0.3125	0.25	0.4375	LM	oesophagus
PLX4720	0.0666667	0.466667	0.466667	4PL	oesophagus
TAE684	0.625	0.375	0	3PL	oesophagus
TKI258	0.3125	0.625	0.0625	4PL	oesophagus
Erlotinib	0.5	0.375	0.125	3PL	oesophagus
L-685458	0.166667	0.333333	0.5	LM	oesophagus
RAF265	0.714286	0.285714	0	3PL	oesophagus
Nilotinib	0.666667	0.333333	0	3PL	oesophagus
Irinotecan	0.333333	0.666667	0	4PL	oesophagus
PD-0332991	0.333333	0.5	0.166667	4PL	oesophagus
AEW541	0.392857	0.392857	0.214286	3PL	ovary
Nilotinib	0.37037	0.407407	0.222222	4PL	ovary
17-AAG	0.107143	0.892857	0	4PL	ovary
PHA-665752	0.214286	0.25	0.535714	LM	ovary
Lapatinib	0.535714	0.321429	0.142857	3PL	ovary
Nutlin-3	0.107143	0.214286	0.678571	LM	ovary
AZD0530	0.464286	0.285714	0.25	3PL	ovary
PF-2341066	0.178571	0.5	0.321429	4PL	ovary
L-685458	0.142857	0.321429	0.535714	LM	ovary
ZD-6474	0.291667	0.625	0.0833333	4PL	ovary
Panobinostat	0.0357143	0.928571	0.0357143	4PL	ovary
Sorafenib	0.428571	0.285714	0.285714	3PL	ovary
Irinotecan	0.478261	0.521739	0	4PL	ovary
Topotecan	0.392857	0.5	0.107143	4PL	ovary
LBW242	0.107143	0.392857	0.5	LM	ovary
PD-0325901	0.142857	0.214286	0.642857	LM	ovary
PD-0332991	0.357143	0.25	0.392857	LM	ovary
Paclitaxel	0.0714286	0.857143	0.0714286	4PL	ovary
AZD6244	0.178571	0.428571	0.392857	4PL	ovary
PLX4720	0.0416667	0.416667	0.541667	LM	ovary
RAF265	0.5	0.392857	0.107143	3PL	ovary
TAE684	0.571429	0.285714	0.142857	3PL	ovary
TKI258	0.5	0.392857	0.107143	3PL	ovary
Erlotinib	0.5	0.25	0.25	3PL	ovary
AEW541	0.466667	0.366667	0.166667	3PL	pancreas
Nilotinib	0.304348	0.478261	0.217391	4PL	pancreas
17-AAG	0.166667	0.8	0.0333333	4PL	pancreas
PHA-665752	0.2	0.4	0.4	4PL	pancreas
Lapatinib	0.433333	0.366667	0.2	3PL	pancreas
Nutlin-3	0.1	0.333333	0.566667	LM	pancreas
AZD0530	0.466667	0.4	0.133333	3PL	pancreas
PF-2341066	0.533333	0.366667	0.1	3PL	pancreas
L-685458	0.1	0.433333	0.466667	LM	pancreas
ZD-6474	0.310345	0.551724	0.137931	4PL	pancreas
Panobinostat	0.0333333	0.966667	0	4PL	pancreas
Sorafenib	0.466667	0.3	0.233333	3PL	pancreas
Irinotecan	0.428571	0.571429	0	4PL	pancreas
Topotecan	0.5	0.466667	0.0333333	3PL	pancreas
LBW242	0.166667	0.266667	0.566667	LM	pancreas
PD-0325901	0.266667	0.2	0.533333	LM	pancreas
PD-0332991	0.208333	0.5	0.291667	4PL	pancreas
Paclitaxel	0.0666667	0.833333	0.1	4PL	pancreas
AZD6244	0.433333	0.466667	0.1	4PL	pancreas
PLX4720	0.206897	0.344828	0.448276	LM	pancreas
RAF265	0.68	0.28	0.04	3PL	pancreas
TAE684	0.633333	0.333333	0.0333333	3PL	pancreas
TKI258	0.466667	0.366667	0.166667	3PL	pancreas
Erlotinib	0.533333	0.3	0.166667	3PL	pancreas
AEW541	0	0.285714	0.714286	LM	pleura
Nilotinib	0.571429	0.142857	0.285714	3PL	pleura
17-AAG	0.142857	0.857143	0	4PL	pleura
PHA-665752	0.428571	0.142857	0.428571	3PL	pleura
Lapatinib	0.571429	0.142857	0.285714	3PL	pleura
Nutlin-3	0.142857	0.142857	0.714286	LM	pleura
AZD0530	0.571429	0.285714	0.142857	3PL	pleura
PF-2341066	0.857143	0.142857	0	3PL	pleura
L-685458	0	0.142857	0.857143	LM	pleura
ZD-6474	0.571429	0.285714	0.142857	3PL	pleura
Panobinostat	0.142857	0.857143	0	4PL	pleura
Sorafenib	0.428571	0.142857	0.428571	3PL	pleura
Irinotecan	1	0	0	3PL	pleura
Topotecan	0.428571	0.571429	0	4PL	pleura
LBW242	0.285714	0.142857	0.571429	LM	pleura
PD-0325901	0	0.285714	0.714286	LM	pleura
PD-0332991	0.285714	0.428571	0.285714	4PL	pleura
Paclitaxel	0.142857	0.857143	0	4PL	pleura
AZD6244	0.142857	0	0.857143	LM	pleura
PLX4720	0.285714	0.285714	0.428571	LM	pleura
RAF265	0.428571	0.571429	0	4PL	pleura
TAE684	0.714286	0.285714	0	3PL	pleura
TKI258	0.714286	0.285714	0	3PL	pleura
Erlotinib	0.285714	0.428571	0.285714	4PL	pleura
AEW541	1	0	0	3PL	prostate
Nilotinib	0.666667	0	0.333333	3PL	prostate
17-AAG	0.666667	0.333333	0	3PL	prostate
PHA-665752	0.333333	0.333333	0.333333	3PL	prostate
Lapatinib	0.666667	0.333333	0	3PL	prostate
Nutlin-3	0.333333	0.333333	0.333333	3PL	prostate
AZD0530	0.333333	0.333333	0.333333	3PL	prostate
PF-2341066	0.666667	0.333333	0	3PL	prostate
L-685458	0.666667	0	0.333333	3PL	prostate
ZD-6474	0.666667	0	0.333333	3PL	prostate
Panobinostat	0.333333	0.666667	0	4PL	prostate
Sorafenib	0.333333	0	0.666667	LM	prostate
Irinotecan	0.666667	0.333333	0	3PL	prostate
Topotecan	0.666667	0.333333	0	3PL	prostate
LBW242	0.666667	0	0.333333	3PL	prostate
PD-0325901	0	0	1	LM	prostate
PD-0332991	0.333333	0	0.666667	LM	prostate
Paclitaxel	0.666667	0.333333	0	3PL	prostate
AZD6244	0	0	1	LM	prostate
PLX4720	1	0	0	3PL	prostate
RAF265	0.666667	0.333333	0	3PL	prostate
TAE684	0.666667	0.333333	0	3PL	prostate
TKI258	0.666667	0.333333	0	3PL	prostate
Erlotinib	0.666667	0	0.333333	3PL	prostate
AEW541	0	0	1	LM	salivary gland
Nilotinib	0	0	1	LM	salivary gland
17-AAG	1	0	0	3PL	salivary gland
PHA-665752	1	0	0	3PL	salivary gland
Lapatinib	0	1	0	4PL	salivary gland
Nutlin-3	0	0	1	LM	salivary gland
AZD0530	1	0	0	3PL	salivary gland
PF-2341066	1	0	0	3PL	salivary gland
L-685458	1	0	0	3PL	salivary gland
ZD-6474	1	0	0	3PL	salivary gland
Panobinostat	1	0	0	3PL	salivary gland
Sorafenib	0	0	1	LM	salivary gland
Topotecan	1	0	0	3PL	salivary gland
LBW242	0	0	1	LM	salivary gland
PD-0325901	1	0	0	3PL	salivary gland
PD-0332991	1	0	0	3PL	salivary gland
Paclitaxel	1	0	0	3PL	salivary gland
AZD6244	1	0	0	3PL	salivary gland
PLX4720	1	0	0	3PL	salivary gland
RAF265	1	0	0	3PL	salivary gland
TAE684	1	0	0	3PL	salivary gland
TKI258	1	0	0	3PL	salivary gland
Erlotinib	1	0	0	3PL	salivary gland
AEW541	0.525	0.325	0.15	3PL	skin
Nilotinib	0.545455	0.333333	0.121212	3PL	skin
17-AAG	0.05	0.925	0.025	4PL	skin
PHA-665752	0.425	0.3	0.275	3PL	skin
Lapatinib	0.175	0.425	0.4	4PL	skin
Nutlin-3	0.175	0.375	0.45	LM	skin
AZD0530	0.175	0.325	0.5	LM	skin
PF-2341066	0.4	0.4	0.2	3PL	skin
L-685458	0.102564	0.487179	0.410256	4PL	skin
ZD-6474	0.375	0.25	0.375	3PL	skin
Panobinostat	0.075	0.925	0	4PL	skin
Sorafenib	0.5	0.1	0.4	3PL	skin
Irinotecan	0.645161	0.322581	0.0322581	3PL	skin
Topotecan	0.525	0.4	0.075	3PL	skin
LBW242	0.075	0.425	0.5	LM	skin
PD-0325901	0.05	0.8	0.15	4PL	skin
PD-0332991	0.264706	0.470588	0.264706	4PL	skin
Paclitaxel	0.025	0.95	0.025	4PL	skin
AZD6244	0.1	0.75	0.15	4PL	skin
PLX4720	0.375	0.525	0.1	4PL	skin
RAF265	0.461538	0.487179	0.0512821	4PL	skin
TAE684	0.375	0.575	0.05	4PL	skin
TKI258	0.425	0.425	0.15	3PL	skin
Erlotinib	0.25	0.4	0.35	4PL	skin
AEW541	0.538462	0.307692	0.153846	3PL	soft tissue
Nilotinib	0.285714	0.714286	0	4PL	soft tissue
17-AAG	0.230769	0.769231	0	4PL	soft tissue
PHA-665752	0.461538	0.384615	0.153846	3PL	soft tissue
Lapatinib	0.307692	0.461538	0.230769	4PL	soft tissue
Nutlin-3	0.615385	0.0769231	0.307692	3PL	soft tissue
AZD0530	0.384615	0.230769	0.384615	3PL	soft tissue
PF-2341066	0.615385	0.384615	0	3PL	soft tissue
L-685458	0.416667	0.5	0.0833333	4PL	soft tissue
ZD-6474	0.384615	0.461538	0.153846	4PL	soft tissue
Panobinostat	0.461538	0.538462	0	4PL	soft tissue
Sorafenib	0.384615	0.384615	0.230769	3PL	soft tissue
Irinotecan	0.6	0.4	0	3PL	soft tissue
Topotecan	0.538462	0.384615	0.0769231	3PL	soft tissue
LBW242	0.0769231	0.384615	0.538462	LM	soft tissue
PD-0325901	0.384615	0.384615	0.230769	3PL	soft tissue
PD-0332991	0.555556	0.333333	0.111111	3PL	soft tissue
Paclitaxel	0.0769231	0.923077	0	4PL	soft tissue
AZD6244	0.0769231	0.384615	0.538462	LM	soft tissue
PLX4720	0.230769	0.384615	0.384615	4PL	soft tissue
RAF265	0.636364	0.363636	0	3PL	soft tissue
TAE684	0.692308	0.307692	0	3PL	soft tissue
TKI258	0.615385	0.307692	0.0769231	3PL	soft tissue
Erlotinib	0.230769	0.230769	0.538462	LM	soft tissue
AEW541	0.611111	0.277778	0.111111	3PL	stomach
Nilotinib	0.647059	0.117647	0.235294	3PL	stomach
17-AAG	0.222222	0.722222	0.0555556	4PL	stomach
PHA-665752	0.388889	0.333333	0.277778	3PL	stomach
Lapatinib	0.5	0.277778	0.222222	3PL	stomach
Nutlin-3	0.166667	0.333333	0.5	LM	stomach
AZD0530	0.444444	0.333333	0.222222	3PL	stomach
PF-2341066	0.388889	0.166667	0.444444	LM	stomach
L-685458	0.277778	0.277778	0.444444	LM	stomach
ZD-6474	0.444444	0.222222	0.333333	3PL	stomach
Panobinostat	0.333333	0.666667	0	4PL	stomach
Sorafenib	0.333333	0.111111	0.555556	LM	stomach
Irinotecan	0.625	0.25	0.125	3PL	stomach
Topotecan	0.388889	0.5	0.111111	4PL	stomach
LBW242	0.166667	0.222222	0.611111	LM	stomach
PD-0325901	0.277778	0.388889	0.333333	4PL	stomach
PD-0332991	0.176471	0.411765	0.411765	4PL	stomach
Paclitaxel	0.0555556	0.888889	0.0555556	4PL	stomach
AZD6244	0.111111	0.444444	0.444444	4PL	stomach
PLX4720	0.333333	0.222222	0.444444	LM	stomach
RAF265	0.666667	0.166667	0.166667	3PL	stomach
TAE684	0.5	0.444444	0.0555556	3PL	stomach
TKI258	0.555556	0.277778	0.166667	3PL	stomach
Erlotinib	0.166667	0.388889	0.444444	LM	stomach
AEW541	0.4	0.6	0	4PL	thyroid
Nilotinib	0.8	0.2	0	3PL	thyroid
17-AAG	0.4	0.6	0	4PL	thyroid
PHA-665752	0.4	0.2	0.4	3PL	thyroid
Lapatinib	0.6	0.4	0	3PL	thyroid
Nutlin-3	0.2	0.2	0.6	LM	thyroid
AZD0530	0.2	0.4	0.4	4PL	thyroid
PF-2341066	0.8	0.2	0	3PL	thyroid
L-685458	0.8	0	0.2	3PL	thyroid
ZD-6474	0.4	0.6	0	4PL	thyroid
Panobinostat	0.8	0.2	0	3PL	thyroid
Sorafenib	0.4	0.4	0.2	3PL	thyroid
Irinotecan	0.4	0.6	0	4PL	thyroid
Topotecan	0.6	0.4	0	3PL	thyroid
LBW242	0	0.4	0.6	LM	thyroid
PD-0325901	0	0.4	0.6	LM	thyroid
PD-0332991	0.6	0.4	0	3PL	thyroid
Paclitaxel	0.2	0.8	0	4PL	thyroid
AZD6244	0.4	0.4	0.2	3PL	thyroid
PLX4720	0.6	0	0.4	3PL	thyroid
RAF265	0.4	0.4	0.2	3PL	thyroid
TAE684	0.8	0.2	0	3PL	thyroid
TKI258	1	0	0	3PL	thyroid
Erlotinib	0.6	0	0.4	3PL	thyroid
AEW541	0.333333	0.5	0.166667	4PL	upper aerodigestive tract
17-AAG	0.285714	0.714286	0	4PL	upper aerodigestive tract
PHA-665752	0.428571	0.571429	0	4PL	upper aerodigestive tract
Lapatinib	0.714286	0.285714	0	3PL	upper aerodigestive tract
Nutlin-3	0.285714	0.142857	0.571429	LM	upper aerodigestive tract
AZD0530	0.428571	0.571429	0	4PL	upper aerodigestive tract
PF-2341066	0.428571	0.428571	0.142857	3PL	upper aerodigestive tract
L-685458	0.285714	0.142857	0.571429	LM	upper aerodigestive tract
ZD-6474	0.714286	0.285714	0	3PL	upper aerodigestive tract
Panobinostat	0.333333	0.666667	0	4PL	upper aerodigestive tract
Sorafenib	0.285714	0.285714	0.428571	LM	upper aerodigestive tract
Topotecan	0.857143	0.142857	0	3PL	upper aerodigestive tract
LBW242	0.285714	0.285714	0.428571	LM	upper aerodigestive tract
PD-0325901	0.428571	0.571429	0	4PL	upper aerodigestive tract
PD-0332991	0.5	0.333333	0.166667	3PL	upper aerodigestive tract
Paclitaxel	0.142857	0.714286	0.142857	4PL	upper aerodigestive tract
AZD6244	0.285714	0.571429	0.142857	4PL	upper aerodigestive tract
PLX4720	0.142857	0.142857	0.714286	LM	upper aerodigestive tract
RAF265	0.857143	0.142857	0	3PL	upper aerodigestive tract
TAE684	0.714286	0.285714	0	3PL	upper aerodigestive tract
TKI258	0.714286	0.142857	0.142857	3PL	upper aerodigestive tract
Erlotinib	0.5	0.333333	0.166667	3PL	upper aerodigestive tract
Nilotinib	0.75	0.25	0	3PL	upper aerodigestive tract
Irinotecan	0	1	0	4PL	upper aerodigestive tract
AEW541	0.428571	0.428571	0.142857	3PL	urinary tract
Nilotinib	0.230769	0.461538	0.307692	4PL	urinary tract
17-AAG	0.0714286	0.928571	0	4PL	urinary tract
PHA-665752	0.285714	0.285714	0.428571	LM	urinary tract
Lapatinib	0.357143	0.285714	0.357143	3PL	urinary tract
Nutlin-3	0.285714	0	0.714286	LM	urinary tract
AZD0530	0.0714286	0.714286	0.214286	4PL	urinary tract
PF-2341066	0.642857	0.357143	0	3PL	urinary tract
L-685458	0.142857	0.285714	0.571429	LM	urinary tract
ZD-6474	0.285714	0.642857	0.0714286	4PL	urinary tract
Panobinostat	0.285714	0.714286	0	4PL	urinary tract
Sorafenib	0.357143	0.214286	0.428571	LM	urinary tract
Irinotecan	0.692308	0.307692	0	3PL	urinary tract
Topotecan	0.571429	0.357143	0.0714286	3PL	urinary tract
LBW242	0.285714	0.357143	0.357143	4PL	urinary tract
PD-0325901	0.214286	0.5	0.285714	4PL	urinary tract
PD-0332991	0.428571	0.214286	0.357143	3PL	urinary tract
Paclitaxel	0.0714286	0.928571	0	4PL	urinary tract
AZD6244	0.285714	0.357143	0.357143	4PL	urinary tract
PLX4720	0.357143	0.142857	0.5	LM	urinary tract
RAF265	0.5	0.428571	0.0714286	3PL	urinary tract
TAE684	0.428571	0.571429	0	4PL	urinary tract
TKI258	0.642857	0.357143	0	3PL	urinary tract
Erlotinib	0.428571	0.357143	0.214286	3PL	urinary tract

## Sheet: Sup Table 3
Supplemental Table 3: AIC model fit statistics for the 3P logistic nonlinear, 4P logistic nonlinear, and linear (LM) models for GDSC drug response data. The selected model was determined based on the AIC. The blank cells show the model is not fitted.
Cell Line	Drug	Drug ID	AIC 3P Logistic	AIC 4P Logistic	AIC LM	Selected Model	Best AIC	Cancer
CMK	Phenformin	196	-25.3481	-33.9181	-18.8955	4PL	-33.9181	acute myeloid leukaemia
KG-1	Phenformin	196	-16.8084	-29.273	-16.7852	4PL	-29.273	acute myeloid leukaemia
KMOE-2	Phenformin	196		-34.1888	-9.08189	4PL	-34.1888	acute myeloid leukaemia
CTV-1	Phenformin	196	-9.69444	-46.7599	-9.46181	4PL	-46.7599	acute myeloid leukaemia
OCI-AML2	Phenformin	196	-7.07194	-10.5089	-8.27632	4PL	-10.5089	acute myeloid leukaemia
QIMR-WIL	Phenformin	196	-27.3676	-25.1453	-18.5855	3PL	-27.3676	acute myeloid leukaemia
NB4	Phenformin	196	-26.5433	-28.8591	-11.1195	4PL	-28.8591	acute myeloid leukaemia
OCI-M1	Phenformin	196	-20.2151	-46.9824	-20.4588	4PL	-46.9824	acute myeloid leukaemia
GDM-1	Phenformin	196	-31.1862	-36.0076	-22.4738	4PL	-36.0076	acute myeloid leukaemia
THP-1	Phenformin	196	-15.4278	-28.508	-12.9071	4PL	-28.508	acute myeloid leukaemia
NKM-1	Phenformin	196	-14.2108	-34.2229	-13.0078	4PL	-34.2229	acute myeloid leukaemia
HL-60	Phenformin	196	-18.631	-26.1838	-16.5834	4PL	-26.1838	acute myeloid leukaemia
NOMO-1	Phenformin	196	-14.6626	-36.3821	-13.7002	4PL	-36.3821	acute myeloid leukaemia
SIG-M5	Phenformin	196	-11.8678	-38.9634	-11.7774	4PL	-38.9634	acute myeloid leukaemia
MONO-MAC-6	Phenformin	196	-31.6373	-29.9749	-29.5683	3PL	-31.6373	acute myeloid leukaemia
HEL	Phenformin	196	-24.3177	-32.0886	-17.4169	4PL	-32.0886	acute myeloid leukaemia
ME-1	Phenformin	196	-16.6979	-13.9742	0.269145	3PL	-16.6979	acute myeloid leukaemia
P31-FUJ	Phenformin	196		-36.8801	-4.19489	4PL	-36.8801	acute myeloid leukaemia
ML-2	Phenformin	196	-24.8729	-52.4517	-15.7647	4PL	-52.4517	acute myeloid leukaemia
CESS	Phenformin	196	-30.7774	-41.7087	-7.84983	4PL	-41.7087	acute myeloid leukaemia
OCI-AML3	Phenformin	196		-33.9604	-6.56013	4PL	-33.9604	acute myeloid leukaemia
MOLM-13	Phenformin	196		-31.4318	-14.1181	4PL	-31.4318	acute myeloid leukaemia
PL-21	Phenformin	196	-25.3318	-23.9087	-20.182	3PL	-25.3318	acute myeloid leukaemia
OCI-AML5	Phenformin	196	-14.3524	-34.3738	-5.43077	4PL	-34.3738	acute myeloid leukaemia
CMK	Linsitinib	185	-21.8374	-20.055	-22.6142	LM	-22.6142	acute myeloid leukaemia
KG-1	Linsitinib	185	-25.1975	-23.1878	-27.1602	LM	-27.1602	acute myeloid leukaemia
KMOE-2	Linsitinib	185			-9.92667	LM	-9.92667	acute myeloid leukaemia
OCI-AML2	Linsitinib	185	-22.7621	-21.8073	-24.7101	LM	-24.7101	acute myeloid leukaemia
NB4	Linsitinib	185	-41.6689	-43.1928	-19.7871	4PL	-43.1928	acute myeloid leukaemia
CESS	Linsitinib	185	-40.9502	-40.9311	-38.8621	3PL	-40.9502	acute myeloid leukaemia
QIMR-WIL	Linsitinib	185	-22.4767	-26.495	-24.4763	4PL	-26.495	acute myeloid leukaemia
HL-60	Linsitinib	185	-12.0279	-10.1268	-13.9215	LM	-13.9215	acute myeloid leukaemia
OCI-AML5	Linsitinib	185	-29.2397	-31.9903	-19.1694	4PL	-31.9903	acute myeloid leukaemia
CTV-1	Linsitinib	185		-45.5663	-31.6356	4PL	-45.5663	acute myeloid leukaemia
NKM-1	Linsitinib	185	-28.3758	-25.9029	-33.0399	LM	-33.0399	acute myeloid leukaemia
P31-FUJ	Linsitinib	185	-38.8662	-36.816	-40.4751	LM	-40.4751	acute myeloid leukaemia
PL-21	Linsitinib	185	-23.2539	-21.8144	-22.5189	3PL	-23.2539	acute myeloid leukaemia
HEL	Linsitinib	185	-32.2951	-30.9524	-33.2697	LM	-33.2697	acute myeloid leukaemia
MONO-MAC-6	Linsitinib	185	-10.4804	-8.46101	-12.0764	LM	-12.0764	acute myeloid leukaemia
OCI-AML3	Linsitinib	185		-37.6513	-39.346	LM	-39.346	acute myeloid leukaemia
ME-1	Linsitinib	185	-26.9657	-32.2695	-28.4755	4PL	-32.2695	acute myeloid leukaemia
ML-2	Linsitinib	185	-33.4746	-39.4279	-16.8002	4PL	-39.4279	acute myeloid leukaemia
NOMO-1	Linsitinib	185	-35.3245	-35.2721	-26.1347	3PL	-35.3245	acute myeloid leukaemia
GDM-1	Linsitinib	185	-31.621	-29.794	-23.7719	3PL	-31.621	acute myeloid leukaemia
THP-1	Linsitinib	185	-30.12	-28.2532	-31.9182	LM	-31.9182	acute myeloid leukaemia
SIG-M5	Linsitinib	185	-20.848	-22.6884	-14.7305	4PL	-22.6884	acute myeloid leukaemia
MOLM-13	Linsitinib	185	-30.431	-42.0237	-32.418	4PL	-42.0237	acute myeloid leukaemia
OCI-M1	Linsitinib	185	-39.879	-38.3311	-41.8668	LM	-41.8668	acute myeloid leukaemia
CMK	Rapamycin	3	-15.3106	-14.4071	-17.5902	LM	-17.5902	acute myeloid leukaemia
QIMR-WIL	Rapamycin	3	-14.7561	-13.1659	-9.35534	3PL	-14.7561	acute myeloid leukaemia
KMOE-2	Rapamycin	3	-31.3682	-30.9228	-31.6244	LM	-31.6244	acute myeloid leukaemia
CTV-1	Rapamycin	3	-31.9873	-38.1521	-19.2857	4PL	-38.1521	acute myeloid leukaemia
NOMO-1	Rapamycin	3	-9.11206	-8.92427	-10.3223	LM	-10.3223	acute myeloid leukaemia
CESS	Rapamycin	3	-27.3538	-29.5815	-19.9574	4PL	-29.5815	acute myeloid leukaemia
OCI-M1	Rapamycin	3	-29.0496	-27.3632	-31.2388	LM	-31.2388	acute myeloid leukaemia
THP-1	Rapamycin	3	-23.9211	-21.9	-18.7032	3PL	-23.9211	acute myeloid leukaemia
NB4	Rapamycin	3	-23.3574	-26.6612	-24.678	4PL	-26.6612	acute myeloid leukaemia
NKM-1	Rapamycin	3	-16.255	-16.0553	-11.579	3PL	-16.255	acute myeloid leukaemia
P31-FUJ	Rapamycin	3	-40.9291	-38.93	-31.2913	3PL	-40.9291	acute myeloid leukaemia
OCI-AML5	Rapamycin	3	-25.4486	-29.8221	-27.4404	4PL	-29.8221	acute myeloid leukaemia
PL-21	Rapamycin	3	-33.6967	-36.9537	-20.9616	4PL	-36.9537	acute myeloid leukaemia
ME-1	Rapamycin	3	-25.3895	-28.946	-27.3915	4PL	-28.946	acute myeloid leukaemia
MOLM-13	Rapamycin	3	-33.0566	-32.9946	-18.328	3PL	-33.0566	acute myeloid leukaemia
OCI-AML2	Rapamycin	3	-33.72	-32.166	-36.1073	LM	-36.1073	acute myeloid leukaemia
MONO-MAC-6	Rapamycin	3	-19.1379	-19.0401	-7.84151	3PL	-19.1379	acute myeloid leukaemia
SIG-M5	Rapamycin	3	-23.2358	-22.7251	-24.5749	LM	-24.5749	acute myeloid leukaemia
GDM-1	Rapamycin	3	-23.0572	-24.6372	-24.7004	LM	-24.7004	acute myeloid leukaemia
ML-2	Rapamycin	3	-31.9432	-34.4771	-21.4204	4PL	-34.4771	acute myeloid leukaemia
KASUMI-1	Rapamycin	3	-22.8757	-24.6521	-20.7326	4PL	-24.6521	acute myeloid leukaemia
OCI-AML3	Rapamycin	3	-27.473	-25.5995	-29.42	LM	-29.42	acute myeloid leukaemia
KG-1	Rapamycin	3	-34.0179	-34.3942	-27.0767	4PL	-34.3942	acute myeloid leukaemia
HEL	Rapamycin	3	-43.7786	-49.3035	-15.3023	4PL	-49.3035	acute myeloid leukaemia
HL-60	Rapamycin	3	-34.5811	-33.5108	-29.2129	3PL	-34.5811	acute myeloid leukaemia
CMK	VNLG/124	271	-44.5729	-48.5774	-46.6932	4PL	-48.5774	acute myeloid leukaemia
KG-1	VNLG/124	271	-37.2165	-52.1598	-39.2146	4PL	-52.1598	acute myeloid leukaemia
NOMO-1	VNLG/124	271	-20.0527	-44.9997	-21.9568	4PL	-44.9997	acute myeloid leukaemia
QIMR-WIL	VNLG/124	271	-30.9751	-38.937	-32.9759	4PL	-38.937	acute myeloid leukaemia
NB4	VNLG/124	271	-30.1119	-32.9944	-32.1121	4PL	-32.9944	acute myeloid leukaemia
CESS	VNLG/124	271	-15.1504	-18.8152	-17.0409	4PL	-18.8152	acute myeloid leukaemia
THP-1	VNLG/124	271	-27.1947	-25.2171	-29.2207	LM	-29.2207	acute myeloid leukaemia
NKM-1	VNLG/124	271	-44.5578	-48.8794	-46.5592	4PL	-48.8794	acute myeloid leukaemia
CTV-1	VNLG/124	271	-42.7771	-42.6506	-44.7783	LM	-44.7783	acute myeloid leukaemia
P31-FUJ	VNLG/124	271	-55.8903	-57.7189	-57.8948	LM	-57.8948	acute myeloid leukaemia
HL-60	VNLG/124	271	-49.5551	-63.573	-51.5524	4PL	-63.573	acute myeloid leukaemia
MONO-MAC-6	VNLG/124	271	-49.8901	-49.2069	-51.8943	LM	-51.8943	acute myeloid leukaemia
OCI-M1	VNLG/124	271	-13.8636	-20.2681	-15.8292	4PL	-20.2681	acute myeloid leukaemia
HEL	VNLG/124	271	-50.4685	-48.397	-52.4759	LM	-52.4759	acute myeloid leukaemia
PL-21	VNLG/124	271	-45.1092	-52.8223	-47.0817	4PL	-52.8223	acute myeloid leukaemia
MOLM-13	VNLG/124	271	-46.8506	-46.854	-48.8016	LM	-48.8016	acute myeloid leukaemia
SIG-M5	VNLG/124	271	-78.8828	-88.9707	-81.3323	4PL	-88.9707	acute myeloid leukaemia
OCI-AML5	VNLG/124	271	-22.1023	-20.239	0.324381	3PL	-22.1023	acute myeloid leukaemia
ME-1	VNLG/124	271	-56.1705	-73.7994	-58.1801	4PL	-73.7994	acute myeloid leukaemia
OCI-AML2	VNLG/124	271	-15.9773	-18.2168	-17.9703	4PL	-18.2168	acute myeloid leukaemia
KMOE-2	VNLG/124	271	-44.1101	-44.5202	-46.1104	LM	-46.1104	acute myeloid leukaemia
GDM-1	VNLG/124	271	-40.2857	-38.3006	-5.0584	3PL	-40.2857	acute myeloid leukaemia
OCI-AML3	VNLG/124	271	-29.3171	-27.3491	-31.3245	LM	-31.3245	acute myeloid leukaemia
ML-2	VNLG/124	271	-38.6111	-53.0038	-40.5796	4PL	-53.0038	acute myeloid leukaemia
CMK	WZ-1-84	59		-21.8637	-21.7788	4PL	-21.8637	acute myeloid leukaemia
KG-1	WZ-1-84	59	-33.7202	-40.1642	-35.7169	4PL	-40.1642	acute myeloid leukaemia
QIMR-WIL	WZ-1-84	59		-35.3051	-30.5731	4PL	-35.3051	acute myeloid leukaemia
KMOE-2	WZ-1-84	59	-35.9117	-33.9367	-37.9186	LM	-37.9186	acute myeloid leukaemia
CTV-1	WZ-1-84	59	-22.6132	-34.5973	-24.5881	4PL	-34.5973	acute myeloid leukaemia
KASUMI-1	WZ-1-84	59	-34.5385	-35.1553	-36.3186	LM	-36.3186	acute myeloid leukaemia
NB4	WZ-1-84	59	-29.1433	-33.2395	-31.1427	4PL	-33.2395	acute myeloid leukaemia
CESS	WZ-1-84	59	-33.1695	-43.1138	-35.2068	4PL	-43.1138	acute myeloid leukaemia
OCI-AML5	WZ-1-84	59		-32.6279	-17.084	4PL	-32.6279	acute myeloid leukaemia
NOMO-1	WZ-1-84	59	-30.3598	-37.5856	-32.3657	4PL	-37.5856	acute myeloid leukaemia
OCI-AML2	WZ-1-84	59	-33.4385	-45.4972	-35.4294	4PL	-45.4972	acute myeloid leukaemia
THP-1	WZ-1-84	59	-58.9696	-57.0201	-61.2942	LM	-61.2942	acute myeloid leukaemia
NKM-1	WZ-1-84	59	-19.3717	-21.5419	-20.5517	4PL	-21.5419	acute myeloid leukaemia
P31-FUJ	WZ-1-84	59	-47.7273	-45.7201	-38.1174	3PL	-47.7273	acute myeloid leukaemia
MONO-MAC-6	WZ-1-84	59	-27.6778	-25.7331	-21.7392	3PL	-27.6778	acute myeloid leukaemia
MOLM-13	WZ-1-84	59	-24.9068	-43.7144	-12.5014	4PL	-43.7144	acute myeloid leukaemia
PL-21	WZ-1-84	59		-54.7914	-18.7612	4PL	-54.7914	acute myeloid leukaemia
OCI-AML3	WZ-1-84	59	-39.8125	-40.1357	-41.7913	LM	-41.7913	acute myeloid leukaemia
ME-1	WZ-1-84	59	-29.6682	-33.2371	-31.5901	4PL	-33.2371	acute myeloid leukaemia
HEL	WZ-1-84	59	-30.4936	-35.4814	-32.4403	4PL	-35.4814	acute myeloid leukaemia
GDM-1	WZ-1-84	59	-33.6947	-33.5268	-19.8248	3PL	-33.6947	acute myeloid leukaemia
HL-60	WZ-1-84	59	-42.6375	-41.406	-44.6218	LM	-44.6218	acute myeloid leukaemia
ML-2	WZ-1-84	59	-36.6561	-38.8749	-38.6546	4PL	-38.8749	acute myeloid leukaemia
SIG-M5	WZ-1-84	59	-33.7286	-32.3191	-20.7311	3PL	-33.7286	acute myeloid leukaemia
OCI-M1	WZ-1-84	59	-43.2976	-44.8398	-45.2983	LM	-45.2983	acute myeloid leukaemia
CMK	WZ3105	252	-15.3922	-20.154	-13.1453	4PL	-20.154	acute myeloid leukaemia
QIMR-WIL	WZ3105	252	-3.458	-1.43799	2.66086	3PL	-3.458	acute myeloid leukaemia
KG-1	WZ3105	252		-13.4459	-16.7659	LM	-16.7659	acute myeloid leukaemia
NOMO-1	WZ3105	252	-7.65117	-43.0246	-5.40003	4PL	-43.0246	acute myeloid leukaemia
KASUMI-1	WZ3105	252	-18.9503	-31.0789	-9.31302	4PL	-31.0789	acute myeloid leukaemia
NB4	WZ3105	252	-13.4408	-44.4456	-6.47704	4PL	-44.4456	acute myeloid leukaemia
CESS	WZ3105	252	-12.2204	-18.0667	-4.16709	4PL	-18.0667	acute myeloid leukaemia
OCI-AML5	WZ3105	252	-7.70728	-22.8803	-5.75809	4PL	-22.8803	acute myeloid leukaemia
NKM-1	WZ3105	252	-21.8916	-25.7248	-12.1041	4PL	-25.7248	acute myeloid leukaemia
OCI-AML2	WZ3105	252	-2.28253	-31.6311	2.51686	4PL	-31.6311	acute myeloid leukaemia
MONO-MAC-6	WZ3105	252	-15.8752	-26.8645	-10.3228	4PL	-26.8645	acute myeloid leukaemia
MOLM-13	WZ3105	252	-32.7963	-59.3761	-8.59665	4PL	-59.3761	acute myeloid leukaemia
HEL	WZ3105	252		-42.2509	-17.1323	4PL	-42.2509	acute myeloid leukaemia
CTV-1	WZ3105	252	-34.1272	-46.3093	-4.26641	4PL	-46.3093	acute myeloid leukaemia
PL-21	WZ3105	252	-7.4036	-44.7152	-1.24647	4PL	-44.7152	acute myeloid leukaemia
GDM-1	WZ3105	252	-16.9665	-30.773	-7.86347	4PL	-30.773	acute myeloid leukaemia
THP-1	WZ3105	252	-14.3	-23.4958	-3.27252	4PL	-23.4958	acute myeloid leukaemia
SIG-M5	WZ3105	252	-8.70025	-41.677	-4.4442	4PL	-41.677	acute myeloid leukaemia
HL-60	WZ3105	252	-10.348	-26.8852	-4.48632	4PL	-26.8852	acute myeloid leukaemia
OCI-M1	WZ3105	252	-9.60907	-21.6041	-0.660308	4PL	-21.6041	acute myeloid leukaemia
ME-1	WZ3105	252		-33.2919	-25.8131	4PL	-33.2919	acute myeloid leukaemia
P31-FUJ	WZ3105	252		-38.6895	-7.1972	4PL	-38.6895	acute myeloid leukaemia
ML-2	WZ3105	252	-9.94226	-37.4961	1.33684	4PL	-37.4961	acute myeloid leukaemia
KMOE-2	WZ3105	252	-8.75889	-16.2591	-4.38284	4PL	-16.2591	acute myeloid leukaemia
OCI-AML3	WZ3105	252	-9.39152	-24.5268	-6.11333	4PL	-24.5268	acute myeloid leukaemia
CMK	Entinostat	88	-18.8736	-37.3299	-14.2495	4PL	-37.3299	acute myeloid leukaemia
QIMR-WIL	Entinostat	88	-30.393	-34.8871	-30.7594	4PL	-34.8871	acute myeloid leukaemia
KG-1	Entinostat	88		-52.6332	-3.41346	4PL	-52.6332	acute myeloid leukaemia
KASUMI-1	Entinostat	88		-58.838	-54.7641	4PL	-58.838	acute myeloid leukaemia
OCI-AML5	Entinostat	88	-21.3851	-46.4733	-18.1305	4PL	-46.4733	acute myeloid leukaemia
GDM-1	Entinostat	88	-17.8389	-38.7835	-16.9783	4PL	-38.7835	acute myeloid leukaemia
P31-FUJ	Entinostat	88		-64.5459	-65.0143	LM	-65.0143	acute myeloid leukaemia
CTV-1	Entinostat	88	-11.0983	-36.7004	-5.01873	4PL	-36.7004	acute myeloid leukaemia
HEL	Entinostat	88	-27.0775	-32.4683	-24.0751	4PL	-32.4683	acute myeloid leukaemia
MONO-MAC-6	Entinostat	88	-23.2225	-34.3518	-22.443	4PL	-34.3518	acute myeloid leukaemia
THP-1	Entinostat	88	-42.6708	-54.8906	-44.6491	4PL	-54.8906	acute myeloid leukaemia
NKM-1	Entinostat	88	-6.93426	-14.0999	-8.80746	4PL	-14.0999	acute myeloid leukaemia
PL-21	Entinostat	88	-58.3121	-59.4842	-37.2989	4PL	-59.4842	acute myeloid leukaemia
NB4	Entinostat	88	-20.8507	-44.5705	-15.3811	4PL	-44.5705	acute myeloid leukaemia
MOLM-13	Entinostat	88	-19.1101	-35.9809	-18.0036	4PL	-35.9809	acute myeloid leukaemia
SIG-M5	Entinostat	88	-27.1321	-31.3748	-22.0331	4PL	-31.3748	acute myeloid leukaemia
ME-1	Entinostat	88	-24.7956	-50.4493	-26.3391	4PL	-50.4493	acute myeloid leukaemia
HL-60	Entinostat	88	-20.5608	-27.7482	-18.5368	4PL	-27.7482	acute myeloid leukaemia
ML-2	Entinostat	88			-0.189031	LM	-0.189031	acute myeloid leukaemia
OCI-AML3	Entinostat	88		-42.5413	-9.36231	4PL	-42.5413	acute myeloid leukaemia
OCI-AML2	Entinostat	88		-41.7574	-2.6743	4PL	-41.7574	acute myeloid leukaemia
OCI-M1	Entinostat	88	-11.4505	-39.4078	-8.62554	4PL	-39.4078	acute myeloid leukaemia
KMOE-2	Entinostat	88		-51.6049	-7.28418	4PL	-51.6049	acute myeloid leukaemia
CESS	Entinostat	88	-17.9781	-33.0208	-12.3333	4PL	-33.0208	acute myeloid leukaemia
NOMO-1	Entinostat	88	-27.0213	-35.8613	-20.8629	4PL	-35.8613	acute myeloid leukaemia
CMK	CGP-082996	54	-2.37042	-35.7064	-1.67625	4PL	-35.7064	acute myeloid leukaemia
CTV-1	CGP-082996	54	-9.45466	-30.3263	-11.251	4PL	-30.3263	acute myeloid leukaemia
NOMO-1	CGP-082996	54		-19.8991	-23.2177	LM	-23.2177	acute myeloid leukaemia
OCI-AML2	CGP-082996	54		-33.5232	-4.5454	4PL	-33.5232	acute myeloid leukaemia
CESS	CGP-082996	54	-31.982	-35.4002	-33.9821	4PL	-35.4002	acute myeloid leukaemia
OCI-AML5	CGP-082996	54	-12.621	-35.5051	-14.5529	4PL	-35.5051	acute myeloid leukaemia
NB4	CGP-082996	54	-21.8351	-20.0008	-23.8346	LM	-23.8346	acute myeloid leukaemia
NKM-1	CGP-082996	54		-29.15	-17.333	4PL	-29.15	acute myeloid leukaemia
HL-60	CGP-082996	54	-20.9336	-34.0625	-22.925	4PL	-34.0625	acute myeloid leukaemia
MONO-MAC-6	CGP-082996	54	-28.825	-29.5462	-28.2469	4PL	-29.5462	acute myeloid leukaemia
KMOE-2	CGP-082996	54		-37.9142	-41.9142	LM	-41.9142	acute myeloid leukaemia
KG-1	CGP-082996	54	-31.3739	-59.2282	-33.3545	4PL	-59.2282	acute myeloid leukaemia
OCI-M1	CGP-082996	54	-27.6115	-28.8311	-29.6115	LM	-29.6115	acute myeloid leukaemia
ME-1	CGP-082996	54	-28.2414	-26.2398	-30.2432	LM	-30.2432	acute myeloid leukaemia
P31-FUJ	CGP-082996	54	-49.1095	-47.2239	-30.2395	3PL	-49.1095	acute myeloid leukaemia
SIG-M5	CGP-082996	54	-20.6309	-17.6288	3.96708	3PL	-20.6309	acute myeloid leukaemia
MOLM-13	CGP-082996	54		-26.9443	-17.6235	4PL	-26.9443	acute myeloid leukaemia
KASUMI-1	CGP-082996	54	-36.2923	-34.3048	-31.7699	3PL	-36.2923	acute myeloid leukaemia
OCI-AML3	CGP-082996	54	-30.964	-44.0822	-32.9376	4PL	-44.0822	acute myeloid leukaemia
HEL	CGP-082996	54	-21.4568	-19.5206	-23.5294	LM	-23.5294	acute myeloid leukaemia
ML-2	CGP-082996	54	-32.624	-47.9444	-32.7497	4PL	-47.9444	acute myeloid leukaemia
GDM-1	CGP-082996	54	-10.4866	-25.245	-6.72405	4PL	-25.245	acute myeloid leukaemia
THP-1	CGP-082996	54	-38.7684	-38.3145	-40.7675	LM	-40.7675	acute myeloid leukaemia
QIMR-WIL	CGP-082996	54		-33.3168	-22.264	4PL	-33.3168	acute myeloid leukaemia
PL-21	CGP-082996	54	-30.4326	-28.4363	-32.4326	LM	-32.4326	acute myeloid leukaemia
CMK	STF-62247	258		-24.0905	-16.1692	4PL	-24.0905	acute myeloid leukaemia
KMOE-2	STF-62247	258	-18.5071	-62.7465	-12.4687	4PL	-62.7465	acute myeloid leukaemia
KG-1	STF-62247	258	-9.72	-14.9748	-4.32535	4PL	-14.9748	acute myeloid leukaemia
QIMR-WIL	STF-62247	258	-15.387	-13.3882	-17.3888	LM	-17.3888	acute myeloid leukaemia
CESS	STF-62247	258	-12.7362	-12.9658	-14.7353	LM	-14.7353	acute myeloid leukaemia
GDM-1	STF-62247	258	-30.2789	-29.7126	-32.2813	LM	-32.2813	acute myeloid leukaemia
THP-1	STF-62247	258		-44.7732	-7.072	4PL	-44.7732	acute myeloid leukaemia
P31-FUJ	STF-62247	258		-39.3502	-12.8382	4PL	-39.3502	acute myeloid leukaemia
HL-60	STF-62247	258	-23.9794	-27.4271	-25.5609	4PL	-27.4271	acute myeloid leukaemia
CTV-1	STF-62247	258	-25.3607	-37.3532	-23.2577	4PL	-37.3532	acute myeloid leukaemia
SIG-M5	STF-62247	258	-17.983	-15.9973	-19.9902	LM	-19.9902	acute myeloid leukaemia
PL-21	STF-62247	258	-28.8441	-35.6056	-29.5718	4PL	-35.6056	acute myeloid leukaemia
NOMO-1	STF-62247	258		-21.9907	-7.40375	4PL	-21.9907	acute myeloid leukaemia
MONO-MAC-6	STF-62247	258	-16.5916	-27.4611	-18.5856	4PL	-27.4611	acute myeloid leukaemia
ME-1	STF-62247	258	-43.573	-54.036	-16.852	4PL	-54.036	acute myeloid leukaemia
OCI-AML5	STF-62247	258	-22.4811	-38.5067	-24.2733	4PL	-38.5067	acute myeloid leukaemia
OCI-AML3	STF-62247	258	-18.7413	-20.1261	-20.744	LM	-20.744	acute myeloid leukaemia
NKM-1	STF-62247	258	-25.1568	-23.7327	-27.1339	LM	-27.1339	acute myeloid leukaemia
OCI-AML2	STF-62247	258	-8.14669	-2.5324	-6.52552	3PL	-8.14669	acute myeloid leukaemia
HEL	STF-62247	258	-21.7341	-28.7709	-18.7534	4PL	-28.7709	acute myeloid leukaemia
NB4	STF-62247	258	-10.2998	-8.30013	-12.3004	LM	-12.3004	acute myeloid leukaemia
OCI-M1	STF-62247	258		-14.3483	-0.861345	4PL	-14.3483	acute myeloid leukaemia
MOLM-13	STF-62247	258	-11.4354	-26.1305	-12.1577	4PL	-26.1305	acute myeloid leukaemia
ML-2	STF-62247	258		-28.428	-10.277	4PL	-28.428	acute myeloid leukaemia
CMK	XMD14-99	253		-16.0874	-9.37318	4PL	-16.0874	acute myeloid leukaemia
QIMR-WIL	XMD14-99	253		-15.1456	-2.90137	4PL	-15.1456	acute myeloid leukaemia
KG-1	XMD14-99	253	-18.9102	-32.9946	-14.7215	4PL	-32.9946	acute myeloid leukaemia
CTV-1	XMD14-99	253		-35.8117	-16.2083	4PL	-35.8117	acute myeloid leukaemia
KASUMI-1	XMD14-99	253	-18.3168	-28.0033	-18.6251	4PL	-28.0033	acute myeloid leukaemia
OCI-AML2	XMD14-99	253	-23.2789	-24.9251	-24.9363	LM	-24.9363	acute myeloid leukaemia
OCI-AML5	XMD14-99	253		-14.7717	-13.0002	4PL	-14.7717	acute myeloid leukaemia
NOMO-1	XMD14-99	253	-20.0982	-24.4791	-22.0982	4PL	-24.4791	acute myeloid leukaemia
NB4	XMD14-99	253	-24.4178	-30.2006	-26.3311	4PL	-30.2006	acute myeloid leukaemia
THP-1	XMD14-99	253	-5.54053	-23.7453	3.44374	4PL	-23.7453	acute myeloid leukaemia
MOLM-13	XMD14-99	253	-12.0018	-12.5092	-10.8292	4PL	-12.5092	acute myeloid leukaemia
MONO-MAC-6	XMD14-99	253		-22.3002	-10.3441	4PL	-22.3002	acute myeloid leukaemia
HL-60	XMD14-99	253	-17.4784	-24.1434	-19.4764	4PL	-24.1434	acute myeloid leukaemia
P31-FUJ	XMD14-99	253	-55.0071	-63.9972	-57.0037	4PL	-63.9972	acute myeloid leukaemia
HEL	XMD14-99	253	-11.7013	-36.2277	-11.7479	4PL	-36.2277	acute myeloid leukaemia
CESS	XMD14-99	253		-23.4599	-10.0074	4PL	-23.4599	acute myeloid leukaemia
PL-21	XMD14-99	253	-22.0277	-39.9906	-23.3052	4PL	-39.9906	acute myeloid leukaemia
KMOE-2	XMD14-99	253	-17.0659	-20.6648	-18.9041	4PL	-20.6648	acute myeloid leukaemia
ML-2	XMD14-99	253		-28.656	-15.8433	4PL	-28.656	acute myeloid leukaemia
ME-1	XMD14-99	253	-24.0083	-24.8225	-26.0069	LM	-26.0069	acute myeloid leukaemia
OCI-AML3	XMD14-99	253		-30.425	-21.9925	4PL	-30.425	acute myeloid leukaemia
NKM-1	XMD14-99	253	-9.37519	-25.7216	-8.17437	4PL	-25.7216	acute myeloid leukaemia
SIG-M5	XMD14-99	253	-2.47658	-23.4731	2.2357	4PL	-23.4731	acute myeloid leukaemia
OCI-M1	XMD14-99	253	-7.66156	-6.03212	-3.42511	3PL	-7.66156	acute myeloid leukaemia
GDM-1	XMD14-99	253		-34.5692	-11.6507	4PL	-34.5692	acute myeloid leukaemia
CMK	Idelalisib	238	-30.1955	-31.5864	-20.3774	4PL	-31.5864	acute myeloid leukaemia
QIMR-WIL	Idelalisib	238	-20.5328	-18.5549	-22.5333	LM	-22.5333	acute myeloid leukaemia
KG-1	Idelalisib	238	-24.0089	-23.2196	-26.0139	LM	-26.0139	acute myeloid leukaemia
KMOE-2	Idelalisib	238	-21.7436	-30.2347	-23.6298	4PL	-30.2347	acute myeloid leukaemia
NB4	Idelalisib	238		-38.5511	-16.8744	4PL	-38.5511	acute myeloid leukaemia
OCI-M1	Idelalisib	238	-24.4378	-23.131	-20.1605	3PL	-24.4378	acute myeloid leukaemia
GDM-1	Idelalisib	238		-35.9621	-15.8526	4PL	-35.9621	acute myeloid leukaemia
OCI-AML5	Idelalisib	238		-32.001	-17.1565	4PL	-32.001	acute myeloid leukaemia
P31-FUJ	Idelalisib	238	-56.9435	-65.4183	-58.9434	4PL	-65.4183	acute myeloid leukaemia
HL-60	Idelalisib	238		-27.017	-23.8017	4PL	-27.017	acute myeloid leukaemia
CTV-1	Idelalisib	238		-33.4851	-24.0841	4PL	-33.4851	acute myeloid leukaemia
NOMO-1	Idelalisib	238	-31.4777	-53.9506	-26.9311	4PL	-53.9506	acute myeloid leukaemia
PL-21	Idelalisib	238		-34.4712	-18.8674	4PL	-34.4712	acute myeloid leukaemia
HEL	Idelalisib	238		-23.9356	-13.8586	4PL	-23.9356	acute myeloid leukaemia
MONO-MAC-6	Idelalisib	238	-13.021	-11.1132	-14.5869	LM	-14.5869	acute myeloid leukaemia
CESS	Idelalisib	238	-23.5066	-24.311	-15.5655	4PL	-24.311	acute myeloid leukaemia
KASUMI-1	Idelalisib	238	-17.4135	-38.4232	-19.1518	4PL	-38.4232	acute myeloid leukaemia
MOLM-13	Idelalisib	238	-27.2821	-25.8004	-30.2461	LM	-30.2461	acute myeloid leukaemia
THP-1	Idelalisib	238	-16.3751	-14.3724	-17.802	LM	-17.802	acute myeloid leukaemia
ME-1	Idelalisib	238	-30.7862	-33.0971	-32.7735	4PL	-33.0971	acute myeloid leukaemia
OCI-AML3	Idelalisib	238	-28.4519	-49.1442	-23.0393	4PL	-49.1442	acute myeloid leukaemia
ML-2	Idelalisib	238	-27.4331	-47.0936	-21.2946	4PL	-47.0936	acute myeloid leukaemia
SIG-M5	Idelalisib	238	-20.2822	-19.6301	-16.2349	3PL	-20.2822	acute myeloid leukaemia
OCI-AML2	Idelalisib	238	-31.2407	-29.074	-33.0774	LM	-33.0774	acute myeloid leukaemia
NKM-1	Idelalisib	238	-31.7787	-30.7497	-30.8578	3PL	-31.7787	acute myeloid leukaemia
CMK	Embelin	172	-10.7621	-30.0422	-5.4	4PL	-30.0422	acute myeloid leukaemia
KG-1	Embelin	172		-37.4242	-8.144	4PL	-37.4242	acute myeloid leukaemia
NOMO-1	Embelin	172		-46.08	-7.08504	4PL	-46.08	acute myeloid leukaemia
QIMR-WIL	Embelin	172	-9.76603	-33.3745	-8.49094	4PL	-33.3745	acute myeloid leukaemia
OCI-AML2	Embelin	172	-4.74765	-44.8215	-2.90677	4PL	-44.8215	acute myeloid leukaemia
NB4	Embelin	172	-13.6345	-38.0381	-12.0896	4PL	-38.0381	acute myeloid leukaemia
CESS	Embelin	172	1.84579	3.8562	-0.0776262	LM	-0.0776262	acute myeloid leukaemia
OCI-AML5	Embelin	172	-19.0221	-19.3773	-21.0294	LM	-21.0294	acute myeloid leukaemia
THP-1	Embelin	172	-21.6719	-37.5123	-23.4635	4PL	-37.5123	acute myeloid leukaemia
NKM-1	Embelin	172	-21.8726	-35.0453	-23.871	4PL	-35.0453	acute myeloid leukaemia
P31-FUJ	Embelin	172	-29.799	-38.0735	-31.7714	4PL	-38.0735	acute myeloid leukaemia
OCI-AML3	Embelin	172	-22.8694	-46.1732	-21.9513	4PL	-46.1732	acute myeloid leukaemia
HEL	Embelin	172		-36.7989	-9.88986	4PL	-36.7989	acute myeloid leukaemia
PL-21	Embelin	172		-25.7844	-15.3795	4PL	-25.7844	acute myeloid leukaemia
CTV-1	Embelin	172	-16.3238	-38.5258	-12.2563	4PL	-38.5258	acute myeloid leukaemia
ME-1	Embelin	172		-30.8543	-17.9767	4PL	-30.8543	acute myeloid leukaemia
MOLM-13	Embelin	172		-35.8497	-12.6507	4PL	-35.8497	acute myeloid leukaemia
GDM-1	Embelin	172		-28.7099	-13.1981	4PL	-28.7099	acute myeloid leukaemia
HL-60	Embelin	172	-7.87225	-28.2992	-5.15485	4PL	-28.2992	acute myeloid leukaemia
ML-2	Embelin	172		-33.7231	-12.863	4PL	-33.7231	acute myeloid leukaemia
SIG-M5	Embelin	172	-12.6105	-45.0034	-6.81056	4PL	-45.0034	acute myeloid leukaemia
OCI-M1	Embelin	172	-26.9063	-34.9676	-28.9024	4PL	-34.9676	acute myeloid leukaemia
KMOE-2	Embelin	172	-2.27349	-0.273462	-4.27409	LM	-4.27409	acute myeloid leukaemia
MONO-MAC-6	Embelin	172	-15.2862	-17.9125	-15.8833	4PL	-17.9125	acute myeloid leukaemia
CMK	Sepantronium bromide	268	-57.6554	-76.5961	-10.7082	4PL	-76.5961	acute myeloid leukaemia
QIMR-WIL	Sepantronium bromide	268	-47.1986	-81.1354	-49.198	4PL	-81.1354	acute myeloid leukaemia
KG-1	Sepantronium bromide	268	-35.6506	-33.6706	-20.8987	3PL	-35.6506	acute myeloid leukaemia
CTV-1	Sepantronium bromide	268	-90.5154	-86.4568	-39.3192	3PL	-90.5154	acute myeloid leukaemia
OCI-M1	Sepantronium bromide	268	-33.7572	-47.2639	-5.01858	4PL	-47.2639	acute myeloid leukaemia
OCI-AML5	Sepantronium bromide	268	-33.8781	-51.0554	-1.08958	4PL	-51.0554	acute myeloid leukaemia
THP-1	Sepantronium bromide	268	-20.1173	-76.0433	-21.9827	4PL	-76.0433	acute myeloid leukaemia
NKM-1	Sepantronium bromide	268	-67.7478	-87.5113	-69.8365	4PL	-87.5113	acute myeloid leukaemia
MOLM-13	Sepantronium bromide	268	-63.8677	-92.7236	-65.892	4PL	-92.7236	acute myeloid leukaemia
NB4	Sepantronium bromide	268	-42.4405	-40.7463	-44.7475	LM	-44.7475	acute myeloid leukaemia
OCI-AML2	Sepantronium bromide	268	-12.4986	-31.1265	-14.2808	4PL	-31.1265	acute myeloid leukaemia
HEL	Sepantronium bromide	268	-39.6782	-41.7602	-8.82002	4PL	-41.7602	acute myeloid leukaemia
PL-21	Sepantronium bromide	268	-37.0637	-46.5942	2.41594	4PL	-46.5942	acute myeloid leukaemia
MONO-MAC-6	Sepantronium bromide	268	-27.6179	-83.0684	-29.6074	4PL	-83.0684	acute myeloid leukaemia
HL-60	Sepantronium bromide	268	-58.6602	-84.7513	-60.6775	4PL	-84.7513	acute myeloid leukaemia
CESS	Sepantronium bromide	268	-48.8748	-47.9149	-15.0301	3PL	-48.8748	acute myeloid leukaemia
OCI-AML3	Sepantronium bromide	268	-22.1657	-35.4481	-24.111	4PL	-35.4481	acute myeloid leukaemia
ML-2	Sepantronium bromide	268	-26.7106	-91.743	-28.6989	4PL	-91.743	acute myeloid leukaemia
NOMO-1	Sepantronium bromide	268	-40.5691	-43.6641	-4.66575	4PL	-43.6641	acute myeloid leukaemia
GDM-1	Sepantronium bromide	268	-52.1984	-56.0603	-11.3919	4PL	-56.0603	acute myeloid leukaemia
P31-FUJ	Sepantronium bromide	268	-51.1544	-59.1815	-9.91981	4PL	-59.1815	acute myeloid leukaemia
SIG-M5	Sepantronium bromide	268	-94.2212	-91.7732	-25.4464	3PL	-94.2212	acute myeloid leukaemia
ME-1	Sepantronium bromide	268	-34.1843	-33.9514	-17.3584	3PL	-34.1843	acute myeloid leukaemia
KMOE-2	Sepantronium bromide	268	-51.2614	-51.9873	-18.553	4PL	-51.9873	acute myeloid leukaemia
CMK	AKT inhibitor VIII	228		-7.39815	-6.63322	4PL	-7.39815	acute myeloid leukaemia
QIMR-WIL	AKT inhibitor VIII	228	-29.2411	-32.4057	-20.0684	4PL	-32.4057	acute myeloid leukaemia
KG-1	AKT inhibitor VIII	228	-13.895	-20.096	-10.4409	4PL	-20.096	acute myeloid leukaemia
KASUMI-1	AKT inhibitor VIII	228	-28.6604	-32.4942	-18.3743	4PL	-32.4942	acute myeloid leukaemia
OCI-AML2	AKT inhibitor VIII	228	-10.1172	-33.1072	0.39871	4PL	-33.1072	acute myeloid leukaemia
NB4	AKT inhibitor VIII	228	-30.5321	-29.2814	-10.7638	3PL	-30.5321	acute myeloid leukaemia
GDM-1	AKT inhibitor VIII	228	-24.1252	-22.1979	-20.5059	3PL	-24.1252	acute myeloid leukaemia
OCI-AML5	AKT inhibitor VIII	228	-37.2798	-35.9989	-31.6033	3PL	-37.2798	acute myeloid leukaemia
OCI-M1	AKT inhibitor VIII	228	-24.9088	-27.0638	-31.6941	LM	-31.6941	acute myeloid leukaemia
THP-1	AKT inhibitor VIII	228	-33.0899	-34.8209	-6.16116	4PL	-34.8209	acute myeloid leukaemia
NKM-1	AKT inhibitor VIII	228	-24.2658	-29.7474	-27.2819	4PL	-29.7474	acute myeloid leukaemia
HL-60	AKT inhibitor VIII	228	-18.2341	-23.0299	-17.935	4PL	-23.0299	acute myeloid leukaemia
P31-FUJ	AKT inhibitor VIII	228		-45.3023	-26.2343	4PL	-45.3023	acute myeloid leukaemia
HEL	AKT inhibitor VIII	228		-21.3475	-0.0237061	4PL	-21.3475	acute myeloid leukaemia
PL-21	AKT inhibitor VIII	228	-23.3894	-22.9916	-20.3611	3PL	-23.3894	acute myeloid leukaemia
CESS	AKT inhibitor VIII	228	-34.5771	-33.6492	-23.3374	3PL	-34.5771	acute myeloid leukaemia
SIG-M5	AKT inhibitor VIII	228	-14.3691	-13.4189	-15.047	LM	-15.047	acute myeloid leukaemia
MOLM-13	AKT inhibitor VIII	228	-19.6507	-17.8038	-22.437	LM	-22.437	acute myeloid leukaemia
CTV-1	AKT inhibitor VIII	228	-24.3978	-23.3581	-22.7327	3PL	-24.3978	acute myeloid leukaemia
ML-2	AKT inhibitor VIII	228	-30.3252	-33.1636	-31.2358	4PL	-33.1636	acute myeloid leukaemia
KMOE-2	AKT inhibitor VIII	228	-20.9817	-49.3676	-11.4441	4PL	-49.3676	acute myeloid leukaemia
OCI-AML3	AKT inhibitor VIII	228	-36.7057	-35.8413	-29.2271	3PL	-36.7057	acute myeloid leukaemia
NOMO-1	AKT inhibitor VIII	228	-19.345	-17.6554	-15.8522	3PL	-19.345	acute myeloid leukaemia
MONO-MAC-6	AKT inhibitor VIII	228	-16.6957	-17.4979	-16.3475	4PL	-17.4979	acute myeloid leukaemia
ME-1	AKT inhibitor VIII	228		-19.9168	-20.5731	LM	-20.5731	acute myeloid leukaemia
CMK	Bexarotene	186	-31.454	-29.4977	-33.5061	LM	-33.5061	acute myeloid leukaemia
CTV-1	Bexarotene	186	-34.9724	-39.447	-36.9828	4PL	-39.447	acute myeloid leukaemia
OCI-AML2	Bexarotene	186	-21.74	-39.7639	-22.4845	4PL	-39.7639	acute myeloid leukaemia
KG-1	Bexarotene	186	-31.3015	-39.321	-33.3005	4PL	-39.321	acute myeloid leukaemia
NB4	Bexarotene	186	-28.3296	-41.4953	-30.2787	4PL	-41.4953	acute myeloid leukaemia
OCI-M1	Bexarotene	186	-39.875	-41.2707	-41.8767	LM	-41.8767	acute myeloid leukaemia
QIMR-WIL	Bexarotene	186	-23.7785	-21.7898	-25.8079	LM	-25.8079	acute myeloid leukaemia
NOMO-1	Bexarotene	186	-26.2593	-24.2683	-28.269	LM	-28.269	acute myeloid leukaemia
HL-60	Bexarotene	186	-21.7707	-24.3295	-23.7912	4PL	-24.3295	acute myeloid leukaemia
THP-1	Bexarotene	186	-39.2333	-48.3594	-41.2288	4PL	-48.3594	acute myeloid leukaemia
CESS	Bexarotene	186	-37.3681	-36.1555	-39.4372	LM	-39.4372	acute myeloid leukaemia
HEL	Bexarotene	186	-25.961	-31.0925	-27.96	4PL	-31.0925	acute myeloid leukaemia
KMOE-2	Bexarotene	186			-6.12035	LM	-6.12035	acute myeloid leukaemia
PL-21	Bexarotene	186	-37.2048	-44.2221	-39.0956	4PL	-44.2221	acute myeloid leukaemia
GDM-1	Bexarotene	186		-37.44	-39.7272	LM	-39.7272	acute myeloid leukaemia
NKM-1	Bexarotene	186	-22.8326	-48.6026	-24.6035	4PL	-48.6026	acute myeloid leukaemia
MOLM-13	Bexarotene	186	-22.1593	-20.1521	-24.1639	LM	-24.1639	acute myeloid leukaemia
ME-1	Bexarotene	186	-39.2916	-37.258	-41.301	LM	-41.301	acute myeloid leukaemia
OCI-AML3	Bexarotene	186	-29.8131	-32.9658	-31.81	4PL	-32.9658	acute myeloid leukaemia
SIG-M5	Bexarotene	186	-28.8167	-53.2148	-30.8042	4PL	-53.2148	acute myeloid leukaemia
ML-2	Bexarotene	186		-43.1296	-25.6717	4PL	-43.1296	acute myeloid leukaemia
MONO-MAC-6	Bexarotene	186		-12.1798	-16.1802	LM	-16.1802	acute myeloid leukaemia
P31-FUJ	Bexarotene	186	-38.5257	-43.8981	-40.5257	4PL	-43.8981	acute myeloid leukaemia
OCI-AML5	Bexarotene	186	-21.356	-44.5169	-22.4212	4PL	-44.5169	acute myeloid leukaemia
CMK	A-443654	86	-18.2453	-33.6614	-4.65137	4PL	-33.6614	acute myeloid leukaemia
KMOE-2	A-443654	86		-30.0471	-12.3406	4PL	-30.0471	acute myeloid leukaemia
QIMR-WIL	A-443654	86	-22.9852	-37.7916	-10.4084	4PL	-37.7916	acute myeloid leukaemia
NOMO-1	A-443654	86	-16.4565	-24.5483	-4.59472	4PL	-24.5483	acute myeloid leukaemia
OCI-M1	A-443654	86		-46.4656	-2.68969	4PL	-46.4656	acute myeloid leukaemia
NB4	A-443654	86		-40.0237	-6.47018	4PL	-40.0237	acute myeloid leukaemia
KG-1	A-443654	86	-28.7498	-45.6516	-30.3551	4PL	-45.6516	acute myeloid leukaemia
P31-FUJ	A-443654	86	-27.1158	-37.5601	-29.1141	4PL	-37.5601	acute myeloid leukaemia
GDM-1	A-443654	86	-22.7452	-20.7044	-10.9726	3PL	-22.7452	acute myeloid leukaemia
OCI-AML2	A-443654	86	-9.19634	-29.8577	-5.1189	4PL	-29.8577	acute myeloid leukaemia
MONO-MAC-6	A-443654	86	-16.1355	-27.8187	-14.7264	4PL	-27.8187	acute myeloid leukaemia
PL-21	A-443654	86	-26.7202	-41.3274	-14.6706	4PL	-41.3274	acute myeloid leukaemia
HL-60	A-443654	86	-14.3123	-38.5447	-4.86322	4PL	-38.5447	acute myeloid leukaemia
HEL	A-443654	86	-15.3848	-31.074	-5.89457	4PL	-31.074	acute myeloid leukaemia
CTV-1	A-443654	86	-8.28587	-24.4459	-4.58272	4PL	-24.4459	acute myeloid leukaemia
KASUMI-1	A-443654	86	-20.6201	-37.3253	-22.5651	4PL	-37.3253	acute myeloid leukaemia
ME-1	A-443654	86	-27.1277	-36.0979	-23.3775	4PL	-36.0979	acute myeloid leukaemia
SIG-M5	A-443654	86	-13.9876	-23.8928	-4.46344	4PL	-23.8928	acute myeloid leukaemia
THP-1	A-443654	86	-53.1772	-54.4859	-55.0667	LM	-55.0667	acute myeloid leukaemia
NKM-1	A-443654	86	-1.62438	-18.7885	0.427822	4PL	-18.7885	acute myeloid leukaemia
MOLM-13	A-443654	86	-13.4961	-37.7857	-11.7751	4PL	-37.7857	acute myeloid leukaemia
ML-2	A-443654	86	-19.5661	-44.0805	-10.55	4PL	-44.0805	acute myeloid leukaemia
CESS	A-443654	86	-19.4082	-32.0863	-10.3604	4PL	-32.0863	acute myeloid leukaemia
OCI-AML5	A-443654	86	-15.8998	-36.9694	-7.25571	4PL	-36.9694	acute myeloid leukaemia
OCI-AML3	A-443654	86		-37.4999	-0.418127	4PL	-37.4999	acute myeloid leukaemia
CMK	BMS-345541	203	-8.38022	-13.6521	-7.82253	4PL	-13.6521	acute myeloid leukaemia
QIMR-WIL	BMS-345541	203		-29.6871	-4.74346	4PL	-29.6871	acute myeloid leukaemia
KMOE-2	BMS-345541	203		-27.7277	-5.29706	4PL	-27.7277	acute myeloid leukaemia
CTV-1	BMS-345541	203	-11.3346	-29.2805	-10.1269	4PL	-29.2805	acute myeloid leukaemia
NB4	BMS-345541	203	-12.789	-17.2345	-12.2012	4PL	-17.2345	acute myeloid leukaemia
OCI-AML5	BMS-345541	203	-17.909	-29.291	-7.54518	4PL	-29.291	acute myeloid leukaemia
NOMO-1	BMS-345541	203	-8.83875	-6.68313	0.719833	3PL	-8.83875	acute myeloid leukaemia
THP-1	BMS-345541	203		-32.3535	-5.69846	4PL	-32.3535	acute myeloid leukaemia
KASUMI-1	BMS-345541	203	-13.6594	-30.1278	-6.83231	4PL	-30.1278	acute myeloid leukaemia
NKM-1	BMS-345541	203	-21.0294	-23.2492	-15.5109	4PL	-23.2492	acute myeloid leukaemia
P31-FUJ	BMS-345541	203	-3.94266	-52.1056	-4.54608	4PL	-52.1056	acute myeloid leukaemia
HL-60	BMS-345541	203	-2.91386	-29.0625	4.94357	4PL	-29.0625	acute myeloid leukaemia
MOLM-13	BMS-345541	203		-14.8324	-11.143	4PL	-14.8324	acute myeloid leukaemia
MONO-MAC-6	BMS-345541	203	-18.6423	-16.7184	-20.5959	LM	-20.5959	acute myeloid leukaemia
OCI-AML2	BMS-345541	203	-2.14155	-53.4732	3.65798	4PL	-53.4732	acute myeloid leukaemia
PL-21	BMS-345541	203	-11.8011	-39.0666	-6.74751	4PL	-39.0666	acute myeloid leukaemia
OCI-AML3	BMS-345541	203		-34.0327	-2.75497	4PL	-34.0327	acute myeloid leukaemia
ME-1	BMS-345541	203		-21.2407	-3.4753	4PL	-21.2407	acute myeloid leukaemia
SIG-M5	BMS-345541	203		-7.29784	-0.497767	4PL	-7.29784	acute myeloid leukaemia
GDM-1	BMS-345541	203	-18.6882	-28.0252	-12.6564	4PL	-28.0252	acute myeloid leukaemia
ML-2	BMS-345541	203	-8.04471	-36.5015	-0.581109	4PL	-36.5015	acute myeloid leukaemia
KG-1	BMS-345541	203	-2.30784	-20.116	4.63012	4PL	-20.116	acute myeloid leukaemia
OCI-M1	BMS-345541	203	-8.69384	-20.0194	2.53746	4PL	-20.0194	acute myeloid leukaemia
CESS	BMS-345541	203	-9.47668	-23.953	5.10379	4PL	-23.953	acute myeloid leukaemia
HEL	BMS-345541	203		-21.2593	-1.3499	4PL	-21.2593	acute myeloid leukaemia
CMK	JNK-9L	157	-13.7185	-20.6487	-6.59301	4PL	-20.6487	acute myeloid leukaemia
KMOE-2	JNK-9L	157	-15.0801	-22.1527	-7.90821	4PL	-22.1527	acute myeloid leukaemia
KASUMI-1	JNK-9L	157	-11.9045	-27.0006	-4.77999	4PL	-27.0006	acute myeloid leukaemia
OCI-M1	JNK-9L	157	-11.6559	-20.7145	-1.14766	4PL	-20.7145	acute myeloid leukaemia
CESS	JNK-9L	157	-10.2926	-32.89	-7.62654	4PL	-32.89	acute myeloid leukaemia
THP-1	JNK-9L	157	-23.1045	-43.2157	-11.0538	4PL	-43.2157	acute myeloid leukaemia
NKM-1	JNK-9L	157	-19.0429	-25.8852	-8.89214	4PL	-25.8852	acute myeloid leukaemia
P31-FUJ	JNK-9L	157	-12.6223	-20.0508	-0.95843	4PL	-20.0508	acute myeloid leukaemia
HL-60	JNK-9L	157	-13.491	-19.9365	-6.06174	4PL	-19.9365	acute myeloid leukaemia
KG-1	JNK-9L	157	-10.1484	-41.7499	-3.11105	4PL	-41.7499	acute myeloid leukaemia
PL-21	JNK-9L	157	-11.3116	-46.6987	-7.51071	4PL	-46.6987	acute myeloid leukaemia
MOLM-13	JNK-9L	157	-16.8922	-31.8247	-5.81573	4PL	-31.8247	acute myeloid leukaemia
HEL	JNK-9L	157	-33.4529	-36.0258	-5.07413	4PL	-36.0258	acute myeloid leukaemia
SIG-M5	JNK-9L	157	-15.7284	-22.8034	-3.00437	4PL	-22.8034	acute myeloid leukaemia
QIMR-WIL	JNK-9L	157	-17.6517	-24.3508	-15.616	4PL	-24.3508	acute myeloid leukaemia
OCI-AML3	JNK-9L	157	-14.3824	-32.0743	-2.65866	4PL	-32.0743	acute myeloid leukaemia
OCI-AML2	JNK-9L	157	-19.1325	-47.5241	-6.09994	4PL	-47.5241	acute myeloid leukaemia
CTV-1	JNK-9L	157	-9.50237	-24.0121	-4.98269	4PL	-24.0121	acute myeloid leukaemia
ML-2	JNK-9L	157	-9.47097	-33.8998	-0.170442	4PL	-33.8998	acute myeloid leukaemia
ME-1	JNK-9L	157	-13.5662	-29.895	1.82629	4PL	-29.895	acute myeloid leukaemia
OCI-AML5	JNK-9L	157	-11.3158	-24.0275	-4.95954	4PL	-24.0275	acute myeloid leukaemia
MONO-MAC-6	JNK-9L	157	-16.6978	-17.87	-12.2525	4PL	-17.87	acute myeloid leukaemia
NB4	JNK-9L	157	-20.7273	-24.0077	-4.27063	4PL	-24.0077	acute myeloid leukaemia
GDM-1	JNK-9L	157	-9.05974	-19.0846	-7.60539	4PL	-19.0846	acute myeloid leukaemia
NOMO-1	JNK-9L	157	-7.79574	-23.8778	-5.0576	4PL	-23.8778	acute myeloid leukaemia
CMK	OSI-930	298		-29.1517	-4.0137	4PL	-29.1517	acute myeloid leukaemia
QIMR-WIL	OSI-930	298		-33.3215	-8.71137	4PL	-33.3215	acute myeloid leukaemia
KG-1	OSI-930	298	-15.9536	-32.0647	-17.6531	4PL	-32.0647	acute myeloid leukaemia
CTV-1	OSI-930	298	-8.68451	-23.971	-7.73426	4PL	-23.971	acute myeloid leukaemia
NOMO-1	OSI-930	298	-15.1399	-13.1398	-17.14	LM	-17.14	acute myeloid leukaemia
OCI-AML2	OSI-930	298	-11.3405	-35.3062	-13.3182	4PL	-35.3062	acute myeloid leukaemia
OCI-M1	OSI-930	298	-12.761		-14.7363	LM	-14.7363	acute myeloid leukaemia
CESS	OSI-930	298		-31.4409	-2.68757	4PL	-31.4409	acute myeloid leukaemia
OCI-AML5	OSI-930	298	-11.0694	-42.7697	-12.9934	4PL	-42.7697	acute myeloid leukaemia
THP-1	OSI-930	298	-16.2438	-29.916	-17.9529	4PL	-29.916	acute myeloid leukaemia
NKM-1	OSI-930	298	-9.654	-30.0206	-10.3704	4PL	-30.0206	acute myeloid leukaemia
P31-FUJ	OSI-930	298	-23.3125	-42.3569	-25.2736	4PL	-42.3569	acute myeloid leukaemia
HL-60	OSI-930	298		-38.742	-10.5175	4PL	-38.742	acute myeloid leukaemia
SIG-M5	OSI-930	298	-9.71726	-18.8691	-3.96214	4PL	-18.8691	acute myeloid leukaemia
MONO-MAC-6	OSI-930	298	-20.6514	-23.5049	-22.672	4PL	-23.5049	acute myeloid leukaemia
MOLM-13	OSI-930	298	-40.5625	-40.3226	-30.5356	3PL	-40.5625	acute myeloid leukaemia
HEL	OSI-930	298	-12.4582	-50.0753	-13.8094	4PL	-50.0753	acute myeloid leukaemia
PL-21	OSI-930	298	-16.4565	-35.4543	-18.4254	4PL	-35.4543	acute myeloid leukaemia
GDM-1	OSI-930	298	-16.3567	-44.5565	-18.2062	4PL	-44.5565	acute myeloid leukaemia
NB4	OSI-930	298	-3.42942	-1.39862	-4.40872	LM	-4.40872	acute myeloid leukaemia
OCI-AML3	OSI-930	298	-15.5476	-32.361	-14.9403	4PL	-32.361	acute myeloid leukaemia
ML-2	OSI-930	298		-32.0441	-11.0544	4PL	-32.0441	acute myeloid leukaemia
KASUMI-1	OSI-930	298	-25.5809	-38.0615	-27.5702	4PL	-38.0615	acute myeloid leukaemia
ME-1	OSI-930	298	-3.80074	-1.80026	-5.80657	LM	-5.80657	acute myeloid leukaemia
KMOE-2	OSI-930	298	-6.24605	-21.6758	-7.98232	4PL	-21.6758	acute myeloid leukaemia
CMK	Bleomycin	190	-16.8043	-33.2918	-5.65818	4PL	-33.2918	acute myeloid leukaemia
OCI-M1	Bleomycin	190	-19.6611	-29.3514	-2.87782	4PL	-29.3514	acute myeloid leukaemia
QIMR-WIL	Bleomycin	190	-47.1036	-48.1892	-20.861	4PL	-48.1892	acute myeloid leukaemia
CESS	Bleomycin	190	-54.0742	-62.4977	-56.0769	4PL	-62.4977	acute myeloid leukaemia
THP-1	Bleomycin	190		-32.0229	-14.0169	4PL	-32.0229	acute myeloid leukaemia
OCI-AML2	Bleomycin	190	-28.4014	-38.8538	-6.37189	4PL	-38.8538	acute myeloid leukaemia
NKM-1	Bleomycin	190	-31.6539	-33.8963	-33.6529	4PL	-33.8963	acute myeloid leukaemia
P31-FUJ	Bleomycin	190		-32.4199	-28.7275	4PL	-32.4199	acute myeloid leukaemia
NOMO-1	Bleomycin	190	-20.165	-42.7674	-10.2019	4PL	-42.7674	acute myeloid leukaemia
GDM-1	Bleomycin	190	-47.7843	-45.8088	-25.5794	3PL	-47.7843	acute myeloid leukaemia
NB4	Bleomycin	190	-44.2724	-44.0838	-22.3361	3PL	-44.2724	acute myeloid leukaemia
HL-60	Bleomycin	190		-14.5328	-8.30269	4PL	-14.5328	acute myeloid leukaemia
SIG-M5	Bleomycin	190	-19.0397	-28.0159	-5.17588	4PL	-28.0159	acute myeloid leukaemia
MOLM-13	Bleomycin	190	-21.466	-19.8692	-23.0111	LM	-23.0111	acute myeloid leukaemia
HEL	Bleomycin	190	-29.4213	-27.423	-17.2423	3PL	-29.4213	acute myeloid leukaemia
KG-1	Bleomycin	190	-37.1547	-41.7336	-10.1012	4PL	-41.7336	acute myeloid leukaemia
OCI-AML3	Bleomycin	190	-27.9486	-26.3043	-19.8614	3PL	-27.9486	acute myeloid leukaemia
OCI-AML5	Bleomycin	190	-31.4937	-34.353	-7.0463	4PL	-34.353	acute myeloid leukaemia
MONO-MAC-6	Bleomycin	190	-17.8038	-22.8632	-10.7526	4PL	-22.8632	acute myeloid leukaemia
ME-1	Bleomycin	190	-25.2014	-29.0199	-32.0441	LM	-32.0441	acute myeloid leukaemia
PL-21	Bleomycin	190	-31.9784	-34.973	-24.1031	4PL	-34.973	acute myeloid leukaemia
CTV-1	Bleomycin	190	-20.6731	-21.1576	-19.1701	4PL	-21.1576	acute myeloid leukaemia
KMOE-2	Bleomycin	190		-22.5108	-8.33526	4PL	-22.5108	acute myeloid leukaemia
ML-2	Bleomycin	190	-28.103	-37.433	-29.9699	4PL	-37.433	acute myeloid leukaemia
CMK	PF-562271	158	-22.3568	-24.4392	-9.84236	4PL	-24.4392	acute myeloid leukaemia
KG-1	PF-562271	158	-17.765	-46.0752	-17.7447	4PL	-46.0752	acute myeloid leukaemia
KMOE-2	PF-562271	158			-4.1261	LM	-4.1261	acute myeloid leukaemia
CTV-1	PF-562271	158		-25.0284	-15.2316	4PL	-25.0284	acute myeloid leukaemia
KASUMI-1	PF-562271	158	-17.2596	-17.3178	-13.3225	4PL	-17.3178	acute myeloid leukaemia
OCI-AML2	PF-562271	158		-32.9305	-8.95143	4PL	-32.9305	acute myeloid leukaemia
OCI-M1	PF-562271	158	-37.7631	-45.229	-39.7632	4PL	-45.229	acute myeloid leukaemia
GDM-1	PF-562271	158		-44.8251	-15.3932	4PL	-44.8251	acute myeloid leukaemia
OCI-AML5	PF-562271	158		-37.9764	-9.10528	4PL	-37.9764	acute myeloid leukaemia
NKM-1	PF-562271	158	-25.4879	-25.6685	-13.2254	4PL	-25.6685	acute myeloid leukaemia
HL-60	PF-562271	158		-23.6348	-10.1525	4PL	-23.6348	acute myeloid leukaemia
MONO-MAC-6	PF-562271	158	-19.6706	-17.9396	-15.7284	3PL	-19.6706	acute myeloid leukaemia
NOMO-1	PF-562271	158		-25.9046	-12.7927	4PL	-25.9046	acute myeloid leukaemia
PL-21	PF-562271	158		-35.2438	-15.1301	4PL	-35.2438	acute myeloid leukaemia
ME-1	PF-562271	158	-27.1229	-25.1086	-28.6551	LM	-28.6551	acute myeloid leukaemia
NB4	PF-562271	158	-17.6459	-24.3183	-3.40683	4PL	-24.3183	acute myeloid leukaemia
MOLM-13	PF-562271	158	-30.8636	-36.8118	-22.1971	4PL	-36.8118	acute myeloid leukaemia
THP-1	PF-562271	158	-32.0342	-29.8673	-33.4268	LM	-33.4268	acute myeloid leukaemia
ML-2	PF-562271	158		-40.7557	-3.45315	4PL	-40.7557	acute myeloid leukaemia
SIG-M5	PF-562271	158	-17.9765	-23.9233	-2.74214	4PL	-23.9233	acute myeloid leukaemia
P31-FUJ	PF-562271	158	-31.6985	-30.5472	-33.6907	LM	-33.6907	acute myeloid leukaemia
HEL	PF-562271	158		-26.4653	-16.5704	4PL	-26.4653	acute myeloid leukaemia
CESS	PF-562271	158	-19.1904	-32.6304	-21.1738	4PL	-32.6304	acute myeloid leukaemia
QIMR-WIL	PF-562271	158		-20.8493	-4.65361	4PL	-20.8493	acute myeloid leukaemia
OCI-AML3	PF-562271	158		-29.76	-33.2132	LM	-33.2132	acute myeloid leukaemia
CMK	NSC-207895	269		-40.0907	-8.94694	4PL	-40.0907	acute myeloid leukaemia
KG-1	NSC-207895	269		-21.2848	-10.5106	4PL	-21.2848	acute myeloid leukaemia
KMOE-2	NSC-207895	269	-11.5121	-36.8301	-13.3521	4PL	-36.8301	acute myeloid leukaemia
NOMO-1	NSC-207895	269		-21.1173	-6.18773	4PL	-21.1173	acute myeloid leukaemia
OCI-AML2	NSC-207895	269	-4.85612	-10.6981	-5.24133	4PL	-10.6981	acute myeloid leukaemia
NB4	NSC-207895	269	-10.7426	-27.267	-10.7858	4PL	-27.267	acute myeloid leukaemia
CESS	NSC-207895	269	-3.58942	-1.58253	-4.41997	LM	-4.41997	acute myeloid leukaemia
GDM-1	NSC-207895	269	-15.2165	-37.8397	-17.1161	4PL	-37.8397	acute myeloid leukaemia
QIMR-WIL	NSC-207895	269		-30.6643	-14.8823	4PL	-30.6643	acute myeloid leukaemia
OCI-AML5	NSC-207895	269		-24.0383	-2.91444	4PL	-24.0383	acute myeloid leukaemia
NKM-1	NSC-207895	269		-29.0697	-8.75783	4PL	-29.0697	acute myeloid leukaemia
P31-FUJ	NSC-207895	269	-46.4136	-44.4176	-48.415	LM	-48.415	acute myeloid leukaemia
HL-60	NSC-207895	269		-40.9165	-5.3026	4PL	-40.9165	acute myeloid leukaemia
ML-2	NSC-207895	269		-44.4052	-5.21395	4PL	-44.4052	acute myeloid leukaemia
MONO-MAC-6	NSC-207895	269		-21.482	-7.75834	4PL	-21.482	acute myeloid leukaemia
PL-21	NSC-207895	269	-22.6905	-48.3769	-24.6605	4PL	-48.3769	acute myeloid leukaemia
HEL	NSC-207895	269	-14.1898	-39.7773	-16.0736	4PL	-39.7773	acute myeloid leukaemia
SIG-M5	NSC-207895	269		-14.9588	-4.97907	4PL	-14.9588	acute myeloid leukaemia
OCI-AML3	NSC-207895	269	-12.5089	-38.028	-14.4012	4PL	-38.028	acute myeloid leukaemia
THP-1	NSC-207895	269	-13.098	-53.0227	-14.9916	4PL	-53.0227	acute myeloid leukaemia
OCI-M1	NSC-207895	269	-8.78745	-40.9433	-8.93717	4PL	-40.9433	acute myeloid leukaemia
ME-1	NSC-207895	269	-22.5589	-39.8526	-24.5007	4PL	-39.8526	acute myeloid leukaemia
MOLM-13	NSC-207895	269		-43.473	-6.79574	4PL	-43.473	acute myeloid leukaemia
CTV-1	NSC-207895	269	-20.3502	-45.0551	-22.2872	4PL	-45.0551	acute myeloid leukaemia
CMK	Enzastaurin	229	-9.78647	-16.2264	-11.8266	4PL	-16.2264	acute myeloid leukaemia
KG-1	Enzastaurin	229	-4.05118	-24.4391	-6.02496	4PL	-24.4391	acute myeloid leukaemia
CTV-1	Enzastaurin	229	-14.877	-29.3417	-9.94466	4PL	-29.3417	acute myeloid leukaemia
NB4	Enzastaurin	229	-6.72183	-32.7367	-6.66631	4PL	-32.7367	acute myeloid leukaemia
OCI-AML2	Enzastaurin	229		-47.6645	-1.98513	4PL	-47.6645	acute myeloid leukaemia
QIMR-WIL	Enzastaurin	229	-19.2952	-44.9285	-19.1599	4PL	-44.9285	acute myeloid leukaemia
OCI-AML5	Enzastaurin	229		-15.6789	-5.41546	4PL	-15.6789	acute myeloid leukaemia
THP-1	Enzastaurin	229	-32.8481	-40.4737	-33.2467	4PL	-40.4737	acute myeloid leukaemia
P31-FUJ	Enzastaurin	229		-42.6729	-8.39754	4PL	-42.6729	acute myeloid leukaemia
NOMO-1	Enzastaurin	229	-16.3405	-28.7822	-18.2927	4PL	-28.7822	acute myeloid leukaemia
KASUMI-1	Enzastaurin	229	-27.2152	-40.088	-23.6005	4PL	-40.088	acute myeloid leukaemia
MOLM-13	Enzastaurin	229	-19.8288	-17.9858	-21.9965	LM	-21.9965	acute myeloid leukaemia
MONO-MAC-6	Enzastaurin	229	-10.2924	-9.51844	-12.4285	LM	-12.4285	acute myeloid leukaemia
CESS	Enzastaurin	229		-18.7356	-6.43343	4PL	-18.7356	acute myeloid leukaemia
PL-21	Enzastaurin	229	-13.6765	-42.543	-12.555	4PL	-42.543	acute myeloid leukaemia
KMOE-2	Enzastaurin	229	-18.8686	-32.6052	-17.3229	4PL	-32.6052	acute myeloid leukaemia
ME-1	Enzastaurin	229		-22.0237	-15.0437	4PL	-22.0237	acute myeloid leukaemia
OCI-AML3	Enzastaurin	229	-19.048	-35.9709	-20.6214	4PL	-35.9709	acute myeloid leukaemia
SIG-M5	Enzastaurin	229	-19.7765	-25.2907	-0.305664	4PL	-25.2907	acute myeloid leukaemia
ML-2	Enzastaurin	229	-14.851	-32.6876	-13.9593	4PL	-32.6876	acute myeloid leukaemia
OCI-M1	Enzastaurin	229	-17.5838	-35.8614	-18.0766	4PL	-35.8614	acute myeloid leukaemia
HL-60	Enzastaurin	229	-3.78413	-17.3536	-5.77342	4PL	-17.3536	acute myeloid leukaemia
HEL	Enzastaurin	229	-23.407	-21.5305	-25.5789	LM	-25.5789	acute myeloid leukaemia
NKM-1	Enzastaurin	229	-22.6553	-23.603	-23.8529	LM	-23.8529	acute myeloid leukaemia
GDM-1	Enzastaurin	229		-29.4329	-17.2488	4PL	-29.4329	acute myeloid leukaemia
CMK	GNF-2	52	6.64053	-3.98456	4.66678	4PL	-3.98456	acute myeloid leukaemia
QIMR-WIL	GNF-2	52	2.451	4.45043	0.45121	LM	0.45121	acute myeloid leukaemia
KG-1	GNF-2	52	-12.3827	-28.2009	-14.3429	4PL	-28.2009	acute myeloid leukaemia
KMOE-2	GNF-2	52	-24.8128	-25.6521	-26.8068	LM	-26.8068	acute myeloid leukaemia
CTV-1	GNF-2	52	-20.7268	-18.7095	-22.5357	LM	-22.5357	acute myeloid leukaemia
NB4	GNF-2	52		-13.2794	-11.1728	4PL	-13.2794	acute myeloid leukaemia
NOMO-1	GNF-2	52	-2.71831	-2.97559	-4.71778	LM	-4.71778	acute myeloid leukaemia
GDM-1	GNF-2	52	-7.20029	-9.45509	-8.55798	4PL	-9.45509	acute myeloid leukaemia
OCI-AML5	GNF-2	52	-12.838	-23.1521	-14.8206	4PL	-23.1521	acute myeloid leukaemia
THP-1	GNF-2	52	-32.4216	-30.4367	-34.4223	LM	-34.4223	acute myeloid leukaemia
NKM-1	GNF-2	52	-5.88536	-4.06239	-7.98044	LM	-7.98044	acute myeloid leukaemia
MOLM-13	GNF-2	52	-15.3999	-22.9015	-17.3978	4PL	-22.9015	acute myeloid leukaemia
MONO-MAC-6	GNF-2	52	-0.49101	-2.61296	-1.95502	4PL	-2.61296	acute myeloid leukaemia
KASUMI-1	GNF-2	52	-21.1215	-29.6099	-15.3753	4PL	-29.6099	acute myeloid leukaemia
HEL	GNF-2	52	-23.8541	-28.9253	-18.5967	4PL	-28.9253	acute myeloid leukaemia
HL-60	GNF-2	52	-14.637	-15.8011	-16.6078	LM	-16.6078	acute myeloid leukaemia
OCI-AML2	GNF-2	52	-19.9114		-21.9118	LM	-21.9118	acute myeloid leukaemia
OCI-M1	GNF-2	52	-25.4243	-27.8053	-27.5937	4PL	-27.8053	acute myeloid leukaemia
ME-1	GNF-2	52	-20.0489	-19.0889	-21.7295	LM	-21.7295	acute myeloid leukaemia
OCI-AML3	GNF-2	52	-29.3677	-27.3678	-31.3678	LM	-31.3678	acute myeloid leukaemia
P31-FUJ	GNF-2	52	-30.9015	-28.9766	-17.338	3PL	-30.9015	acute myeloid leukaemia
ML-2	GNF-2	52	-15.4169	-13.4171	-17.4177	LM	-17.4177	acute myeloid leukaemia
PL-21	GNF-2	52	-13.7986	-14.0066	-15.8301	LM	-15.8301	acute myeloid leukaemia
SIG-M5	GNF-2	52	-26.2979	-28.1178	-10.9939	4PL	-28.1178	acute myeloid leukaemia
CESS	GNF-2	52	-30.438	-48.8531	-24.4648	4PL	-48.8531	acute myeloid leukaemia
CMK	S-Trityl-L-cysteine	41	-11.2524	-45.2255	-6.15807	4PL	-45.2255	acute myeloid leukaemia
KG-1	S-Trityl-L-cysteine	41	-37.1483	-41.6662	-39.0975	4PL	-41.6662	acute myeloid leukaemia
KASUMI-1	S-Trityl-L-cysteine	41	-40.1146	-42.837	-42.1122	4PL	-42.837	acute myeloid leukaemia
OCI-AML2	S-Trityl-L-cysteine	41	-3.78029	-32.6059	0.642567	4PL	-32.6059	acute myeloid leukaemia
NB4	S-Trityl-L-cysteine	41	-4.22571	-45.0493	-1.49042	4PL	-45.0493	acute myeloid leukaemia
OCI-M1	S-Trityl-L-cysteine	41	-2.81675	-30.0654	0.0943268	4PL	-30.0654	acute myeloid leukaemia
OCI-AML5	S-Trityl-L-cysteine	41	-2.88032	-38.5758	-0.736425	4PL	-38.5758	acute myeloid leukaemia
KMOE-2	S-Trityl-L-cysteine	41		-35.7222	-21.0326	4PL	-35.7222	acute myeloid leukaemia
THP-1	S-Trityl-L-cysteine	41	-32.2785	-34.6787	-34.2652	4PL	-34.6787	acute myeloid leukaemia
NKM-1	S-Trityl-L-cysteine	41	-7.42095	-21.8914	-9.01198	4PL	-21.8914	acute myeloid leukaemia
P31-FUJ	S-Trityl-L-cysteine	41	-46.8283	-45.7414	-46.3531	3PL	-46.8283	acute myeloid leukaemia
QIMR-WIL	S-Trityl-L-cysteine	41	-8.22569	-44.3989	-4.44505	4PL	-44.3989	acute myeloid leukaemia
PL-21	S-Trityl-L-cysteine	41	-6.73636	-39.5202	-5.71855	4PL	-39.5202	acute myeloid leukaemia
HL-60	S-Trityl-L-cysteine	41	-7.02589	-44.6289	-0.732533	4PL	-44.6289	acute myeloid leukaemia
OCI-AML3	S-Trityl-L-cysteine	41	-2.09058	-37.4511	-0.570092	4PL	-37.4511	acute myeloid leukaemia
CTV-1	S-Trityl-L-cysteine	41	-9.46661	-48.8715	-8.42744	4PL	-48.8715	acute myeloid leukaemia
HEL	S-Trityl-L-cysteine	41	-15.322	-28.8578	-12.7075	4PL	-28.8578	acute myeloid leukaemia
CESS	S-Trityl-L-cysteine	41	-8.00179	-54.9848	-5.66473	4PL	-54.9848	acute myeloid leukaemia
NOMO-1	S-Trityl-L-cysteine	41	-3.40407	-31.3012	-1.81891	4PL	-31.3012	acute myeloid leukaemia
ME-1	S-Trityl-L-cysteine	41	-31.6672	-39.6825	-33.6088	4PL	-39.6825	acute myeloid leukaemia
MOLM-13	S-Trityl-L-cysteine	41	-4.09254	-73.0266	-2.46292	4PL	-73.0266	acute myeloid leukaemia
GDM-1	S-Trityl-L-cysteine	41	-5.48246	-47.2606	-2.52927	4PL	-47.2606	acute myeloid leukaemia
ML-2	S-Trityl-L-cysteine	41	-5.97845	-35.3861	-4.62732	4PL	-35.3861	acute myeloid leukaemia
MONO-MAC-6	S-Trityl-L-cysteine	41		-40.6968	-6.57848	4PL	-40.6968	acute myeloid leukaemia
SIG-M5	S-Trityl-L-cysteine	41	-30.3554	-28.0121	3.40088	3PL	-30.3554	acute myeloid leukaemia
CMK	Epothilone B	201	-34.9277	-34.478	-19.4641	3PL	-34.9277	acute myeloid leukaemia
QIMR-WIL	Epothilone B	201	-18.6335	-28.8798	-7.39724	4PL	-28.8798	acute myeloid leukaemia
CTV-1	Epothilone B	201	-22.009	-20.285	-20.7562	3PL	-22.009	acute myeloid leukaemia
OCI-AML2	Epothilone B	201	-11.0005	-30.5873	-6.22735	4PL	-30.5873	acute myeloid leukaemia
NOMO-1	Epothilone B	201	-14.6048	-37.2382	-6.72511	4PL	-37.2382	acute myeloid leukaemia
OCI-M1	Epothilone B	201	-30.9277	-35.5205	-17.6066	4PL	-35.5205	acute myeloid leukaemia
CESS	Epothilone B	201	-17.0466	-30.0485	-11.4598	4PL	-30.0485	acute myeloid leukaemia
GDM-1	Epothilone B	201	-8.93815	-34.6049	-6.20839	4PL	-34.6049	acute myeloid leukaemia
KMOE-2	Epothilone B	201	-19.163	-17.6568	-19.4564	LM	-19.4564	acute myeloid leukaemia
THP-1	Epothilone B	201	-26.5328	-28.3496	-23.8166	4PL	-28.3496	acute myeloid leukaemia
OCI-AML5	Epothilone B	201	-16.2814	-27.6288	-6.96511	4PL	-27.6288	acute myeloid leukaemia
HL-60	Epothilone B	201	-12.5503	-39.5367	-6.93266	4PL	-39.5367	acute myeloid leukaemia
KG-1	Epothilone B	201	-20.6979	-32.6884	-12.69	4PL	-32.6884	acute myeloid leukaemia
P31-FUJ	Epothilone B	201	-35.3772	-33.3788	-37.3785	LM	-37.3785	acute myeloid leukaemia
MONO-MAC-6	Epothilone B	201			-8.54544	LM	-8.54544	acute myeloid leukaemia
MOLM-13	Epothilone B	201	-15.0953	-40.8763	-9.67084	4PL	-40.8763	acute myeloid leukaemia
SIG-M5	Epothilone B	201	-32.5572	-30.6011	1.2912	3PL	-32.5572	acute myeloid leukaemia
NB4	Epothilone B	201	-15.0929	-25.9482	-2.33075	4PL	-25.9482	acute myeloid leukaemia
HEL	Epothilone B	201	-19.7415	-18.7832	-22.5826	LM	-22.5826	acute myeloid leukaemia
ME-1	Epothilone B	201	-26.699	-24.9221	-28.8705	LM	-28.8705	acute myeloid leukaemia
OCI-AML3	Epothilone B	201	-3.73239	-50.7798	-1.31715	4PL	-50.7798	acute myeloid leukaemia
PL-21	Epothilone B	201	-11.4724	-31.796	-8.34034	4PL	-31.796	acute myeloid leukaemia
ML-2	Epothilone B	201	-18.1164	-50.6256	-12.3606	4PL	-50.6256	acute myeloid leukaemia
NKM-1	Epothilone B	201	-24.303	-31.1807	-7.85169	4PL	-31.1807	acute myeloid leukaemia
CMK	GSK690693	326	-33.9323	-35.3812	-21.5768	4PL	-35.3812	acute myeloid leukaemia
QIMR-WIL	GSK690693	326	-12.0352	-10.6605	-13.3128	LM	-13.3128	acute myeloid leukaemia
KMOE-2	GSK690693	326		-16.1249	-18.5099	LM	-18.5099	acute myeloid leukaemia
CTV-1	GSK690693	326	-29.265	-32.4153	-31.5722	4PL	-32.4153	acute myeloid leukaemia
NOMO-1	GSK690693	326		-23.1503	-25.3438	LM	-25.3438	acute myeloid leukaemia
KASUMI-1	GSK690693	326	-35.4987	-35.8839	-16.3121	4PL	-35.8839	acute myeloid leukaemia
NB4	GSK690693	326		-26.7902	-9.49196	4PL	-26.7902	acute myeloid leukaemia
OCI-M1	GSK690693	326	-25.3326	-24.8274	-22.6933	3PL	-25.3326	acute myeloid leukaemia
CESS	GSK690693	326	-27.7618	-26.813	-18.5072	3PL	-27.7618	acute myeloid leukaemia
OCI-AML5	GSK690693	326	-25.8469	-26.3096	-26.1468	4PL	-26.3096	acute myeloid leukaemia
NKM-1	GSK690693	326	-28.8105	-27.085	-31.1623	LM	-31.1623	acute myeloid leukaemia
P31-FUJ	GSK690693	326	-44.0961	-44.3865	-45.885	LM	-45.885	acute myeloid leukaemia
MONO-MAC-6	GSK690693	326	-7.77735		-10.0145	LM	-10.0145	acute myeloid leukaemia
OCI-AML2	GSK690693	326	-23.7528	-22.4317	-25.7531	LM	-25.7531	acute myeloid leukaemia
HEL	GSK690693	326		-35.9165	-31.7641	4PL	-35.9165	acute myeloid leukaemia
THP-1	GSK690693	326	-27.1052	-25.1356	-18.2935	3PL	-27.1052	acute myeloid leukaemia
HL-60	GSK690693	326	-25.6343	-23.6035	-27.451	LM	-27.451	acute myeloid leukaemia
SIG-M5	GSK690693	326	-19.0025	-17.0363	-20.8459	LM	-20.8459	acute myeloid leukaemia
MOLM-13	GSK690693	326	-26.4969	-28.9888	-31.0668	LM	-31.0668	acute myeloid leukaemia
KG-1	GSK690693	326	-25.8482	-30.0634	-25.4408	4PL	-30.0634	acute myeloid leukaemia
OCI-AML3	GSK690693	326	-38.6959	-45.4928	-33.0466	4PL	-45.4928	acute myeloid leukaemia
PL-21	GSK690693	326	-45.5728	-43.7509	-16.9803	3PL	-45.5728	acute myeloid leukaemia
ML-2	GSK690693	326	-38.4465	-36.936	-27.2773	3PL	-38.4465	acute myeloid leukaemia
ME-1	GSK690693	326	-33.0099	-37.1872	-35.096	4PL	-37.1872	acute myeloid leukaemia
GDM-1	GSK690693	326	-23.4245	-24.0532	-18.1951	4PL	-24.0532	acute myeloid leukaemia
CMK	CHIR-99021	154	-24.3117	-35.688	-26.2934	4PL	-35.688	acute myeloid leukaemia
CTV-1	CHIR-99021	154	-17.9444	-24.2818	-19.9411	4PL	-24.2818	acute myeloid leukaemia
NB4	CHIR-99021	154	-22.424	-24.4427	-24.2712	4PL	-24.4427	acute myeloid leukaemia
OCI-M1	CHIR-99021	154	-37.1528	-41.4832	-39.153	4PL	-41.4832	acute myeloid leukaemia
CESS	CHIR-99021	154	-27.3696	-25.3694	-29.3698	LM	-29.3698	acute myeloid leukaemia
NOMO-1	CHIR-99021	154	-23.1194	-24.7418	-24.1929	4PL	-24.7418	acute myeloid leukaemia
THP-1	CHIR-99021	154	-36.1481	-37.2253	-38.1485	LM	-38.1485	acute myeloid leukaemia
OCI-AML2	CHIR-99021	154	-17.7164	-24.1658	-19.7164	4PL	-24.1658	acute myeloid leukaemia
QIMR-WIL	CHIR-99021	154	-11.8125		-13.8165	LM	-13.8165	acute myeloid leukaemia
NKM-1	CHIR-99021	154	-19.0963	-29.7951	-21.1919	4PL	-29.7951	acute myeloid leukaemia
P31-FUJ	CHIR-99021	154	-32.1791	-30.1807	-34.1798	LM	-34.1798	acute myeloid leukaemia
HL-60	CHIR-99021	154	-26.9934	-25.0507	-29.0671	LM	-29.0671	acute myeloid leukaemia
OCI-AML3	CHIR-99021	154	-40.6871	-38.6882	-42.6884	LM	-42.6884	acute myeloid leukaemia
GDM-1	CHIR-99021	154		-32.4548	-36.7332	LM	-36.7332	acute myeloid leukaemia
MONO-MAC-6	CHIR-99021	154		-11.8806	-15.8808	LM	-15.8808	acute myeloid leukaemia
HEL	CHIR-99021	154	-27.0343	-33.8212	-29.0314	4PL	-33.8212	acute myeloid leukaemia
KASUMI-1	CHIR-99021	154	-15.0203	-21.3562	-17.0289	4PL	-21.3562	acute myeloid leukaemia
KMOE-2	CHIR-99021	154		-27.7965	-27.8514	LM	-27.8514	acute myeloid leukaemia
KG-1	CHIR-99021	154	-43.7047	-44.5494	-15.7792	4PL	-44.5494	acute myeloid leukaemia
MOLM-13	CHIR-99021	154	-34.0649	-37.267	-36.065	4PL	-37.267	acute myeloid leukaemia
SIG-M5	CHIR-99021	154	-10.2442	-17.7522	-9.37619	4PL	-17.7522	acute myeloid leukaemia
ML-2	CHIR-99021	154	-35.3297	-40.0336	-33.5541	4PL	-40.0336	acute myeloid leukaemia
PL-21	CHIR-99021	154	-28.2965	-26.2651	-30.0263	LM	-30.0263	acute myeloid leukaemia
OCI-AML5	CHIR-99021	154	-28.7405	-26.7234	-8.91848	3PL	-28.7405	acute myeloid leukaemia
ME-1	CHIR-99021	154	-15.7525	-29.1149	-17.1179	4PL	-29.1149	acute myeloid leukaemia
CMK	Bortezomib	104	-9.91229	-20.2969	-7.19845	4PL	-20.2969	acute myeloid leukaemia
KG-1	Bortezomib	104	-4.41942	-52.1092	-2.47535	4PL	-52.1092	acute myeloid leukaemia
KMOE-2	Bortezomib	104	-10.0322	-41.2953	-8.77613	4PL	-41.2953	acute myeloid leukaemia
KASUMI-1	Bortezomib	104	-34.0982	-43.1793	-36.0047	4PL	-43.1793	acute myeloid leukaemia
OCI-AML2	Bortezomib	104	-0.709974	-55.3925	0.772164	4PL	-55.3925	acute myeloid leukaemia
GDM-1	Bortezomib	104	-9.76744	-42.695	-6.49952	4PL	-42.695	acute myeloid leukaemia
OCI-AML5	Bortezomib	104	-7.00739	-43.406	-4.7399	4PL	-43.406	acute myeloid leukaemia
NB4	Bortezomib	104	-6.20269	-39.2975	-4.61613	4PL	-39.2975	acute myeloid leukaemia
THP-1	Bortezomib	104	-34.6855	-56.7442	-36.6634	4PL	-56.7442	acute myeloid leukaemia
QIMR-WIL	Bortezomib	104	-9.4265	-42.2506	-3.35342	4PL	-42.2506	acute myeloid leukaemia
NKM-1	Bortezomib	104	-7.04299	-28.2164	-5.06092	4PL	-28.2164	acute myeloid leukaemia
P31-FUJ	Bortezomib	104	-38.7357	-36.7365	-40.7362	LM	-40.7362	acute myeloid leukaemia
HEL	Bortezomib	104	-11.295	-45.2588	-9.92165	4PL	-45.2588	acute myeloid leukaemia
PL-21	Bortezomib	104	-15.7489	-36.3432	-14.1358	4PL	-36.3432	acute myeloid leukaemia
SIG-M5	Bortezomib	104	-38.2014	-35.4772	6.98866	3PL	-38.2014	acute myeloid leukaemia
MOLM-13	Bortezomib	104	-5.41987	-34.619	-3.68002	4PL	-34.619	acute myeloid leukaemia
OCI-M1	Bortezomib	104	-9.52718	-73.7077	-1.51287	4PL	-73.7077	acute myeloid leukaemia
OCI-AML3	Bortezomib	104	-1.14667	-57.7556	-0.648367	4PL	-57.7556	acute myeloid leukaemia
ML-2	Bortezomib	104	-8.74099	-49.2815	-7.94595	4PL	-49.2815	acute myeloid leukaemia
ME-1	Bortezomib	104	-7.12021	-27.823	-5.58768	4PL	-27.823	acute myeloid leukaemia
MONO-MAC-6	Bortezomib	104	-18.5494	-37.9196	-15.1854	4PL	-37.9196	acute myeloid leukaemia
CTV-1	Bortezomib	104	-5.67365	-56.8024	-5.07719	4PL	-56.8024	acute myeloid leukaemia
NOMO-1	Bortezomib	104	-14.6104	-38.0132	-7.89839	4PL	-38.0132	acute myeloid leukaemia
CESS	Bortezomib	104	-8.42339	-52.2252	-2.47494	4PL	-52.2252	acute myeloid leukaemia
HL-60	Bortezomib	104	-6.95053	-33.7232	-1.42	4PL	-33.7232	acute myeloid leukaemia
CMK	Vinorelbine	140	-37.6882	-38.1111	-13.8799	4PL	-38.1111	acute myeloid leukaemia
CTV-1	Vinorelbine	140	-29.1295	-31.5016	-7.86104	4PL	-31.5016	acute myeloid leukaemia
NOMO-1	Vinorelbine	140	-9.64435	-7.42064	1.2246	3PL	-9.64435	acute myeloid leukaemia
OCI-AML2	Vinorelbine	140	-18.4692	-37.6926	-0.844972	4PL	-37.6926	acute myeloid leukaemia
OCI-M1	Vinorelbine	140	-21.5312	-30.283	-5.66218	4PL	-30.283	acute myeloid leukaemia
OCI-AML5	Vinorelbine	140	-16.0226	-35.4889	-5.18239	4PL	-35.4889	acute myeloid leukaemia
KG-1	Vinorelbine	140		-47.6472	-16.4234	4PL	-47.6472	acute myeloid leukaemia
QIMR-WIL	Vinorelbine	140	-17.6897	-26.6313	-8.70688	4PL	-26.6313	acute myeloid leukaemia
KASUMI-1	Vinorelbine	140		-27.3061	-12.6388	4PL	-27.3061	acute myeloid leukaemia
THP-1	Vinorelbine	140		-40.0654	-19.5032	4PL	-40.0654	acute myeloid leukaemia
NB4	Vinorelbine	140	-21.8133	-83.2805	-0.0418986	4PL	-83.2805	acute myeloid leukaemia
P31-FUJ	Vinorelbine	140	-30.0731	-28.0826	-32.0682	LM	-32.0682	acute myeloid leukaemia
MONO-MAC-6	Vinorelbine	140	-5.51987	-3.53419	-7.53325	LM	-7.53325	acute myeloid leukaemia
HEL	Vinorelbine	140		-31.3536	-8.29228	4PL	-31.3536	acute myeloid leukaemia
PL-21	Vinorelbine	140	-26.5025	-30.4413	-18.3268	4PL	-30.4413	acute myeloid leukaemia
SIG-M5	Vinorelbine	140	-22.7509	-36.9613	-1.71927	4PL	-36.9613	acute myeloid leukaemia
ME-1	Vinorelbine	140	-28.6586	-32.9434	-30.647	4PL	-32.9434	acute myeloid leukaemia
MOLM-13	Vinorelbine	140	-19.5262	-25.7279	-8.89385	4PL	-25.7279	acute myeloid leukaemia
GDM-1	Vinorelbine	140	-15.9092	-31.8459	-7.42224	4PL	-31.8459	acute myeloid leukaemia
OCI-AML3	Vinorelbine	140	-16.1918	-47.0367	1.33186	4PL	-47.0367	acute myeloid leukaemia
HL-60	Vinorelbine	140	-14.8941	-34.8103	3.68191	4PL	-34.8103	acute myeloid leukaemia
CESS	Vinorelbine	140	-11.2252	-46.8435	-5.64894	4PL	-46.8435	acute myeloid leukaemia
KMOE-2	Vinorelbine	140	-13.2008	-14.4948	-13.9696	4PL	-14.4948	acute myeloid leukaemia
NKM-1	Vinorelbine	140	-11.7205	-30.7322	-7.12142	4PL	-30.7322	acute myeloid leukaemia
ML-2	Vinorelbine	140	-18.4279	-29.0789	-8.92571	4PL	-29.0789	acute myeloid leukaemia
CMK	GSK1904529A	202		-16.5368	-20.5612	LM	-20.5612	acute myeloid leukaemia
KMOE-2	GSK1904529A	202	-16.6475	-19.4359	-18.6502	4PL	-19.4359	acute myeloid leukaemia
KG-1	GSK1904529A	202	-20.2857	-21.7471	-22.2923	LM	-22.2923	acute myeloid leukaemia
NOMO-1	GSK1904529A	202	-10.6131	-13.6725	-12.6121	4PL	-13.6725	acute myeloid leukaemia
NB4	GSK1904529A	202	-26.5436	-24.5326	-28.5597	LM	-28.5597	acute myeloid leukaemia
GDM-1	GSK1904529A	202		-27.288	-26.3451	4PL	-27.288	acute myeloid leukaemia
OCI-AML5	GSK1904529A	202	-21.8712	-21.9702	-23.7369	LM	-23.7369	acute myeloid leukaemia
NKM-1	GSK1904529A	202	-19.408	-17.9859	-17.7586	3PL	-19.408	acute myeloid leukaemia
P31-FUJ	GSK1904529A	202		-33.0251	-34.0806	LM	-34.0806	acute myeloid leukaemia
OCI-M1	GSK1904529A	202	-25.2729	-25.1439	-27.2725	LM	-27.2725	acute myeloid leukaemia
ME-1	GSK1904529A	202	-19.084	-17.2704	-15.8517	3PL	-19.084	acute myeloid leukaemia
CESS	GSK1904529A	202	-21.3611	-19.3735	-23.3731	LM	-23.3731	acute myeloid leukaemia
HEL	GSK1904529A	202		-20.6518	-22.6667	LM	-22.6667	acute myeloid leukaemia
HL-60	GSK1904529A	202		-14.1077	-18.1094	LM	-18.1094	acute myeloid leukaemia
PL-21	GSK1904529A	202	-22.6384	-23.1428	-24.6092	LM	-24.6092	acute myeloid leukaemia
SIG-M5	GSK1904529A	202	-13.6062	-11.6057	-6.55483	3PL	-13.6062	acute myeloid leukaemia
OCI-AML3	GSK1904529A	202	-20.8145	-19.1908	-12.3416	3PL	-20.8145	acute myeloid leukaemia
OCI-AML2	GSK1904529A	202	-15.5892	-13.5825	-17.5899	LM	-17.5899	acute myeloid leukaemia
ML-2	GSK1904529A	202	-32.2248	-30.2281	-34.2319	LM	-34.2319	acute myeloid leukaemia
MONO-MAC-6	GSK1904529A	202	6.75172	8.73593	4.73335	LM	4.73335	acute myeloid leukaemia
CTV-1	GSK1904529A	202	-12.7066	-26.1055	-14.6214	4PL	-26.1055	acute myeloid leukaemia
THP-1	GSK1904529A	202	-31.0604	-30.2958	-33.0617	LM	-33.0617	acute myeloid leukaemia
QIMR-WIL	GSK1904529A	202		-9.04791	-8.89222	4PL	-9.04791	acute myeloid leukaemia
MOLM-13	GSK1904529A	202	-27.1178	-32.5405	-29.1133	4PL	-32.5405	acute myeloid leukaemia
CMK	Pazopanib	199	-22.5221	-20.5844	-24.524	LM	-24.524	acute myeloid leukaemia
KMOE-2	Pazopanib	199	0.93459	1.5038	-0.92237	LM	-0.92237	acute myeloid leukaemia
CTV-1	Pazopanib	199	-25.3188	-32.4403	-25.3724	4PL	-32.4403	acute myeloid leukaemia
NOMO-1	Pazopanib	199	-19.6702	-32.8054	-21.6026	4PL	-32.8054	acute myeloid leukaemia
KG-1	Pazopanib	199	-18.2299	-38.1534	-17.5502	4PL	-38.1534	acute myeloid leukaemia
NB4	Pazopanib	199	-18.0508	-16.1104	-20.1243	LM	-20.1243	acute myeloid leukaemia
OCI-AML2	Pazopanib	199	-29.9882	-28.0099	-32.0238	LM	-32.0238	acute myeloid leukaemia
OCI-M1	Pazopanib	199	-39.4707	-48.3251	-41.4698	4PL	-48.3251	acute myeloid leukaemia
CESS	Pazopanib	199	-40.8711	-52.3021	-42.8788	4PL	-52.3021	acute myeloid leukaemia
OCI-AML5	Pazopanib	199	-32.8285	-30.9649	-34.8461	LM	-34.8461	acute myeloid leukaemia
NKM-1	Pazopanib	199	-43.6917	-41.778	-36.6166	3PL	-43.6917	acute myeloid leukaemia
P31-FUJ	Pazopanib	199	-30.2165	-40.2993	-32.2025	4PL	-40.2993	acute myeloid leukaemia
HL-60	Pazopanib	199	-27.0169	-40.6766	-28.989	4PL	-40.6766	acute myeloid leukaemia
GDM-1	Pazopanib	199	-17.9134	-17.1128	-19.763	LM	-19.763	acute myeloid leukaemia
MONO-MAC-6	Pazopanib	199	-16.4968	-23.6363	-18.2406	4PL	-23.6363	acute myeloid leukaemia
SIG-M5	Pazopanib	199	-15.2493	-18.0851	-17.2469	4PL	-18.0851	acute myeloid leukaemia
HEL	Pazopanib	199	-38.2209	-36.2201	-40.2211	LM	-40.2211	acute myeloid leukaemia
OCI-AML3	Pazopanib	199	-32.752	-33.797	-34.7516	LM	-34.7516	acute myeloid leukaemia
MOLM-13	Pazopanib	199	-25.1725	-36.6388	-25.2582	4PL	-36.6388	acute myeloid leukaemia
THP-1	Pazopanib	199	-45.7698	-43.7427	-47.7525	LM	-47.7525	acute myeloid leukaemia
QIMR-WIL	Pazopanib	199	-19.4466	-33.9713	-20.064	4PL	-33.9713	acute myeloid leukaemia
ME-1	Pazopanib	199	-33.0661	-31.0807	-29.222	3PL	-33.0661	acute myeloid leukaemia
ML-2	Pazopanib	199	-30.0481	-33.5897	-32.0501	4PL	-33.5897	acute myeloid leukaemia
PL-21	Pazopanib	199	-32.4978	-34.5885	-34.4772	4PL	-34.5885	acute myeloid leukaemia
CMK	Masitinib	292	-15.4534	-31.5927	-16.7212	4PL	-31.5927	acute myeloid leukaemia
CTV-1	Masitinib	292	-32.6347	-36.3058	-34.7558	4PL	-36.3058	acute myeloid leukaemia
CESS	Masitinib	292	-14.5978	-44.7368	-16.4977	4PL	-44.7368	acute myeloid leukaemia
GDM-1	Masitinib	292	-41.755	-39.7881	6.32121	3PL	-41.755	acute myeloid leukaemia
QIMR-WIL	Masitinib	292	-14.7862	-27.089	-16.7856	4PL	-27.089	acute myeloid leukaemia
NKM-1	Masitinib	292	-5.0473	-3.16347	-7.16552	LM	-7.16552	acute myeloid leukaemia
OCI-AML5	Masitinib	292	-12.727	-44.3561	-14.6552	4PL	-44.3561	acute myeloid leukaemia
OCI-M1	Masitinib	292	-5.3809	-5.79689	-7.39353	LM	-7.39353	acute myeloid leukaemia
NB4	Masitinib	292	-8.82754	-46.5208	-10.7736	4PL	-46.5208	acute myeloid leukaemia
MONO-MAC-6	Masitinib	292	-12.2686	-23.8921	-14.2933	4PL	-23.8921	acute myeloid leukaemia
P31-FUJ	Masitinib	292	-15.7959	-61.0898	-17.7684	4PL	-61.0898	acute myeloid leukaemia
PL-21	Masitinib	292	-9.74541	-41.6246	-11.7206	4PL	-41.6246	acute myeloid leukaemia
HEL	Masitinib	292	-12.2075	-55.0974	-14.17	4PL	-55.0974	acute myeloid leukaemia
HL-60	Masitinib	292	-9.79707	-37.9253	-11.7439	4PL	-37.9253	acute myeloid leukaemia
NOMO-1	Masitinib	292	-9.52978	-21.1614	-11.5794	4PL	-21.1614	acute myeloid leukaemia
SIG-M5	Masitinib	292	-0.381704	1.41375	-2.76925	LM	-2.76925	acute myeloid leukaemia
MOLM-13	Masitinib	292	-26.3837	-25.495	-28.5205	LM	-28.5205	acute myeloid leukaemia
KG-1	Masitinib	292	-25.7086	-48.4863	-26.7729	4PL	-48.4863	acute myeloid leukaemia
OCI-AML3	Masitinib	292	-12.53	-34.3333	-14.4658	4PL	-34.3333	acute myeloid leukaemia
KMOE-2	Masitinib	292	-9.15987	-36.4283	-11.078	4PL	-36.4283	acute myeloid leukaemia
KASUMI-1	Masitinib	292	-33.5767	-31.5813	-35.5831	LM	-35.5831	acute myeloid leukaemia
ML-2	Masitinib	292	-12.0517	-38.0807	-14.0071	4PL	-38.0807	acute myeloid leukaemia
ME-1	Masitinib	292	-27.3896	-39.6823	-29.3895	4PL	-39.6823	acute myeloid leukaemia
THP-1	Masitinib	292	-25.4664	-46.9034	-27.2424	4PL	-46.9034	acute myeloid leukaemia
OCI-AML2	Masitinib	292	-22.9747	-41.74	-24.9709	4PL	-41.74	acute myeloid leukaemia
CMK	Ispinesib Mesylate	208	-2.94396	-34.4323	-1.30479	4PL	-34.4323	acute myeloid leukaemia
KG-1	Ispinesib Mesylate	208		-18.1489	-5.98142	4PL	-18.1489	acute myeloid leukaemia
CTV-1	Ispinesib Mesylate	208	-8.5894	-45.0748	-6.83371	4PL	-45.0748	acute myeloid leukaemia
KASUMI-1	Ispinesib Mesylate	208	-6.13034	-32.5769	-4.51459	4PL	-32.5769	acute myeloid leukaemia
OCI-AML2	Ispinesib Mesylate	208	0.82099	-55.2997	3.10594	4PL	-55.2997	acute myeloid leukaemia
OCI-M1	Ispinesib Mesylate	208	-18.2971	-28.5761	-18.286	4PL	-28.5761	acute myeloid leukaemia
CESS	Ispinesib Mesylate	208	-2.09013	-23.505	-0.8603	4PL	-23.505	acute myeloid leukaemia
GDM-1	Ispinesib Mesylate	208	-5.29551	-43.4265	-4.18913	4PL	-43.4265	acute myeloid leukaemia
OCI-AML5	Ispinesib Mesylate	208	-6.66504	-28.5019	-1.9424	4PL	-28.5019	acute myeloid leukaemia
THP-1	Ispinesib Mesylate	208	-5.39165	-14.8358	-6.85664	4PL	-14.8358	acute myeloid leukaemia
NKM-1	Ispinesib Mesylate	208	-2.51243	-30.4102	-1.55074	4PL	-30.4102	acute myeloid leukaemia
HEL	Ispinesib Mesylate	208	-8.4972	-46.8135	-7.23792	4PL	-46.8135	acute myeloid leukaemia
NOMO-1	Ispinesib Mesylate	208	0.214647	-25.6409	0.690864	4PL	-25.6409	acute myeloid leukaemia
P31-FUJ	Ispinesib Mesylate	208	-34.9731	-49.93	-36.9235	4PL	-49.93	acute myeloid leukaemia
KMOE-2	Ispinesib Mesylate	208		-38.7819	-13.196	4PL	-38.7819	acute myeloid leukaemia
HL-60	Ispinesib Mesylate	208	-3.26378	-50.7506	2.01351	4PL	-50.7506	acute myeloid leukaemia
PL-21	Ispinesib Mesylate	208	-9.75376	-33.9336	-6.4463	4PL	-33.9336	acute myeloid leukaemia
MONO-MAC-6	Ispinesib Mesylate	208	-2.79974	-13.4553	-2.32545	4PL	-13.4553	acute myeloid leukaemia
ML-2	Ispinesib Mesylate	208	-8.07264	-40.1698	-6.98011	4PL	-40.1698	acute myeloid leukaemia
ME-1	Ispinesib Mesylate	208	-18.9954	-23.8776	-20.8291	4PL	-23.8776	acute myeloid leukaemia
NB4	Ispinesib Mesylate	208	-6.2139	-31.682	-5.95945	4PL	-31.682	acute myeloid leukaemia
MOLM-13	Ispinesib Mesylate	208	-3.66676	-35.8685	-3.63814	4PL	-35.8685	acute myeloid leukaemia
QIMR-WIL	Ispinesib Mesylate	208	-4.57365	-36.9968	-2.60857	4PL	-36.9968	acute myeloid leukaemia
OCI-AML3	Ispinesib Mesylate	208	-2.36566	-42.566	0.136738	4PL	-42.566	acute myeloid leukaemia
SIG-M5	Ispinesib Mesylate	208			12.7173	LM	12.7173	acute myeloid leukaemia
CMK	Paclitaxel	11	-25.004	-31.7	-4.68145	4PL	-31.7	acute myeloid leukaemia
NOMO-1	Paclitaxel	11	-15.8311	-55.8361	-1.09184	4PL	-55.8361	acute myeloid leukaemia
OCI-M1	Paclitaxel	11	-19.3984	-29.3276	-9.84577	4PL	-29.3276	acute myeloid leukaemia
KMOE-2	Paclitaxel	11	-28.7035	-37.1403	-30.4848	4PL	-37.1403	acute myeloid leukaemia
KASUMI-1	Paclitaxel	11		-35.4039	-37.6412	LM	-37.6412	acute myeloid leukaemia
KG-1	Paclitaxel	11	-45.9864	-46.2757	-36.3598	4PL	-46.2757	acute myeloid leukaemia
OCI-AML5	Paclitaxel	11	-10.6054	-32.5354	-3.45051	4PL	-32.5354	acute myeloid leukaemia
OCI-AML2	Paclitaxel	11	-20.2325	-43.0299	-5.02739	4PL	-43.0299	acute myeloid leukaemia
NKM-1	Paclitaxel	11	-2.10501	-5.16129	-2.18974	4PL	-5.16129	acute myeloid leukaemia
HL-60	Paclitaxel	11	-10.0542	-67.7479	-3.71144	4PL	-67.7479	acute myeloid leukaemia
CTV-1	Paclitaxel	11	-21.5052	-33.0682	-15.1459	4PL	-33.0682	acute myeloid leukaemia
MONO-MAC-6	Paclitaxel	11	-24.7729	-22.8754	-24.7715	3PL	-24.7729	acute myeloid leukaemia
CESS	Paclitaxel	11	-12.4828	-39.8045	-8.05004	4PL	-39.8045	acute myeloid leukaemia
QIMR-WIL	Paclitaxel	11	-18.8662	-23.3751	-11.4219	4PL	-23.3751	acute myeloid leukaemia
NB4	Paclitaxel	11	-12.1259	-25.3331	-4.554	4PL	-25.3331	acute myeloid leukaemia
PL-21	Paclitaxel	11	-5.89762	-36.885	-4.0698	4PL	-36.885	acute myeloid leukaemia
GDM-1	Paclitaxel	11	-17.6526	-38.7311	-10.2064	4PL	-38.7311	acute myeloid leukaemia
THP-1	Paclitaxel	11	-36.8912	-41.9943	-38.8634	4PL	-41.9943	acute myeloid leukaemia
SIG-M5	Paclitaxel	11	-51.7307	-54.0985	1.03042	4PL	-54.0985	acute myeloid leukaemia
MOLM-13	Paclitaxel	11	-14.1815	-49.8955	-6.83948	4PL	-49.8955	acute myeloid leukaemia
P31-FUJ	Paclitaxel	11	-48.0404	-52.3241	-49.2025	4PL	-52.3241	acute myeloid leukaemia
HEL	Paclitaxel	11	-29.499	-38.2679	-14.9396	4PL	-38.2679	acute myeloid leukaemia
ML-2	Paclitaxel	11	-12.8449	-34.7662	-8.01252	4PL	-34.7662	acute myeloid leukaemia
ME-1	Paclitaxel	11	-26.1765	-24.1726	-28.1765	LM	-28.1765	acute myeloid leukaemia
OCI-AML3	Paclitaxel	11	-10.2803	-61.4605	1.98241	4PL	-61.4605	acute myeloid leukaemia
CMK	NVP-TAE684	35	-26.6984	-25.4739	-20.519	3PL	-26.6984	acute myeloid leukaemia
QIMR-WIL	NVP-TAE684	35		-17.2255	-5.49694	4PL	-17.2255	acute myeloid leukaemia
KMOE-2	NVP-TAE684	35	-35.0698	-49.4049	-30.4217	4PL	-49.4049	acute myeloid leukaemia
CTV-1	NVP-TAE684	35	-26.727	-27.2591	-12.2764	4PL	-27.2591	acute myeloid leukaemia
KG-1	NVP-TAE684	35	-25.7571	-33.3061	-15.675	4PL	-33.3061	acute myeloid leukaemia
OCI-AML2	NVP-TAE684	35	-15.3518	-41.1604	-3.46064	4PL	-41.1604	acute myeloid leukaemia
NB4	NVP-TAE684	35	-19.6339	-35.8698	-10.9532	4PL	-35.8698	acute myeloid leukaemia
OCI-AML5	NVP-TAE684	35	-15.551	-34.0036	-10.1935	4PL	-34.0036	acute myeloid leukaemia
THP-1	NVP-TAE684	35	-31.7677	-34.141	-33.7659	4PL	-34.141	acute myeloid leukaemia
OCI-M1	NVP-TAE684	35		-31.19	-10.2572	4PL	-31.19	acute myeloid leukaemia
P31-FUJ	NVP-TAE684	35	-49.5949	-47.6292	-41.5663	3PL	-49.5949	acute myeloid leukaemia
HL-60	NVP-TAE684	35	-28.8835	-28.5737	-18.1188	3PL	-28.8835	acute myeloid leukaemia
OCI-AML3	NVP-TAE684	35		-27.6535	-16.1949	4PL	-27.6535	acute myeloid leukaemia
NOMO-1	NVP-TAE684	35	-13.3159	-13.5363	-11.2756	4PL	-13.5363	acute myeloid leukaemia
GDM-1	NVP-TAE684	35	-20.5036	-39.758	-12.5368	4PL	-39.758	acute myeloid leukaemia
CESS	NVP-TAE684	35		-33.5882	-5.10736	4PL	-33.5882	acute myeloid leukaemia
HEL	NVP-TAE684	35	-18.5017	-32.0411	-17.232	4PL	-32.0411	acute myeloid leukaemia
PL-21	NVP-TAE684	35	-16.5753	-43.2108	-16.0657	4PL	-43.2108	acute myeloid leukaemia
ME-1	NVP-TAE684	35	-25.5233	-45.3768	-27.4217	4PL	-45.3768	acute myeloid leukaemia
SIG-M5	NVP-TAE684	35	-36.104	-33.9944	-9.17224	3PL	-36.104	acute myeloid leukaemia
MOLM-13	NVP-TAE684	35	-21.2957	-49.126	-15.1908	4PL	-49.126	acute myeloid leukaemia
ML-2	NVP-TAE684	35	-16.5798	-23.4888	-12.106	4PL	-23.4888	acute myeloid leukaemia
MONO-MAC-6	NVP-TAE684	35		-25.1901	-9.7777	4PL	-25.1901	acute myeloid leukaemia
KASUMI-1	NVP-TAE684	35	-44.4228	-56.8232	-39.4493	4PL	-56.8232	acute myeloid leukaemia
NKM-1	NVP-TAE684	35	-15.4296	-22.8862	-13.8917	4PL	-22.8862	acute myeloid leukaemia
CMK	PAC-1	175	-22.1041	-27.3368	1.78599	4PL	-27.3368	acute myeloid leukaemia
KG-1	PAC-1	175	-17.5295	-51.6897	-11.2428	4PL	-51.6897	acute myeloid leukaemia
OCI-M1	PAC-1	175	-47.3342	-46.4994	-49.334	LM	-49.334	acute myeloid leukaemia
CESS	PAC-1	175		-40.9582	-3.87919	4PL	-40.9582	acute myeloid leukaemia
OCI-AML5	PAC-1	175	-31.5542	-29.5532	-33.5543	LM	-33.5543	acute myeloid leukaemia
NOMO-1	PAC-1	175		-25.151	-14.9124	4PL	-25.151	acute myeloid leukaemia
NKM-1	PAC-1	175	-10.1856	-42.0563	-1.36569	4PL	-42.0563	acute myeloid leukaemia
P31-FUJ	PAC-1	175	-26.074	-24.0737	-28.0741	LM	-28.0741	acute myeloid leukaemia
HL-60	PAC-1	175	-28.8619	-33.2208	-30.8806	4PL	-33.2208	acute myeloid leukaemia
SIG-M5	PAC-1	175		6.75622	4.45422	LM	4.45422	acute myeloid leukaemia
GDM-1	PAC-1	175		-30.4521	-2.75432	4PL	-30.4521	acute myeloid leukaemia
PL-21	PAC-1	175	-13.5838	-19.1317	-4.48033	4PL	-19.1317	acute myeloid leukaemia
QIMR-WIL	PAC-1	175		-26.2393	-2.03033	4PL	-26.2393	acute myeloid leukaemia
ME-1	PAC-1	175		-30.5117	-2.70553	4PL	-30.5117	acute myeloid leukaemia
CTV-1	PAC-1	175	-10.3521	-36.8238	-1.07848	4PL	-36.8238	acute myeloid leukaemia
MOLM-13	PAC-1	175		-35.9685	-7.86996	4PL	-35.9685	acute myeloid leukaemia
MONO-MAC-6	PAC-1	175		-13.351	-17.1212	LM	-17.1212	acute myeloid leukaemia
THP-1	PAC-1	175		-33.7632	-13.8739	4PL	-33.7632	acute myeloid leukaemia
HEL	PAC-1	175		-30.4428	-1.28552	4PL	-30.4428	acute myeloid leukaemia
OCI-AML3	PAC-1	175	-34.8727	-32.8732	-36.8727	LM	-36.8727	acute myeloid leukaemia
ML-2	PAC-1	175	-5.43493	-32.1466	2.28643	4PL	-32.1466	acute myeloid leukaemia
OCI-AML2	PAC-1	175	-9.94819	-24.6865	-7.28805	4PL	-24.6865	acute myeloid leukaemia
NB4	PAC-1	175	-11.654	-21.7401	-2.98397	4PL	-21.7401	acute myeloid leukaemia
KMOE-2	PAC-1	175		-24.004	-16.4233	4PL	-24.004	acute myeloid leukaemia
CMK	JQ1	163	-31.6619	-29.6925	-13.8015	3PL	-31.6619	acute myeloid leukaemia
QIMR-WIL	JQ1	163	-16.0599	-14.1163	-17.8275	LM	-17.8275	acute myeloid leukaemia
CTV-1	JQ1	163	-20.9823	-19.0475	-10.7189	3PL	-20.9823	acute myeloid leukaemia
KG-1	JQ1	163	-31.6821	-45.0762	-22.9866	4PL	-45.0762	acute myeloid leukaemia
NOMO-1	JQ1	163	-19.6377	-19.5171	-13.473	3PL	-19.6377	acute myeloid leukaemia
KASUMI-1	JQ1	163	-45.8942	-44.0276	-11.2903	3PL	-45.8942	acute myeloid leukaemia
OCI-M1	JQ1	163	-14.5105	-30.9947	-3.01388	4PL	-30.9947	acute myeloid leukaemia
CESS	JQ1	163	-35.5883	-48.7031	-30.485	4PL	-48.7031	acute myeloid leukaemia
THP-1	JQ1	163	-40.737	-45.0854	-40.2878	4PL	-45.0854	acute myeloid leukaemia
OCI-AML2	JQ1	163	-15.5798	-29.1822	-3.33877	4PL	-29.1822	acute myeloid leukaemia
OCI-AML5	JQ1	163	-36.749	-35.1578	-26.3564	3PL	-36.749	acute myeloid leukaemia
ML-2	JQ1	163	-27.3499	-36.0949	-15.1488	4PL	-36.0949	acute myeloid leukaemia
MONO-MAC-6	JQ1	163	-22.1737	-20.3435	-23.0754	LM	-23.0754	acute myeloid leukaemia
GDM-1	JQ1	163	-23.765	-40.2977	-18.0603	4PL	-40.2977	acute myeloid leukaemia
HEL	JQ1	163	-35.3397	-41.8516	-15.225	4PL	-41.8516	acute myeloid leukaemia
NKM-1	JQ1	163	-41.4247	-41.6217	-20.2481	4PL	-41.6217	acute myeloid leukaemia
SIG-M5	JQ1	163	-24.8034	-37.891	-2.24249	4PL	-37.891	acute myeloid leukaemia
MOLM-13	JQ1	163	-23.0882	-29.433	-13.7969	4PL	-29.433	acute myeloid leukaemia
ME-1	JQ1	163	-36.0599	-40.089	-25.7632	4PL	-40.089	acute myeloid leukaemia
KMOE-2	JQ1	163	-20.7613	-20.7954	-17.364	4PL	-20.7954	acute myeloid leukaemia
PL-21	JQ1	163	-32.0674	-48.5298	-25.3449	4PL	-48.5298	acute myeloid leukaemia
NB4	JQ1	163	-37.9349	-37.3111	-4.75835	3PL	-37.9349	acute myeloid leukaemia
OCI-AML3	JQ1	163	4.75312	6.71872	3.16107	LM	3.16107	acute myeloid leukaemia
P31-FUJ	JQ1	163	-35.8577	-39.4759	-35.0278	4PL	-39.4759	acute myeloid leukaemia
HL-60	JQ1	163	-35.426	-34.5624	-17.8955	3PL	-35.426	acute myeloid leukaemia
CMK	MG-132	9	-20.0395	-41.102	2.91542	4PL	-41.102	acute myeloid leukaemia
KASUMI-1	MG-132	9	-21.4702	-40.7779	-23.4209	4PL	-40.7779	acute myeloid leukaemia
NB4	MG-132	9		-30.5219	-6.22204	4PL	-30.5219	acute myeloid leukaemia
OCI-M1	MG-132	9	-2.47185	-32.3584	0.212653	4PL	-32.3584	acute myeloid leukaemia
OCI-AML5	MG-132	9		-26.0928	0.0835993	4PL	-26.0928	acute myeloid leukaemia
THP-1	MG-132	9	-46.1942	-44.1966	-41.7875	3PL	-46.1942	acute myeloid leukaemia
NKM-1	MG-132	9		-30.7513	-4.86098	4PL	-30.7513	acute myeloid leukaemia
P31-FUJ	MG-132	9	-30.5427	-49.7588	-32.5337	4PL	-49.7588	acute myeloid leukaemia
HL-60	MG-132	9	-5.54742	-42.3659	-0.538307	4PL	-42.3659	acute myeloid leukaemia
QIMR-WIL	MG-132	9		-19.473	0.852209	4PL	-19.473	acute myeloid leukaemia
OCI-AML3	MG-132	9	-1.14989	-41.3407	2.71251	4PL	-41.3407	acute myeloid leukaemia
HEL	MG-132	9	-11.7642	-38.1168	-6.87761	4PL	-38.1168	acute myeloid leukaemia
CTV-1	MG-132	9	-6.3958	-42.1223	-1.57186	4PL	-42.1223	acute myeloid leukaemia
MONO-MAC-6	MG-132	9		-36.2936	-8.72646	4PL	-36.2936	acute myeloid leukaemia
KMOE-2	MG-132	9		-48.8259	-0.273997	4PL	-48.8259	acute myeloid leukaemia
GDM-1	MG-132	9		-43.8019	-0.0770914	4PL	-43.8019	acute myeloid leukaemia
KG-1	MG-132	9		-48.0998	0.25202	4PL	-48.0998	acute myeloid leukaemia
PL-21	MG-132	9		-45.4625	-4.48161	4PL	-45.4625	acute myeloid leukaemia
SIG-M5	MG-132	9	-33.8047	-38.4021	8.01104	4PL	-38.4021	acute myeloid leukaemia
NOMO-1	MG-132	9		-49.1382	-7.48844	4PL	-49.1382	acute myeloid leukaemia
CESS	MG-132	9	-4.63665	-40.6957	-1.05824	4PL	-40.6957	acute myeloid leukaemia
ML-2	MG-132	9	-10.2718	-36.9466	-8.92862	4PL	-36.9466	acute myeloid leukaemia
OCI-AML2	MG-132	9	-5.20235	-48.9248	-1.32643	4PL	-48.9248	acute myeloid leukaemia
ME-1	MG-132	9		-33.8921	-1.45	4PL	-33.8921	acute myeloid leukaemia
MOLM-13	MG-132	9		-41.5306	0.442992	4PL	-41.5306	acute myeloid leukaemia
CMK	XMD15-27	332	-12.456	-17.0904	-12.3152	4PL	-17.0904	acute myeloid leukaemia
QIMR-WIL	XMD15-27	332		-28.2871	-5.4266	4PL	-28.2871	acute myeloid leukaemia
KG-1	XMD15-27	332	-13.0324	-32.1882	-9.80946	4PL	-32.1882	acute myeloid leukaemia
CTV-1	XMD15-27	332	-16.8703	-37.9465	-18.8332	4PL	-37.9465	acute myeloid leukaemia
NOMO-1	XMD15-27	332	-35.9737	-33.9735	-37.9754	LM	-37.9754	acute myeloid leukaemia
GDM-1	XMD15-27	332	-6.2751	-37.7931	-7.65793	4PL	-37.7931	acute myeloid leukaemia
NB4	XMD15-27	332		-15.0405	-5.07178	4PL	-15.0405	acute myeloid leukaemia
NKM-1	XMD15-27	332	-4.79461	-34.2414	-5.30135	4PL	-34.2414	acute myeloid leukaemia
HL-60	XMD15-27	332	-24.3331	-26.7354	-26.332	4PL	-26.7354	acute myeloid leukaemia
OCI-M1	XMD15-27	332	-24.4853	-23.8463	-26.4646	LM	-26.4646	acute myeloid leukaemia
HEL	XMD15-27	332	-19.4834	-30.1537	-21.4843	4PL	-30.1537	acute myeloid leukaemia
PL-21	XMD15-27	332	-23.3117	-21.3114	-25.3122	LM	-25.3122	acute myeloid leukaemia
ME-1	XMD15-27	332		-39.9037	-42.2384	LM	-42.2384	acute myeloid leukaemia
SIG-M5	XMD15-27	332	-7.95884	-5.78154	-9.46178	LM	-9.46178	acute myeloid leukaemia
MOLM-13	XMD15-27	332	-16.4195	-29.7932	-16.8233	4PL	-29.7932	acute myeloid leukaemia
MONO-MAC-6	XMD15-27	332	-22.0976	-39.8632	-23.8982	4PL	-39.8632	acute myeloid leukaemia
KMOE-2	XMD15-27	332	-20.3217	-21.744	-22.3363	LM	-22.3363	acute myeloid leukaemia
KASUMI-1	XMD15-27	332		-26.4055	-11.1033	4PL	-26.4055	acute myeloid leukaemia
OCI-AML2	XMD15-27	332	-31.6866	-33.3114	-33.6858	LM	-33.6858	acute myeloid leukaemia
OCI-AML5	XMD15-27	332	-21.9685	-26.5844	-23.9412	4PL	-26.5844	acute myeloid leukaemia
ML-2	XMD15-27	332	-17.5714	-29.1518	-19.574	4PL	-29.1518	acute myeloid leukaemia
P31-FUJ	XMD15-27	332	-43.8171	-41.816	-45.8174	LM	-45.8174	acute myeloid leukaemia
CESS	XMD15-27	332		-30.5097	-8.17108	4PL	-30.5097	acute myeloid leukaemia
THP-1	XMD15-27	332		-20.8234	-11.7453	4PL	-20.8234	acute myeloid leukaemia
OCI-AML3	XMD15-27	332		-24.2493	-15.1516	4PL	-24.2493	acute myeloid leukaemia
CMK	YM201636	310	-13.7112	-11.7181	-12.1811	3PL	-13.7112	acute myeloid leukaemia
KMOE-2	YM201636	310	-29.9665	-31.082	-16.4437	4PL	-31.082	acute myeloid leukaemia
CTV-1	YM201636	310	-13.5267	-34.701	-9.61659	4PL	-34.701	acute myeloid leukaemia
CESS	YM201636	310	-39.2985	-38.2719	-33.4521	3PL	-39.2985	acute myeloid leukaemia
OCI-AML5	YM201636	310	-21.1463	-20.1122	-21.2257	LM	-21.2257	acute myeloid leukaemia
KG-1	YM201636	310		-32.5432	-19.5995	4PL	-32.5432	acute myeloid leukaemia
GDM-1	YM201636	310	-25.7605	-25.6969	-20.4886	3PL	-25.7605	acute myeloid leukaemia
THP-1	YM201636	310		-31.5614	-16.1402	4PL	-31.5614	acute myeloid leukaemia
NKM-1	YM201636	310	-37.7399	-39.0183	-35.4625	4PL	-39.0183	acute myeloid leukaemia
P31-FUJ	YM201636	310	-40.1838	-59.2381	-42.1625	4PL	-59.2381	acute myeloid leukaemia
HL-60	YM201636	310	-28.2425	-32.7933	-30.3632	4PL	-32.7933	acute myeloid leukaemia
OCI-AML2	YM201636	310		-8.39159	-5.4379	4PL	-8.39159	acute myeloid leukaemia
ME-1	YM201636	310		-29.1598	-24.281	4PL	-29.1598	acute myeloid leukaemia
MONO-MAC-6	YM201636	310		-22.3341	-16.3612	4PL	-22.3341	acute myeloid leukaemia
OCI-M1	YM201636	310	-6.27458	-19.6815	-6.81361	4PL	-19.6815	acute myeloid leukaemia
NB4	YM201636	310	-27.6453	-28.5934	-20.2942	4PL	-28.5934	acute myeloid leukaemia
NOMO-1	YM201636	310	-20.1005	-18.8657	-22.1677	LM	-22.1677	acute myeloid leukaemia
MOLM-13	YM201636	310	-36.1869	-37.3577	-39.754	LM	-39.754	acute myeloid leukaemia
QIMR-WIL	YM201636	310		-25.3923	-20.0264	4PL	-25.3923	acute myeloid leukaemia
ML-2	YM201636	310	-30.9268	-28.3036	-22.1528	3PL	-30.9268	acute myeloid leukaemia
OCI-AML3	YM201636	310	-31.9827	-41.0378	-24.2408	4PL	-41.0378	acute myeloid leukaemia
PL-21	YM201636	310	-37.2478	-34.6824	-33.4272	3PL	-37.2478	acute myeloid leukaemia
SIG-M5	YM201636	310	-23.9554	-37.7478	-16.5289	4PL	-37.7478	acute myeloid leukaemia
HEL	YM201636	310	-16.8298	-24.8963	-13.1652	4PL	-24.8963	acute myeloid leukaemia
CMK	Belinostat	274	-34.8336	-83.4623	-7.73565	4PL	-83.4623	acute myeloid leukaemia
KG-1	Belinostat	274	-26.0844	-63.4397	-1.21925	4PL	-63.4397	acute myeloid leukaemia
KMOE-2	Belinostat	274	-52.8072	-50.894	0.292612	3PL	-52.8072	acute myeloid leukaemia
OCI-AML2	Belinostat	274	-8.92922	-11.19	-2.66175	4PL	-11.19	acute myeloid leukaemia
CESS	Belinostat	274	-23.8071	-23.4871	-1.09722	3PL	-23.8071	acute myeloid leukaemia
GDM-1	Belinostat	274	-38.0712	-43.1647	-7.65665	4PL	-43.1647	acute myeloid leukaemia
NB4	Belinostat	274	-19.8769	-23.5267	-2.94909	4PL	-23.5267	acute myeloid leukaemia
CTV-1	Belinostat	274	-19.9135	-30.157	-3.97125	4PL	-30.157	acute myeloid leukaemia
THP-1	Belinostat	274	-35.1787	-37.8168	-7.27068	4PL	-37.8168	acute myeloid leukaemia
NOMO-1	Belinostat	274	-14.0772	-32.4407	-10.3266	4PL	-32.4407	acute myeloid leukaemia
P31-FUJ	Belinostat	274	-16.8376	-52.7132	-3.94689	4PL	-52.7132	acute myeloid leukaemia
HL-60	Belinostat	274	-24.1234	-47.1735	0.769078	4PL	-47.1735	acute myeloid leukaemia
NKM-1	Belinostat	274	-32.7477	-30.7499	-4.27974	3PL	-32.7477	acute myeloid leukaemia
SIG-M5	Belinostat	274	-31.3439	-78.9175	-5.08234	4PL	-78.9175	acute myeloid leukaemia
OCI-AML3	Belinostat	274	-29.135	-34.984	-2.61398	4PL	-34.984	acute myeloid leukaemia
MONO-MAC-6	Belinostat	274	-26.0882	-32.0729	-8.68453	4PL	-32.0729	acute myeloid leukaemia
OCI-AML5	Belinostat	274	-35.4613	-60.856	-5.35876	4PL	-60.856	acute myeloid leukaemia
HEL	Belinostat	274	-29.1908	-79.4745	-6.79065	4PL	-79.4745	acute myeloid leukaemia
PL-21	Belinostat	274	-21.4893	-38.5532	-8.33387	4PL	-38.5532	acute myeloid leukaemia
OCI-M1	Belinostat	274	-38.8912	-81.061	-6.58607	4PL	-81.061	acute myeloid leukaemia
ME-1	Belinostat	274	-40.9386	-46.9294	-5.42129	4PL	-46.9294	acute myeloid leukaemia
ML-2	Belinostat	274	-27.1574	-27.6195	-4.16052	4PL	-27.6195	acute myeloid leukaemia
QIMR-WIL	Belinostat	274	-50.4457	-51.0771	-9.19354	4PL	-51.0771	acute myeloid leukaemia
MOLM-13	Belinostat	274	-56.7911	-60.2311	-10.1976	4PL	-60.2311	acute myeloid leukaemia
CMK	OSU-03012	167	-21.2225	-21.8922	-11.9457	4PL	-21.8922	acute myeloid leukaemia
CTV-1	OSU-03012	167	-8.03898	-6.31117	-9.62826	LM	-9.62826	acute myeloid leukaemia
NOMO-1	OSU-03012	167	-10.3382	-11.0425	-5.7201	4PL	-11.0425	acute myeloid leukaemia
QIMR-WIL	OSU-03012	167	-20.7167	-18.7992	-19.1992	3PL	-20.7167	acute myeloid leukaemia
OCI-AML2	OSU-03012	167	-18.1251	-22.3922	-11.6409	4PL	-22.3922	acute myeloid leukaemia
GDM-1	OSU-03012	167		-19.4452	-7.17868	4PL	-19.4452	acute myeloid leukaemia
OCI-AML5	OSU-03012	167		-32.6915	-2.84709	4PL	-32.6915	acute myeloid leukaemia
NKM-1	OSU-03012	167		-46.4888	-1.02548	4PL	-46.4888	acute myeloid leukaemia
P31-FUJ	OSU-03012	167	-0.992547	-30.8563	4.35685	4PL	-30.8563	acute myeloid leukaemia
HL-60	OSU-03012	167	-20.1404	-21.1725	-10.0764	4PL	-21.1725	acute myeloid leukaemia
KG-1	OSU-03012	167		-19.7251	-2.14639	4PL	-19.7251	acute myeloid leukaemia
MONO-MAC-6	OSU-03012	167	-9.54225	-8.24375	-9.77689	LM	-9.77689	acute myeloid leukaemia
HEL	OSU-03012	167	-15.5463	-13.7231	-13.7544	3PL	-15.5463	acute myeloid leukaemia
PL-21	OSU-03012	167	-17.0973	-21.7277	-9.03834	4PL	-21.7277	acute myeloid leukaemia
CESS	OSU-03012	167	-27.4977	-28.4487	-17.4523	4PL	-28.4487	acute myeloid leukaemia
ME-1	OSU-03012	167		-35.9729	0.938824	4PL	-35.9729	acute myeloid leukaemia
KMOE-2	OSU-03012	167		-21.7659	2.70442	4PL	-21.7659	acute myeloid leukaemia
ML-2	OSU-03012	167	-11.2095	-11.4225	-5.77652	4PL	-11.4225	acute myeloid leukaemia
OCI-M1	OSU-03012	167		-14.1934	-6.74863	4PL	-14.1934	acute myeloid leukaemia
OCI-AML3	OSU-03012	167	-14.0128	-21.3007	-2.26656	4PL	-21.3007	acute myeloid leukaemia
THP-1	OSU-03012	167		-20.7999	0.685732	4PL	-20.7999	acute myeloid leukaemia
NB4	OSU-03012	167	-16.4487	-14.675	-13.0567	3PL	-16.4487	acute myeloid leukaemia
MOLM-13	OSU-03012	167	-17.7465	-15.2347	-17.1428	3PL	-17.7465	acute myeloid leukaemia
SIG-M5	OSU-03012	167	-19.0955	-18.9006	-11.7721	3PL	-19.0955	acute myeloid leukaemia
CMK	XMD13-2	330	-19.5979	-20.2645	-10.8603	4PL	-20.2645	acute myeloid leukaemia
CTV-1	XMD13-2	330	-18.916	-30.5355	-17.7137	4PL	-30.5355	acute myeloid leukaemia
NOMO-1	XMD13-2	330	-4.12115	-27.8843	-2.62204	4PL	-27.8843	acute myeloid leukaemia
KASUMI-1	XMD13-2	330	-15.1187	-20.5406	-11.4187	4PL	-20.5406	acute myeloid leukaemia
GDM-1	XMD13-2	330	-18.1321	-17.1164	-13.534	3PL	-18.1321	acute myeloid leukaemia
OCI-AML5	XMD13-2	330		-30.5391	-4.45311	4PL	-30.5391	acute myeloid leukaemia
NKM-1	XMD13-2	330		-21.547	-4.75286	4PL	-21.547	acute myeloid leukaemia
HL-60	XMD13-2	330		-33.6905	0.179646	4PL	-33.6905	acute myeloid leukaemia
QIMR-WIL	XMD13-2	330	-12.8334	-24.4285	-10.0367	4PL	-24.4285	acute myeloid leukaemia
CESS	XMD13-2	330	-11.8231	-18.7591	-5.7069	4PL	-18.7591	acute myeloid leukaemia
KG-1	XMD13-2	330	-12.26	-18.7701	-9.02319	4PL	-18.7701	acute myeloid leukaemia
MONO-MAC-6	XMD13-2	330		-32.8471	-9.13988	4PL	-32.8471	acute myeloid leukaemia
THP-1	XMD13-2	330	-24.0162	-21.9426	-12.2417	3PL	-24.0162	acute myeloid leukaemia
HEL	XMD13-2	330	-24.4957	-42.2541	-14.1986	4PL	-42.2541	acute myeloid leukaemia
SIG-M5	XMD13-2	330	0.728536	-16.0689	3.23207	4PL	-16.0689	acute myeloid leukaemia
PL-21	XMD13-2	330	-11.695	-36.6529	-4.34156	4PL	-36.6529	acute myeloid leukaemia
ME-1	XMD13-2	330		-26.2333	-30.2359	LM	-30.2359	acute myeloid leukaemia
KMOE-2	XMD13-2	330		-16.1189	-14.649	4PL	-16.1189	acute myeloid leukaemia
OCI-AML3	XMD13-2	330	-8.02136	-33.1652	0.398278	4PL	-33.1652	acute myeloid leukaemia
MOLM-13	XMD13-2	330	-19.717	-30.9317	-7.75005	4PL	-30.9317	acute myeloid leukaemia
OCI-AML2	XMD13-2	330		-42.3659	-17.2604	4PL	-42.3659	acute myeloid leukaemia
ML-2	XMD13-2	330	-18.6053	-54.2158	-5.94309	4PL	-54.2158	acute myeloid leukaemia
NB4	XMD13-2	330	4.97497	5.19114	5.54124	3PL	4.97497	acute myeloid leukaemia
OCI-M1	XMD13-2	330		-28.584	-15.7859	4PL	-28.584	acute myeloid leukaemia
P31-FUJ	XMD13-2	330	-30.4569	-45.7059	-32.4146	4PL	-45.7059	acute myeloid leukaemia
CMK	CP724714	255			-22.231	LM	-22.231	acute myeloid leukaemia
KG-1	CP724714	255	-25.5763	-38.4061	-27.5633	4PL	-38.4061	acute myeloid leukaemia
CTV-1	CP724714	255	-25.3516	-40.5702	-27.3492	4PL	-40.5702	acute myeloid leukaemia
KASUMI-1	CP724714	255	-38.638	-36.7634	-21.9736	3PL	-38.638	acute myeloid leukaemia
OCI-AML2	CP724714	255	-29.8811	-33.5969	-31.9634	4PL	-33.5969	acute myeloid leukaemia
NB4	CP724714	255		2.47668	-1.47746	LM	-1.47746	acute myeloid leukaemia
OCI-M1	CP724714	255	-22.7588	-25.5723	-24.7393	4PL	-25.5723	acute myeloid leukaemia
CESS	CP724714	255	-12.5319	-21.7666	-14.5218	4PL	-21.7666	acute myeloid leukaemia
QIMR-WIL	CP724714	255	-10.6008	-20.8803	-12.5986	4PL	-20.8803	acute myeloid leukaemia
NOMO-1	CP724714	255		-34.8065	-38.5631	LM	-38.5631	acute myeloid leukaemia
THP-1	CP724714	255		-25.0534	-5.58998	4PL	-25.0534	acute myeloid leukaemia
HL-60	CP724714	255		-22.424	-22.8369	LM	-22.8369	acute myeloid leukaemia
OCI-AML3	CP724714	255	-26.9671	-54.2862	-28.9527	4PL	-54.2862	acute myeloid leukaemia
MONO-MAC-6	CP724714	255	-22.8913	-27.1109	-24.8898	4PL	-27.1109	acute myeloid leukaemia
KMOE-2	CP724714	255	-11.9648	-9.96474	-13.9649	LM	-13.9649	acute myeloid leukaemia
MOLM-13	CP724714	255	-18.8832	-18.5868	-20.8865	LM	-20.8865	acute myeloid leukaemia
SIG-M5	CP724714	255	-3.28475	-17.7215	-5.24024	4PL	-17.7215	acute myeloid leukaemia
GDM-1	CP724714	255	-26.1242	-25.3643	-28.1242	LM	-28.1242	acute myeloid leukaemia
PL-21	CP724714	255	-27.4318	-37.1334	-29.4274	4PL	-37.1334	acute myeloid leukaemia
ML-2	CP724714	255	-16.5836	-15.2535	-18.5836	LM	-18.5836	acute myeloid leukaemia
OCI-AML5	CP724714	255	-20.7284	-18.7418	-22.7424	LM	-22.7424	acute myeloid leukaemia
HEL	CP724714	255	-23.3775	-42.1337	-25.3638	4PL	-42.1337	acute myeloid leukaemia
NKM-1	CP724714	255	-17.7355	-27.6602	-19.7344	4PL	-27.6602	acute myeloid leukaemia
P31-FUJ	CP724714	255	-32.5164	-43.8963	-34.5179	4PL	-43.8963	acute myeloid leukaemia
ME-1	CP724714	255	-20.1862	-20.0536	-20.8224	LM	-20.8224	acute myeloid leukaemia
CMK	JW-7-24-1	256	-32.0657	-44.2425	-16.2096	4PL	-44.2425	acute myeloid leukaemia
KG-1	JW-7-24-1	256	-19.9784	-28.6359	-16.2734	4PL	-28.6359	acute myeloid leukaemia
CTV-1	JW-7-24-1	256	-34.3258	-37.4539	-17.1957	4PL	-37.4539	acute myeloid leukaemia
NOMO-1	JW-7-24-1	256	-18.0982	-19.3856	-11.5409	4PL	-19.3856	acute myeloid leukaemia
KASUMI-1	JW-7-24-1	256	-49.5187	-49.7084	-17.3341	4PL	-49.7084	acute myeloid leukaemia
OCI-AML2	JW-7-24-1	256	-14.4162	-33.6854	-2.62279	4PL	-33.6854	acute myeloid leukaemia
QIMR-WIL	JW-7-24-1	256	-36.1706	-34.9263	-32.408	3PL	-36.1706	acute myeloid leukaemia
NB4	JW-7-24-1	256	-13.1331	-29.4997	-7.36935	4PL	-29.4997	acute myeloid leukaemia
OCI-AML5	JW-7-24-1	256	-46.1672	-46.0171	-24.8129	3PL	-46.1672	acute myeloid leukaemia
CESS	JW-7-24-1	256	-23.5356	-24.9739	-15.3872	4PL	-24.9739	acute myeloid leukaemia
THP-1	JW-7-24-1	256	-17.9839	-17.0352	-15.1501	3PL	-17.9839	acute myeloid leukaemia
NKM-1	JW-7-24-1	256	-28.4154	-26.3897	-27.6885	3PL	-28.4154	acute myeloid leukaemia
MONO-MAC-6	JW-7-24-1	256	-6.70284	-4.34826	-7.89989	LM	-7.89989	acute myeloid leukaemia
OCI-M1	JW-7-24-1	256	-33.7836	-38.7865	-17.3632	4PL	-38.7865	acute myeloid leukaemia
HEL	JW-7-24-1	256	-19.1719	-42.2656	-10.3011	4PL	-42.2656	acute myeloid leukaemia
PL-21	JW-7-24-1	256	-15.0757	-12.9633	-14.7799	3PL	-15.0757	acute myeloid leukaemia
HL-60	JW-7-24-1	256	-14.8639	-22.2483	-2.08114	4PL	-22.2483	acute myeloid leukaemia
OCI-AML3	JW-7-24-1	256	-23.589	-27.7319	-17.633	4PL	-27.7319	acute myeloid leukaemia
SIG-M5	JW-7-24-1	256	-22.9691	-23.9507	-28.0526	LM	-28.0526	acute myeloid leukaemia
ME-1	JW-7-24-1	256	-10.3081	-25.5744	-4.66064	4PL	-25.5744	acute myeloid leukaemia
MOLM-13	JW-7-24-1	256	-30.943	-29.2103	-19.3841	3PL	-30.943	acute myeloid leukaemia
KMOE-2	JW-7-24-1	256	-19.4705	-18.851	-12.9848	3PL	-19.4705	acute myeloid leukaemia
GDM-1	JW-7-24-1	256	-27.3031	-26.2797	-20.323	3PL	-27.3031	acute myeloid leukaemia
P31-FUJ	JW-7-24-1	256	-6.84957	-40.709	0.489895	4PL	-40.709	acute myeloid leukaemia
ML-2	JW-7-24-1	256	-23.6757	-24.9161	-19.0088	4PL	-24.9161	acute myeloid leukaemia
CMK	IPA-3	176	-18.297	-45.4448	-5.95433	4PL	-45.4448	acute myeloid leukaemia
QIMR-WIL	IPA-3	176	-16.3874	-30.1582	-3.41395	4PL	-30.1582	acute myeloid leukaemia
NOMO-1	IPA-3	176	4.01842	4.75226	5.53163	3PL	4.01842	acute myeloid leukaemia
NB4	IPA-3	176	-19.2525	-34.2725	-5.19775	4PL	-34.2725	acute myeloid leukaemia
OCI-M1	IPA-3	176	-27.5799	-25.6016	-29.5803	LM	-29.5803	acute myeloid leukaemia
THP-1	IPA-3	176	-38.2579	-45.8602	-36.4875	4PL	-45.8602	acute myeloid leukaemia
NKM-1	IPA-3	176		-40.2423	0.127128	4PL	-40.2423	acute myeloid leukaemia
KMOE-2	IPA-3	176		-32.9338	-11.8719	4PL	-32.9338	acute myeloid leukaemia
MOLM-13	IPA-3	176		-40.4983	-10.5847	4PL	-40.4983	acute myeloid leukaemia
HEL	IPA-3	176	-15.0189	-29.8407	-6.51324	4PL	-29.8407	acute myeloid leukaemia
CESS	IPA-3	176	-9.48344	-34.4722	-0.399651	4PL	-34.4722	acute myeloid leukaemia
GDM-1	IPA-3	176	-44.4035	-46.504	-46.4049	4PL	-46.504	acute myeloid leukaemia
ME-1	IPA-3	176	-31.1193	-31.1575	-33.0462	LM	-33.0462	acute myeloid leukaemia
OCI-AML2	IPA-3	176	-8.25329	-14.2387	-3.66059	4PL	-14.2387	acute myeloid leukaemia
HL-60	IPA-3	176	-10.8042	-17.7911	0.592957	4PL	-17.7911	acute myeloid leukaemia
OCI-AML3	IPA-3	176	-11.4734	-48.943	3.4353	4PL	-48.943	acute myeloid leukaemia
MONO-MAC-6	IPA-3	176	-10.0031	-8.00026	-11.7893	LM	-11.7893	acute myeloid leukaemia
P31-FUJ	IPA-3	176	-12.6122	-33.6873	-10.8865	4PL	-33.6873	acute myeloid leukaemia
PL-21	IPA-3	176	-24.8912	-23.2734	-26.8702	LM	-26.8702	acute myeloid leukaemia
SIG-M5	IPA-3	176	-25.9597	-31.6376	-0.24652	4PL	-31.6376	acute myeloid leukaemia
ML-2	IPA-3	176		-35.4462	-8.2095	4PL	-35.4462	acute myeloid leukaemia
CTV-1	IPA-3	176	-12.1403	-14.4389	-2.58692	4PL	-14.4389	acute myeloid leukaemia
KG-1	IPA-3	176	-22.3589	-36.9985	5.02326	4PL	-36.9985	acute myeloid leukaemia
OCI-AML5	IPA-3	176		-27.533	-8.20589	4PL	-27.533	acute myeloid leukaemia
CMK	BIX02189	279		-7.21855	-10.1184	LM	-10.1184	acute myeloid leukaemia
KMOE-2	BIX02189	279		-25.0319	-7.2715	4PL	-25.0319	acute myeloid leukaemia
CTV-1	BIX02189	279	-20.7085	-37.5209	-14.6792	4PL	-37.5209	acute myeloid leukaemia
NOMO-1	BIX02189	279		-11.4907	-15.4928	LM	-15.4928	acute myeloid leukaemia
NB4	BIX02189	279	-24.1941	-31.0871	-21.4421	4PL	-31.0871	acute myeloid leukaemia
OCI-M1	BIX02189	279		-7.74269	-2.48146	4PL	-7.74269	acute myeloid leukaemia
CESS	BIX02189	279		-33.5253	-12.1528	4PL	-33.5253	acute myeloid leukaemia
GDM-1	BIX02189	279	-27.4613	-26.1929	-29.7754	LM	-29.7754	acute myeloid leukaemia
OCI-AML5	BIX02189	279		-18.4533	-11.5813	4PL	-18.4533	acute myeloid leukaemia
THP-1	BIX02189	279		-39.4098	-16.1734	4PL	-39.4098	acute myeloid leukaemia
OCI-AML2	BIX02189	279	-28.1109	-33.945	-13.0198	4PL	-33.945	acute myeloid leukaemia
NKM-1	BIX02189	279		-27.3762	-14.6454	4PL	-27.3762	acute myeloid leukaemia
P31-FUJ	BIX02189	279	-41.4487	-44.0473	-43.411	4PL	-44.0473	acute myeloid leukaemia
HL-60	BIX02189	279		-28.1684	-25.5369	4PL	-28.1684	acute myeloid leukaemia
MONO-MAC-6	BIX02189	279		-15.9946	-6.80925	4PL	-15.9946	acute myeloid leukaemia
HEL	BIX02189	279		-27.026	-2.90978	4PL	-27.026	acute myeloid leukaemia
PL-21	BIX02189	279	-38.2119	-41.1371	-29.0289	4PL	-41.1371	acute myeloid leukaemia
MOLM-13	BIX02189	279	-27.9547	-27.9255	-26.9833	3PL	-27.9547	acute myeloid leukaemia
ME-1	BIX02189	279		-25.881	-20.0482	4PL	-25.881	acute myeloid leukaemia
KG-1	BIX02189	279	-32.0698	-43.7673	-22.0703	4PL	-43.7673	acute myeloid leukaemia
OCI-AML3	BIX02189	279	-34.4113	-37.1308	-22.466	4PL	-37.1308	acute myeloid leukaemia
SIG-M5	BIX02189	279	-21.7225	-23.9437	-20.1295	4PL	-23.9437	acute myeloid leukaemia
ML-2	BIX02189	279	-34.4821	-36.2139	-28.1864	4PL	-36.2139	acute myeloid leukaemia
QIMR-WIL	BIX02189	279		-24.6614	-3.66693	4PL	-24.6614	acute myeloid leukaemia
CMK	AS605240	224		-6.34786	-9.27341	LM	-9.27341	acute myeloid leukaemia
QIMR-WIL	AS605240	224	-14.8717	-22.0705	-14.563	4PL	-22.0705	acute myeloid leukaemia
KG-1	AS605240	224	-13.6072	-16.0212	-12.9371	4PL	-16.0212	acute myeloid leukaemia
NB4	AS605240	224	-27.9035	-56.9757	-29.6733	4PL	-56.9757	acute myeloid leukaemia
OCI-M1	AS605240	224	-33.7318	-34.6024	-29.3275	4PL	-34.6024	acute myeloid leukaemia
OCI-AML5	AS605240	224	-27.5238	-33.6089	-25.7184	4PL	-33.6089	acute myeloid leukaemia
CTV-1	AS605240	224	-32.2451	-30.2573	-34.333	LM	-34.333	acute myeloid leukaemia
CESS	AS605240	224		-12.582	-10.5216	4PL	-12.582	acute myeloid leukaemia
NKM-1	AS605240	224	-20.8451	-20.1685	-21.3987	LM	-21.3987	acute myeloid leukaemia
HL-60	AS605240	224	-20.2428	-15.252	-18.8161	3PL	-20.2428	acute myeloid leukaemia
MONO-MAC-6	AS605240	224	-0.830148	1.15565	-2.84903	LM	-2.84903	acute myeloid leukaemia
OCI-AML2	AS605240	224	-69.222	-77.3949	-11.343	4PL	-77.3949	acute myeloid leukaemia
P31-FUJ	AS605240	224	-38.3883	-55.7151	-40.3701	4PL	-55.7151	acute myeloid leukaemia
HEL	AS605240	224		-30.9683	0.648279	4PL	-30.9683	acute myeloid leukaemia
KMOE-2	AS605240	224	-34.3509	-48.3961	-16.8042	4PL	-48.3961	acute myeloid leukaemia
MOLM-13	AS605240	224	-15.0166	-12.7287	-14.4318	3PL	-15.0166	acute myeloid leukaemia
ME-1	AS605240	224	-26.2868	-30.6326	-28.2908	4PL	-30.6326	acute myeloid leukaemia
SIG-M5	AS605240	224	-59.587	-57.7724	-61.6133	LM	-61.6133	acute myeloid leukaemia
GDM-1	AS605240	224	-27.4552	-28.3371	-14.3407	4PL	-28.3371	acute myeloid leukaemia
ML-2	AS605240	224	-27.285	-25.5692	-29.5035	LM	-29.5035	acute myeloid leukaemia
KASUMI-1	AS605240	224	-34.607	-35.0367	-33.1326	4PL	-35.0367	acute myeloid leukaemia
THP-1	AS605240	224	-20.3166	-23.8534	-17.3984	4PL	-23.8534	acute myeloid leukaemia
NOMO-1	AS605240	224	-21.1865	-20.0937	-19.6305	3PL	-21.1865	acute myeloid leukaemia
PL-21	AS605240	224	-15.9243	-14.0242	-18.0342	LM	-18.0342	acute myeloid leukaemia
OCI-AML3	AS605240	224	-32.4949	-46.602	-33.8576	4PL	-46.602	acute myeloid leukaemia
CMK	Seliciclib	110	-13.1594	-43.8047	-12.5864	4PL	-43.8047	acute myeloid leukaemia
KG-1	Seliciclib	110	-45.1364	-43.1451	-47.1373	LM	-47.1373	acute myeloid leukaemia
KMOE-2	Seliciclib	110	-29.542	-27.5867	-31.6336	LM	-31.6336	acute myeloid leukaemia
NB4	Seliciclib	110	-15.9772	-37.1195	-17.99	4PL	-37.1195	acute myeloid leukaemia
QIMR-WIL	Seliciclib	110		-35.7536	-11.3989	4PL	-35.7536	acute myeloid leukaemia
CESS	Seliciclib	110		-34.0854	-11.5528	4PL	-34.0854	acute myeloid leukaemia
OCI-AML5	Seliciclib	110		-30.0633	-14.8965	4PL	-30.0633	acute myeloid leukaemia
THP-1	Seliciclib	110	-41.0553	-47.3259	-43.0544	4PL	-47.3259	acute myeloid leukaemia
NKM-1	Seliciclib	110	-23.0147	-30.9591	-20.9975	4PL	-30.9591	acute myeloid leukaemia
HL-60	Seliciclib	110		-32.2712	-13.3309	4PL	-32.2712	acute myeloid leukaemia
OCI-AML2	Seliciclib	110		-36.6528	-9.78761	4PL	-36.6528	acute myeloid leukaemia
GDM-1	Seliciclib	110		-30.1929	-15.348	4PL	-30.1929	acute myeloid leukaemia
MONO-MAC-6	Seliciclib	110	-25.8152	-33.5635	-25.5133	4PL	-33.5635	acute myeloid leukaemia
HEL	Seliciclib	110	-19.5555	-25.0781	-21.6036	4PL	-25.0781	acute myeloid leukaemia
PL-21	Seliciclib	110		-48.3	-11.7684	4PL	-48.3	acute myeloid leukaemia
CTV-1	Seliciclib	110		-42.2514	-8.33526	4PL	-42.2514	acute myeloid leukaemia
ME-1	Seliciclib	110	-23.1246	-21.627	-24.9004	LM	-24.9004	acute myeloid leukaemia
NOMO-1	Seliciclib	110		-39.4385	-18.8529	4PL	-39.4385	acute myeloid leukaemia
MOLM-13	Seliciclib	110		-37.0718	-5.00375	4PL	-37.0718	acute myeloid leukaemia
SIG-M5	Seliciclib	110	-43.3405	-40.8703	1.03445	3PL	-43.3405	acute myeloid leukaemia
P31-FUJ	Seliciclib	110	-70.9158	-72.2871	-37.4125	4PL	-72.2871	acute myeloid leukaemia
OCI-AML3	Seliciclib	110	-18.0256	-40.2934	-19.93	4PL	-40.2934	acute myeloid leukaemia
ML-2	Seliciclib	110	-21.7554	-43.3185	-23.6148	4PL	-43.3185	acute myeloid leukaemia
OCI-M1	Seliciclib	110	-26.7991	-37.5941	-28.8195	4PL	-37.5941	acute myeloid leukaemia
KASUMI-1	Seliciclib	110	-49.8777	-47.8685	-49.6244	3PL	-49.8777	acute myeloid leukaemia
CMK	Cyclopamine	17		-44.7858	-6.80957	4PL	-44.7858	acute myeloid leukaemia
QIMR-WIL	Cyclopamine	17	-27.0234	-25.0117	-28.9216	LM	-28.9216	acute myeloid leukaemia
KG-1	Cyclopamine	17	-43.6201	-49.5599	-45.6218	4PL	-49.5599	acute myeloid leukaemia
NOMO-1	Cyclopamine	17	-28.5361	-36.8443	-30.5122	4PL	-36.8443	acute myeloid leukaemia
KASUMI-1	Cyclopamine	17	-29.8683	-33.8682	-31.8682	4PL	-33.8682	acute myeloid leukaemia
OCI-AML5	Cyclopamine	17	-25.765	-23.8559	-27.8621	LM	-27.8621	acute myeloid leukaemia
THP-1	Cyclopamine	17	-46.9308	-48.6011	-48.9194	LM	-48.9194	acute myeloid leukaemia
P31-FUJ	Cyclopamine	17		-47.875	-43.9197	4PL	-47.875	acute myeloid leukaemia
HL-60	Cyclopamine	17		-37.87	-38.6978	LM	-38.6978	acute myeloid leukaemia
CESS	Cyclopamine	17		-44.6507	-23.0629	4PL	-44.6507	acute myeloid leukaemia
GDM-1	Cyclopamine	17	-45.4713	-62.5613	-47.4398	4PL	-62.5613	acute myeloid leukaemia
OCI-M1	Cyclopamine	17	-30.3043	-28.3042	-32.3043	LM	-32.3043	acute myeloid leukaemia
CTV-1	Cyclopamine	17		-35.1082	1.48978	4PL	-35.1082	acute myeloid leukaemia
NB4	Cyclopamine	17		-22.2214	-0.610517	4PL	-22.2214	acute myeloid leukaemia
HEL	Cyclopamine	17	-22.436	-31.5263	-24.4514	4PL	-31.5263	acute myeloid leukaemia
OCI-AML2	Cyclopamine	17		-47.718	-13.1122	4PL	-47.718	acute myeloid leukaemia
PL-21	Cyclopamine	17		-29.9565	-31.4086	LM	-31.4086	acute myeloid leukaemia
SIG-M5	Cyclopamine	17	-36.8055	-34.577	-18.7504	3PL	-36.8055	acute myeloid leukaemia
KMOE-2	Cyclopamine	17	-32.2613	-33.5515	-34.2543	LM	-34.2543	acute myeloid leukaemia
ML-2	Cyclopamine	17		-24.5635	-1.46804	4PL	-24.5635	acute myeloid leukaemia
OCI-AML3	Cyclopamine	17	-50.3355	-48.3358	-52.336	LM	-52.336	acute myeloid leukaemia
MOLM-13	Cyclopamine	17		-39.0063	-15.9114	4PL	-39.0063	acute myeloid leukaemia
MONO-MAC-6	Cyclopamine	17	-42.5774	-44.9243	-44.5901	4PL	-44.9243	acute myeloid leukaemia
ME-1	Cyclopamine	17	-35.5657	-39.9662	-37.2288	4PL	-39.9662	acute myeloid leukaemia
NKM-1	Cyclopamine	17	-11.3349	-10.3649	-13.3081	LM	-13.3081	acute myeloid leukaemia
CMK	Bryostatin 1	197	-34.2735	-33.8728	-27.7966	3PL	-34.2735	acute myeloid leukaemia
QIMR-WIL	Bryostatin 1	197	-35.9702	-35.9249	-38.691	LM	-38.691	acute myeloid leukaemia
KMOE-2	Bryostatin 1	197	-4.1657	-2.16569	-6.14524	LM	-6.14524	acute myeloid leukaemia
CTV-1	Bryostatin 1	197	-36.7285	-35.8028	-38.7289	LM	-38.7289	acute myeloid leukaemia
KG-1	Bryostatin 1	197		-47.5767	-40.584	4PL	-47.5767	acute myeloid leukaemia
NOMO-1	Bryostatin 1	197	-38.2075	-36.166	-40.1822	LM	-40.1822	acute myeloid leukaemia
OCI-AML2	Bryostatin 1	197	-39.9285	-41.471	-41.9306	LM	-41.9306	acute myeloid leukaemia
NB4	Bryostatin 1	197		-11.8576	-7.36338	4PL	-11.8576	acute myeloid leukaemia
OCI-M1	Bryostatin 1	197	-37.4258	-35.8259	-39.4264	LM	-39.4264	acute myeloid leukaemia
GDM-1	Bryostatin 1	197	-29.49	-38.5773	-31.4853	4PL	-38.5773	acute myeloid leukaemia
OCI-AML5	Bryostatin 1	197	-24.3221	-26.1997	-26.0218	4PL	-26.1997	acute myeloid leukaemia
CESS	Bryostatin 1	197	-44.9795	-42.9899	-46.98	LM	-46.98	acute myeloid leukaemia
P31-FUJ	Bryostatin 1	197	-40.5029	-43.5179	-42.5038	4PL	-43.5179	acute myeloid leukaemia
HL-60	Bryostatin 1	197	-21.5054	-31.5486	-23.495	4PL	-31.5486	acute myeloid leukaemia
MONO-MAC-6	Bryostatin 1	197	-16.0058	-14.0056	-18.0061	LM	-18.0061	acute myeloid leukaemia
HEL	Bryostatin 1	197	-18.0619	-39.4133	-19.9328	4PL	-39.4133	acute myeloid leukaemia
PL-21	Bryostatin 1	197	-28.2087	-44.7273	-30.1761	4PL	-44.7273	acute myeloid leukaemia
ME-1	Bryostatin 1	197	-32.2326	-32.3735	-22.9701	4PL	-32.3735	acute myeloid leukaemia
SIG-M5	Bryostatin 1	197	-15.9008	-21.5949	-11.3687	4PL	-21.5949	acute myeloid leukaemia
MOLM-13	Bryostatin 1	197	-32.3693	-38.1312	-34.3819	4PL	-38.1312	acute myeloid leukaemia
NKM-1	Bryostatin 1	197	-27.2847	-25.7409	-29.2999	LM	-29.2999	acute myeloid leukaemia
OCI-AML3	Bryostatin 1	197	-30.7333	-42.8746	-32.7289	4PL	-42.8746	acute myeloid leukaemia
THP-1	Bryostatin 1	197	-42.0074	-40.0879	-44.0069	LM	-44.0069	acute myeloid leukaemia
ML-2	Bryostatin 1	197	-19.7588	-34.7867	-21.7865	4PL	-34.7867	acute myeloid leukaemia
CMK	MPS-1-IN-1	294	-4.7043	-2.75875	-2.56443	3PL	-4.7043	acute myeloid leukaemia
KG-1	MPS-1-IN-1	294		-29.0011	-12.6291	4PL	-29.0011	acute myeloid leukaemia
KMOE-2	MPS-1-IN-1	294		-29.0588	-6.3141	4PL	-29.0588	acute myeloid leukaemia
NOMO-1	MPS-1-IN-1	294	-21.1397	-20.1378	-12.7742	3PL	-21.1397	acute myeloid leukaemia
OCI-M1	MPS-1-IN-1	294		-37.7105	-9.56223	4PL	-37.7105	acute myeloid leukaemia
GDM-1	MPS-1-IN-1	294	-20.754	-52.9321	-14.7641	4PL	-52.9321	acute myeloid leukaemia
OCI-AML5	MPS-1-IN-1	294	-26.9528	-47.961	-19.6587	4PL	-47.961	acute myeloid leukaemia
NB4	MPS-1-IN-1	294	-13.4724	-30.5802	-5.95888	4PL	-30.5802	acute myeloid leukaemia
NKM-1	MPS-1-IN-1	294	-14.562	-19.6141	-8.39721	4PL	-19.6141	acute myeloid leukaemia
P31-FUJ	MPS-1-IN-1	294	-35.0284	-54.3715	-37.0192	4PL	-54.3715	acute myeloid leukaemia
HL-60	MPS-1-IN-1	294		-30.0614	-4.2102	4PL	-30.0614	acute myeloid leukaemia
SIG-M5	MPS-1-IN-1	294	-9.81347	-33.3216	-5.31607	4PL	-33.3216	acute myeloid leukaemia
CTV-1	MPS-1-IN-1	294	-20.1142	-44.3418	-22.0301	4PL	-44.3418	acute myeloid leukaemia
PL-21	MPS-1-IN-1	294	-20.0508	-23.367	-15.1301	4PL	-23.367	acute myeloid leukaemia
OCI-AML2	MPS-1-IN-1	294		0.283806	-1.20285	LM	-1.20285	acute myeloid leukaemia
CESS	MPS-1-IN-1	294		-18.1892	-2.14238	4PL	-18.1892	acute myeloid leukaemia
MOLM-13	MPS-1-IN-1	294		-38.1343	-10.3987	4PL	-38.1343	acute myeloid leukaemia
THP-1	MPS-1-IN-1	294		-47.3574	-7.08705	4PL	-47.3574	acute myeloid leukaemia
QIMR-WIL	MPS-1-IN-1	294		-22.3222	-3.81679	4PL	-22.3222	acute myeloid leukaemia
OCI-AML3	MPS-1-IN-1	294		-41.7628	-2.40246	4PL	-41.7628	acute myeloid leukaemia
ML-2	MPS-1-IN-1	294	-16.3159	-33.0206	-9.88916	4PL	-33.0206	acute myeloid leukaemia
HEL	MPS-1-IN-1	294		-34.3478	-10.6974	4PL	-34.3478	acute myeloid leukaemia
ME-1	MPS-1-IN-1	294		-26.3516	-2.98958	4PL	-26.3516	acute myeloid leukaemia
MONO-MAC-6	MPS-1-IN-1	294		-32.5669	-14.3074	4PL	-32.5669	acute myeloid leukaemia
CMK	QS11	151		-26.3947	-9.72185	4PL	-26.3947	acute myeloid leukaemia
KMOE-2	QS11	151	-15.3395	-21.1382	-17.3778	4PL	-21.1382	acute myeloid leukaemia
CTV-1	QS11	151	-20.5032	-28.1467	-22.3787	4PL	-28.1467	acute myeloid leukaemia
NOMO-1	QS11	151	-12.5539	-23.0429	-14.5358	4PL	-23.0429	acute myeloid leukaemia
KG-1	QS11	151	-24.0611	-40.8199	-26.0156	4PL	-40.8199	acute myeloid leukaemia
CESS	QS11	151		-49.0812	-18.8241	4PL	-49.0812	acute myeloid leukaemia
GDM-1	QS11	151	-16.5543	-30.8078	-17.3395	4PL	-30.8078	acute myeloid leukaemia
QIMR-WIL	QS11	151	-3.63764	-9.90375	-3.70456	4PL	-9.90375	acute myeloid leukaemia
THP-1	QS11	151	-33.3517	-40.5425	-35.3374	4PL	-40.5425	acute myeloid leukaemia
NKM-1	QS11	151	-13.7768	-23.8857	-15.3756	4PL	-23.8857	acute myeloid leukaemia
P31-FUJ	QS11	151	-47.0359	-47.7944	-49.0361	LM	-49.0361	acute myeloid leukaemia
HL-60	QS11	151	-19.8056	-37.1417	-21.7154	4PL	-37.1417	acute myeloid leukaemia
MONO-MAC-6	QS11	151	-32.581	-32.4873	-34.7817	LM	-34.7817	acute myeloid leukaemia
ME-1	QS11	151	-39.4783	-37.4877	-34.9404	3PL	-39.4783	acute myeloid leukaemia
ML-2	QS11	151	-14.1984	-37.3728	-15.3181	4PL	-37.3728	acute myeloid leukaemia
OCI-M1	QS11	151	-16.4995	-41.5684	-15.7713	4PL	-41.5684	acute myeloid leukaemia
PL-21	QS11	151		-32.0583	-18.2945	4PL	-32.0583	acute myeloid leukaemia
SIG-M5	QS11	151	-11.7333	-16.1973	-11.809	4PL	-16.1973	acute myeloid leukaemia
OCI-AML2	QS11	151	-16.1934	-41.378	-14.7675	4PL	-41.378	acute myeloid leukaemia
HEL	QS11	151	-23.4413	-44.7858	-18.8026	4PL	-44.7858	acute myeloid leukaemia
OCI-AML5	QS11	151	-24.1318	-38.0036	-23.4108	4PL	-38.0036	acute myeloid leukaemia
OCI-AML3	QS11	151	-14.3623	-30.6861	-15.1398	4PL	-30.6861	acute myeloid leukaemia
MOLM-13	QS11	151		-48.6489	-19.2216	4PL	-48.6489	acute myeloid leukaemia
NB4	QS11	151	-15.2795	-36.9903	-14.3369	4PL	-36.9903	acute myeloid leukaemia
CMK	Tubastatin A	265	-14.043	-23.9269	-2.16371	4PL	-23.9269	acute myeloid leukaemia
QIMR-WIL	Tubastatin A	265		-20.5121	-8.07507	4PL	-20.5121	acute myeloid leukaemia
KG-1	Tubastatin A	265			-1.7954	LM	-1.7954	acute myeloid leukaemia
KMOE-2	Tubastatin A	265		-40.1482	-2.67154	4PL	-40.1482	acute myeloid leukaemia
OCI-AML2	Tubastatin A	265	-0.0124583	0.6609	-2.00972	LM	-2.00972	acute myeloid leukaemia
NB4	Tubastatin A	265	-16.7413	-39.9908	-12.5272	4PL	-39.9908	acute myeloid leukaemia
OCI-M1	Tubastatin A	265	-12.7458	-24.9306	-2.80364	4PL	-24.9306	acute myeloid leukaemia
GDM-1	Tubastatin A	265		-44.1116	-14.3835	4PL	-44.1116	acute myeloid leukaemia
NKM-1	Tubastatin A	265		-35.647	-7.55992	4PL	-35.647	acute myeloid leukaemia
OCI-AML5	Tubastatin A	265		-21.9297	-6.39763	4PL	-21.9297	acute myeloid leukaemia
MONO-MAC-6	Tubastatin A	265	-11.3641	-30.9094	-5.43576	4PL	-30.9094	acute myeloid leukaemia
THP-1	Tubastatin A	265		-35.9499	-5.40559	4PL	-35.9499	acute myeloid leukaemia
CESS	Tubastatin A	265		-24.7377	-1.84591	4PL	-24.7377	acute myeloid leukaemia
HEL	Tubastatin A	265		-28.2391	-3.98634	4PL	-28.2391	acute myeloid leukaemia
SIG-M5	Tubastatin A	265		-37.9924	-11.7734	4PL	-37.9924	acute myeloid leukaemia
CTV-1	Tubastatin A	265		-43.6959	-22.0916	4PL	-43.6959	acute myeloid leukaemia
MOLM-13	Tubastatin A	265	-25.5009	-41.382	-10.5662	4PL	-41.382	acute myeloid leukaemia
NOMO-1	Tubastatin A	265		-29.7117	-2.0044	4PL	-29.7117	acute myeloid leukaemia
P31-FUJ	Tubastatin A	265	-32.7438	-53.0846	-34.7302	4PL	-53.0846	acute myeloid leukaemia
ML-2	Tubastatin A	265		-36.568	-3.41012	4PL	-36.568	acute myeloid leukaemia
ME-1	Tubastatin A	265		-25.738	-7.91032	4PL	-25.738	acute myeloid leukaemia
OCI-AML3	Tubastatin A	265	-22.441	-36.3044	-7.37705	4PL	-36.3044	acute myeloid leukaemia
HL-60	Tubastatin A	265		-35.1152	-11.1471	4PL	-35.1152	acute myeloid leukaemia
PL-21	Tubastatin A	265		-41.8334	-15.6271	4PL	-41.8334	acute myeloid leukaemia
CMK	Dasatinib	51	-32.6276	-36.3687	-34.6286	4PL	-36.3687	acute myeloid leukaemia
QIMR-WIL	Dasatinib	51	-30.6806	-31.1368	-32.6944	LM	-32.6944	acute myeloid leukaemia
CTV-1	Dasatinib	51	-73.8557	-83.2301	-75.9245	4PL	-83.2301	acute myeloid leukaemia
NOMO-1	Dasatinib	51		-42.5112	-46.511	LM	-46.511	acute myeloid leukaemia
KASUMI-1	Dasatinib	51		-46.0062	-39.4351	4PL	-46.0062	acute myeloid leukaemia
OCI-AML2	Dasatinib	51	-23.9711	-51.4118	-25.9233	4PL	-51.4118	acute myeloid leukaemia
NB4	Dasatinib	51	-33.6317	-38.7176	-35.591	4PL	-38.7176	acute myeloid leukaemia
CESS	Dasatinib	51		-55.7618	-51.8303	4PL	-55.7618	acute myeloid leukaemia
OCI-AML5	Dasatinib	51		-38.7581	-38.8497	LM	-38.8497	acute myeloid leukaemia
THP-1	Dasatinib	51		-77.6059	-70.2907	4PL	-77.6059	acute myeloid leukaemia
NKM-1	Dasatinib	51	-25.4894	-27.1813	-27.5002	LM	-27.5002	acute myeloid leukaemia
MONO-MAC-6	Dasatinib	51	-32.9203	-30.8414	-34.9278	LM	-34.9278	acute myeloid leukaemia
GDM-1	Dasatinib	51	-35.0745	-72.7232	-37.0689	4PL	-72.7232	acute myeloid leukaemia
HEL	Dasatinib	51	-40.5902	-53.3437	-42.5789	4PL	-53.3437	acute myeloid leukaemia
PL-21	Dasatinib	51	-46.6397	-47.1656	-46.5217	4PL	-47.1656	acute myeloid leukaemia
P31-FUJ	Dasatinib	51		-51.3305	-46.4315	4PL	-51.3305	acute myeloid leukaemia
ME-1	Dasatinib	51	-44.7377	-63.794	-20.9821	4PL	-63.794	acute myeloid leukaemia
MOLM-13	Dasatinib	51	-34.022	-32.0732	-36.1177	LM	-36.1177	acute myeloid leukaemia
OCI-M1	Dasatinib	51		-62.7241	-64.6294	LM	-64.6294	acute myeloid leukaemia
OCI-AML3	Dasatinib	51	-47.0421	-53.3172	-49.0428	4PL	-53.3172	acute myeloid leukaemia
ML-2	Dasatinib	51		-38.338	-38.5614	LM	-38.5614	acute myeloid leukaemia
KMOE-2	Dasatinib	51			-6.93833	LM	-6.93833	acute myeloid leukaemia
HL-60	Dasatinib	51		-50.9724	-48.5593	4PL	-50.9724	acute myeloid leukaemia
KG-1	Dasatinib	51	-32.541	-48.4555	-34.4739	4PL	-48.4555	acute myeloid leukaemia
SIG-M5	Dasatinib	51		-36.5516	-14.8871	4PL	-36.5516	acute myeloid leukaemia
CMK	TGX221	94	-22.7959	-21.4782	-25.4537	LM	-25.4537	acute myeloid leukaemia
NOMO-1	TGX221	94	-17.9196	-24.7556	-19.9185	4PL	-24.7556	acute myeloid leukaemia
OCI-AML2	TGX221	94		-31.7253	-35.6915	LM	-35.6915	acute myeloid leukaemia
NB4	TGX221	94	-29.0349	-29.147	-30.879	LM	-30.879	acute myeloid leukaemia
OCI-M1	TGX221	94		-20.0636	-24.0638	LM	-24.0638	acute myeloid leukaemia
GDM-1	TGX221	94		-15.6295	-10.6139	4PL	-15.6295	acute myeloid leukaemia
OCI-AML5	TGX221	94	-8.90231	-12.7424	-10.7291	4PL	-12.7424	acute myeloid leukaemia
THP-1	TGX221	94		-37.8656	-39.5876	LM	-39.5876	acute myeloid leukaemia
NKM-1	TGX221	94	-21.7764	-19.9884	-21.674	3PL	-21.7764	acute myeloid leukaemia
P31-FUJ	TGX221	94	-31.8403	-36.0295	-30.503	4PL	-36.0295	acute myeloid leukaemia
HL-60	TGX221	94	-15.1775	-30.6747	-17.027	4PL	-30.6747	acute myeloid leukaemia
KG-1	TGX221	94	-27.3696	-46.5734	-28.8797	4PL	-46.5734	acute myeloid leukaemia
CTV-1	TGX221	94	-15.3638	-13.3638	-17.3639	LM	-17.3639	acute myeloid leukaemia
HEL	TGX221	94		-25.5301	-25.7581	LM	-25.7581	acute myeloid leukaemia
PL-21	TGX221	94	-15.6057	-31.2628	-17.4299	4PL	-31.2628	acute myeloid leukaemia
MONO-MAC-6	TGX221	94	-35.6208	-34.1655	-38.4464	LM	-38.4464	acute myeloid leukaemia
CESS	TGX221	94	-28.3739	-39.7021	-30.3621	4PL	-39.7021	acute myeloid leukaemia
ME-1	TGX221	94	-24.641	-27.7669	-26.281	4PL	-27.7669	acute myeloid leukaemia
SIG-M5	TGX221	94	-25.9911	-23.962	-19.5084	3PL	-25.9911	acute myeloid leukaemia
QIMR-WIL	TGX221	94	-13.3911	-11.4351	-15.4006	LM	-15.4006	acute myeloid leukaemia
KMOE-2	TGX221	94	-22.9814	-22.1556	-24.9814	LM	-24.9814	acute myeloid leukaemia
OCI-AML3	TGX221	94		-29.1518	-33.1516	LM	-33.1516	acute myeloid leukaemia
MOLM-13	TGX221	94	-19.5035	-28.7305	-18.2104	4PL	-28.7305	acute myeloid leukaemia
KASUMI-1	TGX221	94		-35.9705	-39.488	LM	-39.488	acute myeloid leukaemia
ML-2	TGX221	94	-33.2581	-32.5802	-35.2587	LM	-35.2587	acute myeloid leukaemia
CMK	Avagacestat	205		-17.9904	-4.03884	4PL	-17.9904	acute myeloid leukaemia
KG-1	Avagacestat	205	-16.4446	-14.4447	-15.4371	3PL	-16.4446	acute myeloid leukaemia
KMOE-2	Avagacestat	205	-19.2272	-20.5109	-21.223	LM	-21.223	acute myeloid leukaemia
CTV-1	Avagacestat	205	-51.2856	-54.5787	-53.2856	4PL	-54.5787	acute myeloid leukaemia
NOMO-1	Avagacestat	205	-26.9212	-26.3801	-28.923	LM	-28.923	acute myeloid leukaemia
KASUMI-1	Avagacestat	205	-35.1327	-33.1444	-37.1386	LM	-37.1386	acute myeloid leukaemia
OCI-AML2	Avagacestat	205		-33.5515	-37.2499	LM	-37.2499	acute myeloid leukaemia
GDM-1	Avagacestat	205	-33.4726	-32.2788	-35.4872	LM	-35.4872	acute myeloid leukaemia
THP-1	Avagacestat	205	-16.7637	-17.7371	-18.7644	LM	-18.7644	acute myeloid leukaemia
NKM-1	Avagacestat	205	-45.6451	-43.6913	-47.8	LM	-47.8	acute myeloid leukaemia
P31-FUJ	Avagacestat	205		-46.3408	-48.5367	LM	-48.5367	acute myeloid leukaemia
HL-60	Avagacestat	205	-22.2055	-24.6328	-24.2096	4PL	-24.6328	acute myeloid leukaemia
HEL	Avagacestat	205	-8.68936	-34.7186	-10.5984	4PL	-34.7186	acute myeloid leukaemia
PL-21	Avagacestat	205		-42.1748	-40.923	4PL	-42.1748	acute myeloid leukaemia
ME-1	Avagacestat	205		-31.3945	-35.3949	LM	-35.3949	acute myeloid leukaemia
OCI-M1	Avagacestat	205	-29.6816	-33.0936	-31.6798	4PL	-33.0936	acute myeloid leukaemia
SIG-M5	Avagacestat	205	-25.1624		-27.162	LM	-27.162	acute myeloid leukaemia
MOLM-13	Avagacestat	205	-9.476	-23.0919	-8.92124	4PL	-23.0919	acute myeloid leukaemia
QIMR-WIL	Avagacestat	205	-15.333	-13.8518	-17.333	LM	-17.333	acute myeloid leukaemia
OCI-AML3	Avagacestat	205	-28.6391	-30.9405	-30.6257	4PL	-30.9405	acute myeloid leukaemia
ML-2	Avagacestat	205	-34.5033	-32.5037	-36.5037	LM	-36.5037	acute myeloid leukaemia
CESS	Avagacestat	205	-28.3389	-26.3387	-30.3391	LM	-30.3391	acute myeloid leukaemia
NB4	Avagacestat	205	2.122	4.11963	0.111284	LM	0.111284	acute myeloid leukaemia
MONO-MAC-6	Avagacestat	205	-28.1912	-26.1848	-30.2082	LM	-30.2082	acute myeloid leukaemia
OCI-AML5	Avagacestat	205		-29.136	-26.9448	4PL	-29.136	acute myeloid leukaemia
CMK	GSK650394	177	-15.5779	-22.8857	-12.5047	4PL	-22.8857	acute myeloid leukaemia
KG-1	GSK650394	177	-23.3518	-30.2575	-17.3055	4PL	-30.2575	acute myeloid leukaemia
KMOE-2	GSK650394	177	-19.8186	-22.8822	-21.182	4PL	-22.8822	acute myeloid leukaemia
OCI-AML2	GSK650394	177	-5.00595	-9.48661	-3.9784	4PL	-9.48661	acute myeloid leukaemia
GDM-1	GSK650394	177	-16.6873	-29.4945	-12.8396	4PL	-29.4945	acute myeloid leukaemia
CESS	GSK650394	177	-6.0543	-9.51536	-5.34373	4PL	-9.51536	acute myeloid leukaemia
P31-FUJ	GSK650394	177	-17.8567		-19.8577	LM	-19.8577	acute myeloid leukaemia
HL-60	GSK650394	177	1.07851	0.858853	0.997318	4PL	0.858853	acute myeloid leukaemia
OCI-AML3	GSK650394	177	-12.6889	-13.4756	-13.7243	LM	-13.7243	acute myeloid leukaemia
QIMR-WIL	GSK650394	177	-22.7489	-23.4707	-22.433	4PL	-23.4707	acute myeloid leukaemia
NB4	GSK650394	177	-0.653058	-0.703873	2.30841	4PL	-0.703873	acute myeloid leukaemia
THP-1	GSK650394	177	-36.771	-35.5273	-38.7525	LM	-38.7525	acute myeloid leukaemia
OCI-AML5	GSK650394	177	-17.4798	-15.7202	-12.2791	3PL	-17.4798	acute myeloid leukaemia
CTV-1	GSK650394	177	-17.9847	-20.3952	-17.8905	4PL	-20.3952	acute myeloid leukaemia
ME-1	GSK650394	177	-23.6078	-21.5576	-24.5958	LM	-24.5958	acute myeloid leukaemia
NOMO-1	GSK650394	177	-21.8842	-20.9047	-23.8028	LM	-23.8028	acute myeloid leukaemia
SIG-M5	GSK650394	177	-4.28879	-4.83041	0.738904	4PL	-4.83041	acute myeloid leukaemia
OCI-M1	GSK650394	177	-19.7284	-24.9683	-19.3946	4PL	-24.9683	acute myeloid leukaemia
MONO-MAC-6	GSK650394	177	-15.5993	-21.9526	-16.9174	4PL	-21.9526	acute myeloid leukaemia
MOLM-13	GSK650394	177	-30.7484	-36.5045	-6.02424	4PL	-36.5045	acute myeloid leukaemia
HEL	GSK650394	177	-16.1314	-26.1614	-13.76	4PL	-26.1614	acute myeloid leukaemia
ML-2	GSK650394	177	-5.42065	-1.63263	-5.59822	LM	-5.59822	acute myeloid leukaemia
PL-21	GSK650394	177	-15.9998	-20.8251	-14.4954	4PL	-20.8251	acute myeloid leukaemia
NKM-1	GSK650394	177	-17.1347	-18.2145	-15.9729	4PL	-18.2145	acute myeloid leukaemia
CMK	WIKI4	308	-20.1623	-18.1788	-13.4853	3PL	-20.1623	acute myeloid leukaemia
OCI-AML2	WIKI4	308	-2.98048	-16.9929	-3.84889	4PL	-16.9929	acute myeloid leukaemia
NB4	WIKI4	308	-31.2601	-36.4686	-29.0665	4PL	-36.4686	acute myeloid leukaemia
OCI-M1	WIKI4	308		-26.0396	-6.48587	4PL	-26.0396	acute myeloid leukaemia
CESS	WIKI4	308	-11.3867	-9.3937	-12.8497	LM	-12.8497	acute myeloid leukaemia
GDM-1	WIKI4	308	-32.1014	-46.2644	-34.0795	4PL	-46.2644	acute myeloid leukaemia
KG-1	WIKI4	308	-15.0979	-25.5497	-11.5015	4PL	-25.5497	acute myeloid leukaemia
NKM-1	WIKI4	308	-28.6533	-55.1055	-30.6457	4PL	-55.1055	acute myeloid leukaemia
MONO-MAC-6	WIKI4	308	-56.3536	-58.2456	-58.2247	4PL	-58.2456	acute myeloid leukaemia
NOMO-1	WIKI4	308	-24.9645	-23.1932	-25.5889	LM	-25.5889	acute myeloid leukaemia
SIG-M5	WIKI4	308	-10.7954	-21.2567	-9.80994	4PL	-21.2567	acute myeloid leukaemia
PL-21	WIKI4	308	-23.2128	-45.2932	-20.3525	4PL	-45.2932	acute myeloid leukaemia
ME-1	WIKI4	308	-34.268	-37.4459	-36.5006	4PL	-37.4459	acute myeloid leukaemia
QIMR-WIL	WIKI4	308	-19.4955	-17.6598	-19.3301	3PL	-19.4955	acute myeloid leukaemia
OCI-AML3	WIKI4	308	-23.0504	-31.8453	-20.5909	4PL	-31.8453	acute myeloid leukaemia
P31-FUJ	WIKI4	308		-70.4323	-19.9251	4PL	-70.4323	acute myeloid leukaemia
OCI-AML5	WIKI4	308	-26.3993	-50.3652	-27.246	4PL	-50.3652	acute myeloid leukaemia
KMOE-2	WIKI4	308	-16.6725	-25.5672	-10.1602	4PL	-25.5672	acute myeloid leukaemia
HL-60	WIKI4	308	-10.4914	-36.1216	-8.75741	4PL	-36.1216	acute myeloid leukaemia
HEL	WIKI4	308	-20.3349	-19.3001	-18.8071	3PL	-20.3349	acute myeloid leukaemia
CTV-1	WIKI4	308	-12.0355	-30.2918	-11.5845	4PL	-30.2918	acute myeloid leukaemia
MOLM-13	WIKI4	308	-84.0357	-82.1228	-86.3199	LM	-86.3199	acute myeloid leukaemia
ML-2	WIKI4	308	-11.7789	-35.6442	-10.3056	4PL	-35.6442	acute myeloid leukaemia
THP-1	WIKI4	308	-17.1458	-28.8534	-11.3436	4PL	-28.8534	acute myeloid leukaemia
CMK	CX-5461	300	-33.4724	-36.1794	-16.9856	4PL	-36.1794	acute myeloid leukaemia
KMOE-2	CX-5461	300	-27.5708	-30.6198	-12.8848	4PL	-30.6198	acute myeloid leukaemia
OCI-AML2	CX-5461	300	-23.519	-22.3118	-14.6195	3PL	-23.519	acute myeloid leukaemia
NB4	CX-5461	300	-24.5696	-24.0673	-21.8343	3PL	-24.5696	acute myeloid leukaemia
CESS	CX-5461	300	-33.2528	-33.3178	-24.4768	4PL	-33.3178	acute myeloid leukaemia
OCI-AML5	CX-5461	300	-56.2277	-55.0839	-39.3677	3PL	-56.2277	acute myeloid leukaemia
THP-1	CX-5461	300	-38.326	-35.4448	-38.981	LM	-38.981	acute myeloid leukaemia
NKM-1	CX-5461	300	-39.8913	-55.0331	-39.487	4PL	-55.0331	acute myeloid leukaemia
P31-FUJ	CX-5461	300	-47.0277	-47.874	-48.9959	LM	-48.9959	acute myeloid leukaemia
OCI-M1	CX-5461	300	-27.457	-26.6655	-29.366	LM	-29.366	acute myeloid leukaemia
QIMR-WIL	CX-5461	300	-60.3906	-58.4193	-19.431	3PL	-60.3906	acute myeloid leukaemia
HEL	CX-5461	300	-28.8774	-41.0818	-21.7743	4PL	-41.0818	acute myeloid leukaemia
HL-60	CX-5461	300	-26.1262	-24.1822	-27.5877	LM	-27.5877	acute myeloid leukaemia
ML-2	CX-5461	300	-31.6383	-31.2199	-31.8088	LM	-31.8088	acute myeloid leukaemia
PL-21	CX-5461	300	-39.6107	-42.4989	-41.611	4PL	-42.4989	acute myeloid leukaemia
ME-1	CX-5461	300	-32.1161	-32.3978	-31.8975	4PL	-32.3978	acute myeloid leukaemia
CTV-1	CX-5461	300	-21.5456	-19.2476	-22.2486	LM	-22.2486	acute myeloid leukaemia
SIG-M5	CX-5461	300	-44.1254	-42.9936	-29.1531	3PL	-44.1254	acute myeloid leukaemia
KG-1	CX-5461	300	-32.2524	-50.2739	-31.3534	4PL	-50.2739	acute myeloid leukaemia
MOLM-13	CX-5461	300	-30.3302	-31.7218	-23.8492	4PL	-31.7218	acute myeloid leukaemia
OCI-AML3	CX-5461	300	-40.129	-38.1197	-41.7389	LM	-41.7389	acute myeloid leukaemia
GDM-1	CX-5461	300	-30.103	-28.0376	-30.6151	LM	-30.6151	acute myeloid leukaemia
NOMO-1	CX-5461	300	-31.9871	-48.5837	-33.9189	4PL	-48.5837	acute myeloid leukaemia
MONO-MAC-6	CX-5461	300	-36.5262	-34.5244	-38.5484	LM	-38.5484	acute myeloid leukaemia
CMK	NG-25	260	-18.2194	-17.6955	-21.3736	LM	-21.3736	acute myeloid leukaemia
KG-1	NG-25	260	-19.8837	-28.6866	-19.2411	4PL	-28.6866	acute myeloid leukaemia
OCI-AML2	NG-25	260		0.430527	1.20124	4PL	0.430527	acute myeloid leukaemia
OCI-AML5	NG-25	260	-10.4996	-14.6187	-10.8154	4PL	-14.6187	acute myeloid leukaemia
CTV-1	NG-25	260	-19.5278	-67.9365	-5.98003	4PL	-67.9365	acute myeloid leukaemia
HL-60	NG-25	260		-31.954	-14.3932	4PL	-31.954	acute myeloid leukaemia
QIMR-WIL	NG-25	260	-27.9388	-26.3207	-29.9174	LM	-29.9174	acute myeloid leukaemia
PL-21	NG-25	260		-36.5832	-8.34098	4PL	-36.5832	acute myeloid leukaemia
GDM-1	NG-25	260	-30.1433	-34.4558	-32.1515	4PL	-34.4558	acute myeloid leukaemia
MONO-MAC-6	NG-25	260	-31.9767	-30.113	-21.3203	3PL	-31.9767	acute myeloid leukaemia
SIG-M5	NG-25	260	-26.3167	-43.1385	-24.2115	4PL	-43.1385	acute myeloid leukaemia
MOLM-13	NG-25	260	-24.9148	-62.1949	-26.8107	4PL	-62.1949	acute myeloid leukaemia
THP-1	NG-25	260		-34.6386	-4.4255	4PL	-34.6386	acute myeloid leukaemia
OCI-AML3	NG-25	260	-7.707	-40.053	-4.50766	4PL	-40.053	acute myeloid leukaemia
CESS	NG-25	260		-26.6492	-1.89929	4PL	-26.6492	acute myeloid leukaemia
ML-2	NG-25	260	-16.8773	-30.3056	-18.8428	4PL	-30.3056	acute myeloid leukaemia
ME-1	NG-25	260	-9.33035	-28.4161	-9.6113	4PL	-28.4161	acute myeloid leukaemia
HEL	NG-25	260		-20.9702	-6.56956	4PL	-20.9702	acute myeloid leukaemia
KMOE-2	NG-25	260		-24.9606	1.70467	4PL	-24.9606	acute myeloid leukaemia
P31-FUJ	NG-25	260	-44.0447	-46.3193	-46.0392	4PL	-46.3193	acute myeloid leukaemia
NB4	NG-25	260	-14.0231	-29.5215	-6.62323	4PL	-29.5215	acute myeloid leukaemia
NOMO-1	NG-25	260	-26.7949	-25.1357	-28.9812	LM	-28.9812	acute myeloid leukaemia
OCI-M1	NG-25	260		-29.1979	-5.53397	4PL	-29.1979	acute myeloid leukaemia
NKM-1	NG-25	260	-12.7719	-53.3827	-14.6475	4PL	-53.3827	acute myeloid leukaemia
CMK	Tivozanib	312	-32.7911	-30.7913	-21.5207	3PL	-32.7911	acute myeloid leukaemia
KG-1	Tivozanib	312	-28.8868	-31.3606	-30.8728	4PL	-31.3606	acute myeloid leukaemia
KMOE-2	Tivozanib	312	-19.5006	-17.5005	-21.5006	LM	-21.5006	acute myeloid leukaemia
OCI-AML2	Tivozanib	312	-33.4167	-33.2959	-35.4168	LM	-35.4168	acute myeloid leukaemia
OCI-M1	Tivozanib	312	-25.5134	-23.5184	-27.5227	LM	-27.5227	acute myeloid leukaemia
CESS	Tivozanib	312	-21.8822	-22.6863	-23.8792	LM	-23.8792	acute myeloid leukaemia
OCI-AML5	Tivozanib	312	-33.6219	-38.0014	-35.6149	4PL	-38.0014	acute myeloid leukaemia
KASUMI-1	Tivozanib	312	-37.1954	-35.2045	-19.6183	3PL	-37.1954	acute myeloid leukaemia
THP-1	Tivozanib	312	-32.323	-34.1726	-34.4168	LM	-34.4168	acute myeloid leukaemia
NKM-1	Tivozanib	312	-28.843	-28.0077	-30.7236	LM	-30.7236	acute myeloid leukaemia
P31-FUJ	Tivozanib	312	-50.0102	-53.3086	-52.0096	4PL	-53.3086	acute myeloid leukaemia
HL-60	Tivozanib	312	-25.0589	-24.637	-20.4447	3PL	-25.0589	acute myeloid leukaemia
OCI-AML3	Tivozanib	312		-27.6298	-31.6297	LM	-31.6297	acute myeloid leukaemia
MONO-MAC-6	Tivozanib	312	-37.1817	-35.9544	-39.136	LM	-39.136	acute myeloid leukaemia
NB4	Tivozanib	312	-30.8703	-31.0238	-32.8701	LM	-32.8701	acute myeloid leukaemia
PL-21	Tivozanib	312	-33.3779	-32.2621	-35.3779	LM	-35.3779	acute myeloid leukaemia
MOLM-13	Tivozanib	312	-27.4213	-41.5569	-14.5268	4PL	-41.5569	acute myeloid leukaemia
ME-1	Tivozanib	312	-37.3798	-35.1956	-36.7967	3PL	-37.3798	acute myeloid leukaemia
NOMO-1	Tivozanib	312		-31.8239	-30.6499	4PL	-31.8239	acute myeloid leukaemia
ML-2	Tivozanib	312	-37.0506	-41.3734	-39.0401	4PL	-41.3734	acute myeloid leukaemia
SIG-M5	Tivozanib	312	-18.2254	-16.6939	-20.2219	LM	-20.2219	acute myeloid leukaemia
GDM-1	Tivozanib	312	-26.0467	-38.8658	-23.4279	4PL	-38.8658	acute myeloid leukaemia
HEL	Tivozanib	312	-46.9529	-50.4511	-48.9526	4PL	-50.4511	acute myeloid leukaemia
QIMR-WIL	Tivozanib	312	-18.2422	-17.5776	-20.2221	LM	-20.2221	acute myeloid leukaemia
CTV-1	Tivozanib	312	-33.3291	-47.8846	-35.3213	4PL	-47.8846	acute myeloid leukaemia
CMK	Thapsigargin	180	-8.87424	-9.47826	-3.67917	4PL	-9.47826	acute myeloid leukaemia
QIMR-WIL	Thapsigargin	180	-14.9678	-16.3574	-14.5241	4PL	-16.3574	acute myeloid leukaemia
KG-1	Thapsigargin	180	-32.1907	-30.9239	-34.9632	LM	-34.9632	acute myeloid leukaemia
NOMO-1	Thapsigargin	180		-29.4642	-25.7525	4PL	-29.4642	acute myeloid leukaemia
CTV-1	Thapsigargin	180	-58.0864	-70.7406	-9.05334	4PL	-70.7406	acute myeloid leukaemia
NB4	Thapsigargin	180	-24.7643	-59.7738	-6.44634	4PL	-59.7738	acute myeloid leukaemia
OCI-M1	Thapsigargin	180	-14.8754	-50.7775	-11.1819	4PL	-50.7775	acute myeloid leukaemia
GDM-1	Thapsigargin	180	-5.25751	-43.1571	-4.64766	4PL	-43.1571	acute myeloid leukaemia
THP-1	Thapsigargin	180	-14.5784	-27.2351	-16.3535	4PL	-27.2351	acute myeloid leukaemia
NKM-1	Thapsigargin	180	-17.2517	-38.3656	-18.532	4PL	-38.3656	acute myeloid leukaemia
OCI-AML5	Thapsigargin	180	4.08952	6.08137	2.08137	LM	2.08137	acute myeloid leukaemia
MONO-MAC-6	Thapsigargin	180	-13.4738	-11.53	-7.75143	3PL	-13.4738	acute myeloid leukaemia
P31-FUJ	Thapsigargin	180	-14.2801	-46.2067	0.0115309	4PL	-46.2067	acute myeloid leukaemia
PL-21	Thapsigargin	180	-34.6761	-39.5702	-32.8659	4PL	-39.5702	acute myeloid leukaemia
CESS	Thapsigargin	180	-29.397	-37.2535	-31.2516	4PL	-37.2535	acute myeloid leukaemia
HEL	Thapsigargin	180	-34.9919	-36.4894	-30.8915	4PL	-36.4894	acute myeloid leukaemia
OCI-AML2	Thapsigargin	180	-21.1254	-19.4811	-9.61186	3PL	-21.1254	acute myeloid leukaemia
SIG-M5	Thapsigargin	180	-25.4587	-24.4477	-0.286689	3PL	-25.4587	acute myeloid leukaemia
ME-1	Thapsigargin	180	-28.7452	-29.4957	-25.9231	4PL	-29.4957	acute myeloid leukaemia
ML-2	Thapsigargin	180	-12.2865	-48.6969	-5.09046	4PL	-48.6969	acute myeloid leukaemia
MOLM-13	Thapsigargin	180	-24.5638	-29.1455	-7.9607	4PL	-29.1455	acute myeloid leukaemia
HL-60	Thapsigargin	180	-4.46223	-3.37109	-6.44899	LM	-6.44899	acute myeloid leukaemia
OCI-AML3	Thapsigargin	180	-29.4895	-31.3274	-29.5657	4PL	-31.3274	acute myeloid leukaemia
KMOE-2	Thapsigargin	180	-25.4566	-46.2647	-20.6502	4PL	-46.2647	acute myeloid leukaemia
CMK	WHI-P97	288	-19.353	-24.4378	-21.3032	4PL	-24.4378	acute myeloid leukaemia
QIMR-WIL	WHI-P97	288	-6.57711	-22.2335	-7.88358	4PL	-22.2335	acute myeloid leukaemia
KG-1	WHI-P97	288		-46.8686	-15.8714	4PL	-46.8686	acute myeloid leukaemia
KMOE-2	WHI-P97	288		-22.4312	-12.5606	4PL	-22.4312	acute myeloid leukaemia
CTV-1	WHI-P97	288	-20.7797	-28.7723	-22.7877	4PL	-28.7723	acute myeloid leukaemia
NOMO-1	WHI-P97	288	-15.3729	-13.368	-14.7446	3PL	-15.3729	acute myeloid leukaemia
OCI-AML2	WHI-P97	288		-23.4332	-15.9212	4PL	-23.4332	acute myeloid leukaemia
OCI-M1	WHI-P97	288			-7.15589	LM	-7.15589	acute myeloid leukaemia
CESS	WHI-P97	288		-16.4422	-10.7656	4PL	-16.4422	acute myeloid leukaemia
THP-1	WHI-P97	288	-17.0217	-25.8904	-18.9524	4PL	-25.8904	acute myeloid leukaemia
P31-FUJ	WHI-P97	288	-44.8558	-49.0999	-46.8577	4PL	-49.0999	acute myeloid leukaemia
OCI-AML5	WHI-P97	288	-10.3912	-25.4416	-12.037	4PL	-25.4416	acute myeloid leukaemia
GDM-1	WHI-P97	288	-11.4802	-37.0539	-13.258	4PL	-37.0539	acute myeloid leukaemia
PL-21	WHI-P97	288	-15.1265	-39.4589	-17.0303	4PL	-39.4589	acute myeloid leukaemia
NB4	WHI-P97	288	-16.7037	-25.2226	-18.6985	4PL	-25.2226	acute myeloid leukaemia
MOLM-13	WHI-P97	288	-18.3519	-17.2897	-17.9149	3PL	-18.3519	acute myeloid leukaemia
ML-2	WHI-P97	288	-16.0891	-26.1309	-18.0889	4PL	-26.1309	acute myeloid leukaemia
SIG-M5	WHI-P97	288	-7.73099	-31.6391	-9.54955	4PL	-31.6391	acute myeloid leukaemia
OCI-AML3	WHI-P97	288	-26.6699	-45.7743	-28.6584	4PL	-45.7743	acute myeloid leukaemia
ME-1	WHI-P97	288	-26.1525	-30.1003	-28.153	4PL	-30.1003	acute myeloid leukaemia
HEL	WHI-P97	288	-10.5817	-31.1193	-12.531	4PL	-31.1193	acute myeloid leukaemia
NKM-1	WHI-P97	288	-32.008	-30.9407	-34.0135	LM	-34.0135	acute myeloid leukaemia
HL-60	WHI-P97	288		-8.02943	-12.0473	LM	-12.0473	acute myeloid leukaemia
MONO-MAC-6	WHI-P97	288	-4.95725	-16.9774	-6.90982	4PL	-16.9774	acute myeloid leukaemia
CMK	Midostaurin	153		-27.8325	-7.76229	4PL	-27.8325	acute myeloid leukaemia
KMOE-2	Midostaurin	153	-3.16794	-1.16794	-5.16795	LM	-5.16795	acute myeloid leukaemia
OCI-M1	Midostaurin	153	-26.4785	-43.0208	-28.4693	4PL	-43.0208	acute myeloid leukaemia
CESS	Midostaurin	153	-10.0856	-38.8933	-11.6517	4PL	-38.8933	acute myeloid leukaemia
GDM-1	Midostaurin	153	-13.9402	-38.3791	-11.7553	4PL	-38.3791	acute myeloid leukaemia
OCI-AML5	Midostaurin	153		-38.4237	-11.6045	4PL	-38.4237	acute myeloid leukaemia
QIMR-WIL	Midostaurin	153	-7.02281	-44.4839	-8.88145	4PL	-44.4839	acute myeloid leukaemia
THP-1	Midostaurin	153	-21.192	-49.6107	-23.1554	4PL	-49.6107	acute myeloid leukaemia
NKM-1	Midostaurin	153	-28.2909	-39.2006	-26.6975	4PL	-39.2006	acute myeloid leukaemia
P31-FUJ	Midostaurin	153		-35.8008	-37.8644	LM	-37.8644	acute myeloid leukaemia
HL-60	Midostaurin	153		-29.1542	-7.36887	4PL	-29.1542	acute myeloid leukaemia
OCI-AML2	Midostaurin	153	0.301968	-38.4008	-0.98134	4PL	-38.4008	acute myeloid leukaemia
HEL	Midostaurin	153	-17.4913	-46.7558	-19.0498	4PL	-46.7558	acute myeloid leukaemia
OCI-AML3	Midostaurin	153	-34.3923	-47.8889	-36.3861	4PL	-47.8889	acute myeloid leukaemia
SIG-M5	Midostaurin	153	-8.29367	-18.8278	-8.77629	4PL	-18.8278	acute myeloid leukaemia
MOLM-13	Midostaurin	153	-37.3313	-41.6562	-30.4139	4PL	-41.6562	acute myeloid leukaemia
ML-2	Midostaurin	153		-42.9297	-10.7913	4PL	-42.9297	acute myeloid leukaemia
ME-1	Midostaurin	153	-32.0992	-32.6052	-33.9454	LM	-33.9454	acute myeloid leukaemia
NB4	Midostaurin	153		-29.3938	-17.0254	4PL	-29.3938	acute myeloid leukaemia
NOMO-1	Midostaurin	153	-24.5346	-22.5346	-26.5346	LM	-26.5346	acute myeloid leukaemia
PL-21	Midostaurin	153	-19.707	-29.5692	-21.7051	4PL	-29.5692	acute myeloid leukaemia
CTV-1	Midostaurin	153	-17.8461	-40.1271	-19.5104	4PL	-40.1271	acute myeloid leukaemia
KASUMI-1	Midostaurin	153	-31.2948	-47.3424	-24.366	4PL	-47.3424	acute myeloid leukaemia
MONO-MAC-6	Midostaurin	153	-12.6155	-21.0046	-14.6597	4PL	-21.0046	acute myeloid leukaemia
KG-1	Midostaurin	153	-10.4702	-49.8553	-10.4166	4PL	-49.8553	acute myeloid leukaemia
CMK	AZ628	29	-26.5468	-24.5504	-28.3305	LM	-28.3305	acute myeloid leukaemia
OCI-AML2	AZ628	29	-89.0589	-88.7015	-13.2032	3PL	-89.0589	acute myeloid leukaemia
OCI-M1	AZ628	29		-28.3536	-19.2455	4PL	-28.3536	acute myeloid leukaemia
QIMR-WIL	AZ628	29	-22.9172	-28.5335	-18.777	4PL	-28.5335	acute myeloid leukaemia
CESS	AZ628	29	-35.5718	-34.7965	-37.6816	LM	-37.6816	acute myeloid leukaemia
OCI-AML5	AZ628	29	-34.7788	-42.2767	-26.0238	4PL	-42.2767	acute myeloid leukaemia
THP-1	AZ628	29	-40.7012	-38.8274	-42.8199	LM	-42.8199	acute myeloid leukaemia
NKM-1	AZ628	29	-34.835	-34.1292	-36.2047	LM	-36.2047	acute myeloid leukaemia
HL-60	AZ628	29	-55.9893	-56.8733	-24.7646	4PL	-56.8733	acute myeloid leukaemia
PL-21	AZ628	29	-26.784	-43.3706	-28.4214	4PL	-43.3706	acute myeloid leukaemia
KG-1	AZ628	29	-48.8873	-47.4921	-37.896	3PL	-48.8873	acute myeloid leukaemia
P31-FUJ	AZ628	29		-39.8925	-43.892	LM	-43.892	acute myeloid leukaemia
ME-1	AZ628	29	-33.4233	-39.5706	-35.4114	4PL	-39.5706	acute myeloid leukaemia
MOLM-13	AZ628	29	-31.9249	-39.437	-23.5741	4PL	-39.437	acute myeloid leukaemia
KMOE-2	AZ628	29	-30.0619	-38.3688	-24.5106	4PL	-38.3688	acute myeloid leukaemia
HEL	AZ628	29	-46.078	-47.5805	-36.9061	4PL	-47.5805	acute myeloid leukaemia
KASUMI-1	AZ628	29	-36.2726	-37.0503	-38.2618	LM	-38.2618	acute myeloid leukaemia
OCI-AML3	AZ628	29	-26.3585	-30.1645	-18.2423	4PL	-30.1645	acute myeloid leukaemia
ML-2	AZ628	29	-38.4753	-59.4179	-32.9898	4PL	-59.4179	acute myeloid leukaemia
GDM-1	AZ628	29	-49.3981	-52.4017	-18.9585	4PL	-52.4017	acute myeloid leukaemia
NB4	AZ628	29	-37.435	-36.7338	-28.3829	3PL	-37.435	acute myeloid leukaemia
SIG-M5	AZ628	29	-15.8938	-72.8427	-17.6447	4PL	-72.8427	acute myeloid leukaemia
CTV-1	AZ628	29	-24.9872	-41.2128	-8.55116	4PL	-41.2128	acute myeloid leukaemia
NOMO-1	AZ628	29	-37.6917	-38.3507	-38.5117	LM	-38.5117	acute myeloid leukaemia
MONO-MAC-6	AZ628	29	-27.4441	-43.3014	-29.2461	4PL	-43.3014	acute myeloid leukaemia
CMK	Pyrimethamine	71	-24.7262	-38.4457	-11.9459	4PL	-38.4457	acute myeloid leukaemia
KMOE-2	Pyrimethamine	71	-23.7359	-34.9135	-25.7217	4PL	-34.9135	acute myeloid leukaemia
NB4	Pyrimethamine	71	-21.5307	-34.1721	-18.8413	4PL	-34.1721	acute myeloid leukaemia
OCI-AML5	Pyrimethamine	71	-29.2909	-28.7317	-31.276	LM	-31.276	acute myeloid leukaemia
KASUMI-1	Pyrimethamine	71	-47.8391	-52.4827	-49.8405	4PL	-52.4827	acute myeloid leukaemia
CESS	Pyrimethamine	71	-21.8382	-26.0971	-14.6401	4PL	-26.0971	acute myeloid leukaemia
GDM-1	Pyrimethamine	71	-14.7401	-17.8988	-16.0018	4PL	-17.8988	acute myeloid leukaemia
NKM-1	Pyrimethamine	71	-13.0982	-17.8563	-13.2481	4PL	-17.8563	acute myeloid leukaemia
SIG-M5	Pyrimethamine	71	-43.3047	-41.0226	-1.19541	3PL	-43.3047	acute myeloid leukaemia
OCI-AML2	Pyrimethamine	71	-7.41036	-42.342	-1.44559	4PL	-42.342	acute myeloid leukaemia
ML-2	Pyrimethamine	71	-20.608	-27.7032	-18.1492	4PL	-27.7032	acute myeloid leukaemia
QIMR-WIL	Pyrimethamine	71		-16.8734	-3.40418	4PL	-16.8734	acute myeloid leukaemia
HEL	Pyrimethamine	71	-29.009	-38.2346	-21.2002	4PL	-38.2346	acute myeloid leukaemia
OCI-M1	Pyrimethamine	71	-35.2796	-36.233	-37.5931	LM	-37.5931	acute myeloid leukaemia
KG-1	Pyrimethamine	71		-50.342	-30.0059	4PL	-50.342	acute myeloid leukaemia
PL-21	Pyrimethamine	71	-17.1653	-33.1599	-14.2388	4PL	-33.1599	acute myeloid leukaemia
ME-1	Pyrimethamine	71	-39.9471	-37.9438	-40.4666	LM	-40.4666	acute myeloid leukaemia
CTV-1	Pyrimethamine	71	-20.9157	-39.956	-11.5044	4PL	-39.956	acute myeloid leukaemia
THP-1	Pyrimethamine	71	-36.7028	-38.0479	-38.703	LM	-38.703	acute myeloid leukaemia
HL-60	Pyrimethamine	71	-26.2937	-40.5627	-28.2362	4PL	-40.5627	acute myeloid leukaemia
MONO-MAC-6	Pyrimethamine	71		-44.3039	-15.6255	4PL	-44.3039	acute myeloid leukaemia
MOLM-13	Pyrimethamine	71	-25.5555	-24.9363	-20.5663	3PL	-25.5555	acute myeloid leukaemia
P31-FUJ	Pyrimethamine	71	-63.1456	-61.1499	-47.5328	3PL	-63.1456	acute myeloid leukaemia
OCI-AML3	Pyrimethamine	71	-30.2196	-38.4506	-32.2185	4PL	-38.4506	acute myeloid leukaemia
NOMO-1	Pyrimethamine	71		-36.2768	-12.4413	4PL	-36.2768	acute myeloid leukaemia
CMK	Ruxolitinib	206	-27.6802	-43.328	-29.1028	4PL	-43.328	acute myeloid leukaemia
NOMO-1	Ruxolitinib	206	-13.6751	-11.6215	-15.4071	LM	-15.4071	acute myeloid leukaemia
KASUMI-1	Ruxolitinib	206		-40.8046	-23.5992	4PL	-40.8046	acute myeloid leukaemia
OCI-M1	Ruxolitinib	206	-19.808	-57.1735	-21.5901	4PL	-57.1735	acute myeloid leukaemia
CESS	Ruxolitinib	206	-23.9078	-22.0997	-23.8738	3PL	-23.9078	acute myeloid leukaemia
GDM-1	Ruxolitinib	206		-36.8879	-15.7205	4PL	-36.8879	acute myeloid leukaemia
NB4	Ruxolitinib	206	-20.566	-34.2877	-22.498	4PL	-34.2877	acute myeloid leukaemia
NKM-1	Ruxolitinib	206	-21.9815	-29.974	-23.1758	4PL	-29.974	acute myeloid leukaemia
P31-FUJ	Ruxolitinib	206		-56.9909	-56.0673	4PL	-56.9909	acute myeloid leukaemia
HL-60	Ruxolitinib	206	-27.88	-25.8849	-29.9119	LM	-29.9119	acute myeloid leukaemia
MONO-MAC-6	Ruxolitinib	206	-10.0681	-8.06815	-12.0681	LM	-12.0681	acute myeloid leukaemia
CTV-1	Ruxolitinib	206		-34.9617	-27.998	4PL	-34.9617	acute myeloid leukaemia
PL-21	Ruxolitinib	206	-29.1739	-27.2977	-31.2844	LM	-31.2844	acute myeloid leukaemia
KG-1	Ruxolitinib	206	-14.0113	-15.2982	-15.8272	LM	-15.8272	acute myeloid leukaemia
MOLM-13	Ruxolitinib	206		-29.6318	-21.8278	4PL	-29.6318	acute myeloid leukaemia
OCI-AML5	Ruxolitinib	206	-27.0079	-39.612	-29.0246	4PL	-39.612	acute myeloid leukaemia
THP-1	Ruxolitinib	206	-30.2734	-32.1685	-32.2482	LM	-32.2482	acute myeloid leukaemia
KMOE-2	Ruxolitinib	206	-40.6482	-38.63	-42.7089	LM	-42.7089	acute myeloid leukaemia
QIMR-WIL	Ruxolitinib	206	-35.0107	-37.5852	-36.967	4PL	-37.5852	acute myeloid leukaemia
HEL	Ruxolitinib	206	-23.3889	-36.4861	-20.6301	4PL	-36.4861	acute myeloid leukaemia
ME-1	Ruxolitinib	206	-36.399	-36.1146	-35.61	3PL	-36.399	acute myeloid leukaemia
ML-2	Ruxolitinib	206	-32.2317	-30.2248	-33.3253	LM	-33.3253	acute myeloid leukaemia
OCI-AML3	Ruxolitinib	206	-36.9873	-34.9884	-38.9877	LM	-38.9877	acute myeloid leukaemia
SIG-M5	Ruxolitinib	206	-14.7639	-12.6784	-16.3093	LM	-16.3093	acute myeloid leukaemia
OCI-AML2	Ruxolitinib	206	-38.6447	-45.4641	-40.6335	4PL	-45.4641	acute myeloid leukaemia
CMK	A-770041	55		-25.0857	-24.8729	4PL	-25.0857	acute myeloid leukaemia
KG-1	A-770041	55		-39.5172	-43.5178	LM	-43.5178	acute myeloid leukaemia
CTV-1	A-770041	55	-55.51	-53.4997	-57.5218	LM	-57.5218	acute myeloid leukaemia
KASUMI-1	A-770041	55	-48.4588	-46.459	-50.4592	LM	-50.4592	acute myeloid leukaemia
OCI-M1	A-770041	55	-50.4453	-52.2392	-52.446	LM	-52.446	acute myeloid leukaemia
CESS	A-770041	55	-27.0117	-44.8539	-28.9649	4PL	-44.8539	acute myeloid leukaemia
QIMR-WIL	A-770041	55	-32.4023	-37.4298	-28.6829	4PL	-37.4298	acute myeloid leukaemia
OCI-AML5	A-770041	55		-48.1438	-34.2539	4PL	-48.1438	acute myeloid leukaemia
P31-FUJ	A-770041	55	-33.3954	-33.2383	-35.4149	LM	-35.4149	acute myeloid leukaemia
HL-60	A-770041	55	-0.690612	-45.6395	2.69269	4PL	-45.6395	acute myeloid leukaemia
MOLM-13	A-770041	55	-26.1103	-28.9082	-28.0961	4PL	-28.9082	acute myeloid leukaemia
SIG-M5	A-770041	55	-28.5722	-28.2867	1.55862	3PL	-28.5722	acute myeloid leukaemia
GDM-1	A-770041	55	-27.4997	-30.9309	-26.0446	4PL	-30.9309	acute myeloid leukaemia
MONO-MAC-6	A-770041	55	-28.2851	-24.7023	-28.7125	LM	-28.7125	acute myeloid leukaemia
HEL	A-770041	55		-46.7091	-24.3111	4PL	-46.7091	acute myeloid leukaemia
KMOE-2	A-770041	55		-30.7467	-33.4649	LM	-33.4649	acute myeloid leukaemia
PL-21	A-770041	55	-34.9202	-36.519	-36.9054	LM	-36.9054	acute myeloid leukaemia
THP-1	A-770041	55	-35.5923	-38.4147	-37.5901	4PL	-38.4147	acute myeloid leukaemia
NB4	A-770041	55	-2.95341	-38.9517	2.38537	4PL	-38.9517	acute myeloid leukaemia
NKM-1	A-770041	55	-29.9053	-27.908	-31.5793	LM	-31.5793	acute myeloid leukaemia
OCI-AML3	A-770041	55	-46.3036	-54.5275	-48.3503	4PL	-54.5275	acute myeloid leukaemia
ML-2	A-770041	55		-35.0276	-10.8655	4PL	-35.0276	acute myeloid leukaemia
OCI-AML2	A-770041	55		-45.207	-11.027	4PL	-45.207	acute myeloid leukaemia
NOMO-1	A-770041	55	-20.9678	-24.1525	-22.9465	4PL	-24.1525	acute myeloid leukaemia
ME-1	A-770041	55	-33.4528	-31.435	-35.4666	LM	-35.4666	acute myeloid leukaemia
CMK	Lapatinib	119	-20.2127	-19.6882	-22.2246	LM	-22.2246	acute myeloid leukaemia
QIMR-WIL	Lapatinib	119	-10.1387	-9.30567	-12.1376	LM	-12.1376	acute myeloid leukaemia
KG-1	Lapatinib	119	-28.3902	-27.3409	-30.3904	LM	-30.3904	acute myeloid leukaemia
NOMO-1	Lapatinib	119	-31.4731	-30.2266	-33.4718	LM	-33.4718	acute myeloid leukaemia
OCI-M1	Lapatinib	119		-14.1622	-18.1624	LM	-18.1624	acute myeloid leukaemia
CESS	Lapatinib	119			-16.2106	LM	-16.2106	acute myeloid leukaemia
GDM-1	Lapatinib	119	-15.3451	-19.1993	-17.3438	4PL	-19.1993	acute myeloid leukaemia
NKM-1	Lapatinib	119	-1.74273	-1.53445	-3.10257	LM	-3.10257	acute myeloid leukaemia
HEL	Lapatinib	119	-9.54492	-13.6774	-11.4535	4PL	-13.6774	acute myeloid leukaemia
NB4	Lapatinib	119	-9.75092	-13.3937	-11.7517	4PL	-13.3937	acute myeloid leukaemia
OCI-AML2	Lapatinib	119	-26.3535	-28.8905	-28.3989	4PL	-28.8905	acute myeloid leukaemia
ML-2	Lapatinib	119	-28.218	-26.3736	-18.397	3PL	-28.218	acute myeloid leukaemia
SIG-M5	Lapatinib	119	-12.6705	-10.5461	-8.55571	3PL	-12.6705	acute myeloid leukaemia
KASUMI-1	Lapatinib	119	-17.0818	-26.3201	-19.0028	4PL	-26.3201	acute myeloid leukaemia
MOLM-13	Lapatinib	119		-21.1681	-20.6707	4PL	-21.1681	acute myeloid leukaemia
ME-1	Lapatinib	119	-3.40197	-3.6212	-5.30622	LM	-5.30622	acute myeloid leukaemia
PL-21	Lapatinib	119	-15.9069	-13.9071	-17.9084	LM	-17.9084	acute myeloid leukaemia
OCI-AML5	Lapatinib	119	-9.69742	-18.5016	-11.6848	4PL	-18.5016	acute myeloid leukaemia
KMOE-2	Lapatinib	119	-16.9858	-23.122	-18.9861	4PL	-23.122	acute myeloid leukaemia
CTV-1	Lapatinib	119	-13.7312	-22.8108	-15.7256	4PL	-22.8108	acute myeloid leukaemia
OCI-AML3	Lapatinib	119	-30.9073	-35.4219	-32.0838	4PL	-35.4219	acute myeloid leukaemia
MONO-MAC-6	Lapatinib	119	-17.4283	-17.2893	-19.4262	LM	-19.4262	acute myeloid leukaemia
P31-FUJ	Lapatinib	119		-23.1222	-21.0418	4PL	-23.1222	acute myeloid leukaemia
THP-1	Lapatinib	119	-13.2278	-18.1981	-15.2259	4PL	-18.1981	acute myeloid leukaemia
HL-60	Lapatinib	119	-36.7212	-34.6633	-25.8095	3PL	-36.7212	acute myeloid leukaemia
CMK	T0901317	333		-18.1406	2.9644	4PL	-18.1406	acute myeloid leukaemia
QIMR-WIL	T0901317	333	-16.7239	-29.8011	-18.7339	4PL	-29.8011	acute myeloid leukaemia
KG-1	T0901317	333	-15.4156	-26.824	-17.4007	4PL	-26.824	acute myeloid leukaemia
KMOE-2	T0901317	333	-26.7685	-28.5581	-24.7343	4PL	-28.5581	acute myeloid leukaemia
CTV-1	T0901317	333	-29.1456	-45.7636	-31.1236	4PL	-45.7636	acute myeloid leukaemia
NOMO-1	T0901317	333	-15.2792	-31.9399	-16.6652	4PL	-31.9399	acute myeloid leukaemia
NB4	T0901317	333	-29.7625	-33.5542	-31.7819	4PL	-33.5542	acute myeloid leukaemia
OCI-M1	T0901317	333	-27.8637	-35.2217	-26.9223	4PL	-35.2217	acute myeloid leukaemia
GDM-1	T0901317	333	-10.3329	-33.0678	-12.2534	4PL	-33.0678	acute myeloid leukaemia
OCI-AML5	T0901317	333	-15.6118		-17.6194	LM	-17.6194	acute myeloid leukaemia
NKM-1	T0901317	333	-9.52167	-50.6037	-10.4585	4PL	-50.6037	acute myeloid leukaemia
P31-FUJ	T0901317	333		-52.7894	-22.2032	4PL	-52.7894	acute myeloid leukaemia
HL-60	T0901317	333			-8.42537	LM	-8.42537	acute myeloid leukaemia
KASUMI-1	T0901317	333	-29.0449	-30.6928	-30.0948	4PL	-30.6928	acute myeloid leukaemia
HEL	T0901317	333		-42.1316	-25.2612	4PL	-42.1316	acute myeloid leukaemia
PL-21	T0901317	333	-10.7947	-11.9871	-12.8517	LM	-12.8517	acute myeloid leukaemia
MONO-MAC-6	T0901317	333	-21.401	-45.5976	-23.3236	4PL	-45.5976	acute myeloid leukaemia
ME-1	T0901317	333	-36.9818	-39.0191	-33.7587	4PL	-39.0191	acute myeloid leukaemia
SIG-M5	T0901317	333		-12.6546	3.29146	4PL	-12.6546	acute myeloid leukaemia
OCI-AML3	T0901317	333	-23.5173	-34.3128	-24.7681	4PL	-34.3128	acute myeloid leukaemia
ML-2	T0901317	333		-33.1859	-22.3231	4PL	-33.1859	acute myeloid leukaemia
THP-1	T0901317	333		-23.1652	-12.1263	4PL	-23.1652	acute myeloid leukaemia
OCI-AML2	T0901317	333	-20.7795	-26.653	-21.594	4PL	-26.653	acute myeloid leukaemia
CESS	T0901317	333		-19.1075	-10.0979	4PL	-19.1075	acute myeloid leukaemia
MOLM-13	T0901317	333	-19.5878	-31.8708	-21.7274	4PL	-31.8708	acute myeloid leukaemia
CMK	Luminespib	194	-15.5921	-46.1279	-4.56782	4PL	-46.1279	acute myeloid leukaemia
KMOE-2	Luminespib	194	1.20002	-5.471	3.60547	4PL	-5.471	acute myeloid leukaemia
CTV-1	Luminespib	194	-4.47494	-27.0248	-4.12271	4PL	-27.0248	acute myeloid leukaemia
CESS	Luminespib	194	-12.9373	-28.6148	-12.1224	4PL	-28.6148	acute myeloid leukaemia
GDM-1	Luminespib	194	-17.0037	-52.5529	-6.57185	4PL	-52.5529	acute myeloid leukaemia
OCI-M1	Luminespib	194	-6.35029	-35.251	-5.51359	4PL	-35.251	acute myeloid leukaemia
THP-1	Luminespib	194	-9.73371	-33.2787	-10.076	4PL	-33.2787	acute myeloid leukaemia
P31-FUJ	Luminespib	194	-14.2168	-48.1426	-14.7886	4PL	-48.1426	acute myeloid leukaemia
HEL	Luminespib	194	-13.9106	-44.1948	-9.40572	4PL	-44.1948	acute myeloid leukaemia
MONO-MAC-6	Luminespib	194	-7.42658	-11.3175	-8.84653	4PL	-11.3175	acute myeloid leukaemia
PL-21	Luminespib	194	-12.0376	-48.0633	-10.3297	4PL	-48.0633	acute myeloid leukaemia
ME-1	Luminespib	194	-23.1791	-35.8827	-23.2794	4PL	-35.8827	acute myeloid leukaemia
KG-1	Luminespib	194	-6.85583	-40.5563	-6.67346	4PL	-40.5563	acute myeloid leukaemia
SIG-M5	Luminespib	194	-5.59806	-55.8539	0.538431	4PL	-55.8539	acute myeloid leukaemia
MOLM-13	Luminespib	194	-8.21695	-50.006	-6.82347	4PL	-50.006	acute myeloid leukaemia
NOMO-1	Luminespib	194	-5.36586	-33.1124	-4.4353	4PL	-33.1124	acute myeloid leukaemia
QIMR-WIL	Luminespib	194	-6.33603	-23.9972	-4.65295	4PL	-23.9972	acute myeloid leukaemia
NKM-1	Luminespib	194	-22.6077	-42.6157	-4.93202	4PL	-42.6157	acute myeloid leukaemia
OCI-AML5	Luminespib	194	-10.2424	-37.5438	-6.57814	4PL	-37.5438	acute myeloid leukaemia
ML-2	Luminespib	194	-3.17374	-49.7111	-3.0323	4PL	-49.7111	acute myeloid leukaemia
NB4	Luminespib	194	-9.44561	-31.9292	-7.52821	4PL	-31.9292	acute myeloid leukaemia
HL-60	Luminespib	194	-11.2448	-25.5344	-7.85482	4PL	-25.5344	acute myeloid leukaemia
OCI-AML2	Luminespib	194	-7.46182	-54.7867	-3.21119	4PL	-54.7867	acute myeloid leukaemia
OCI-AML3	Luminespib	194	-9.82861	-54.681	-9.2282	4PL	-54.681	acute myeloid leukaemia
CMK	CUDC-101	273	-20.2681	-30.1795	-9.05264	4PL	-30.1795	acute myeloid leukaemia
QIMR-WIL	CUDC-101	273	-27.3223	-35.5318	-9.68904	4PL	-35.5318	acute myeloid leukaemia
KMOE-2	CUDC-101	273	-19.4723	-40.9438	-7.31413	4PL	-40.9438	acute myeloid leukaemia
NB4	CUDC-101	273	-23.5915	-21.7854	-4.07241	3PL	-23.5915	acute myeloid leukaemia
OCI-M1	CUDC-101	273	-20.8736	-44.3582	-7.51071	4PL	-44.3582	acute myeloid leukaemia
GDM-1	CUDC-101	273	-36.5896	-34.5903	-11.8238	3PL	-36.5896	acute myeloid leukaemia
THP-1	CUDC-101	273	-28.6057	-31.8776	-9.91758	4PL	-31.8776	acute myeloid leukaemia
OCI-AML5	CUDC-101	273	-11.819	-23.5314	-2.41937	4PL	-23.5314	acute myeloid leukaemia
NKM-1	CUDC-101	273	-4.6651	-13.1111	-2.56507	4PL	-13.1111	acute myeloid leukaemia
P31-FUJ	CUDC-101	273	-3.54515	-45.4954	-0.38092	4PL	-45.4954	acute myeloid leukaemia
HL-60	CUDC-101	273	-13.5687	-30.527	-3.65292	4PL	-30.527	acute myeloid leukaemia
PL-21	CUDC-101	273	-25.9886	-39.1728	-22.0167	4PL	-39.1728	acute myeloid leukaemia
OCI-AML2	CUDC-101	273	-11.3444	-10.5207	-10.3615	3PL	-11.3444	acute myeloid leukaemia
MONO-MAC-6	CUDC-101	273	-13.7073	-21.6062	-14.008	4PL	-21.6062	acute myeloid leukaemia
MOLM-13	CUDC-101	273	-37.3147	-35.4132	-13.3414	3PL	-37.3147	acute myeloid leukaemia
SIG-M5	CUDC-101	273	-14.4668	-35.7717	-5.15858	4PL	-35.7717	acute myeloid leukaemia
ME-1	CUDC-101	273	-13.153	-26.1155	-7.99515	4PL	-26.1155	acute myeloid leukaemia
NOMO-1	CUDC-101	273	-0.562316	-12.8093	-1.34944	4PL	-12.8093	acute myeloid leukaemia
HEL	CUDC-101	273	-21.267	-26.5537	-8.864	4PL	-26.5537	acute myeloid leukaemia
OCI-AML3	CUDC-101	273	-21.4746	-28.3314	-10.542	4PL	-28.3314	acute myeloid leukaemia
ML-2	CUDC-101	273	-16.42	-32.8908	-5.71769	4PL	-32.8908	acute myeloid leukaemia
CTV-1	CUDC-101	273	-15.064	-32.436	-8.73233	4PL	-32.436	acute myeloid leukaemia
KG-1	CUDC-101	273	-10.0108	-21.2603	-3.68113	4PL	-21.2603	acute myeloid leukaemia
CESS	CUDC-101	273	-9.55285	-7.55911	-0.455518	3PL	-9.55285	acute myeloid leukaemia
QIMR-WIL	Etoposide	134	-14.661	-16.5151	-3.62227	4PL	-16.5151	acute myeloid leukaemia
KASUMI-1	Etoposide	134	-27.4508	-26.1412	-30.2135	LM	-30.2135	acute myeloid leukaemia
OCI-AML2	Etoposide	134	-32.7458	-32.8179	-9.48701	4PL	-32.8179	acute myeloid leukaemia
CESS	Etoposide	134	-30.7669	-35.7398	-7.83363	4PL	-35.7398	acute myeloid leukaemia
NOMO-1	Etoposide	134	-16.0644	-24.8106	-8.29881	4PL	-24.8106	acute myeloid leukaemia
CTV-1	Etoposide	134	-28.046	-37.056	-9.07347	4PL	-37.056	acute myeloid leukaemia
THP-1	Etoposide	134	-41.2443	-42.3446	-41.4398	4PL	-42.3446	acute myeloid leukaemia
NKM-1	Etoposide	134	-25.7691	-32.7427	-12.3155	4PL	-32.7427	acute myeloid leukaemia
P31-FUJ	Etoposide	134	-27.581	-25.5792	-29.3151	LM	-29.3151	acute myeloid leukaemia
HL-60	Etoposide	134	-20.9321	-25.8075	-4.45849	4PL	-25.8075	acute myeloid leukaemia
NB4	Etoposide	134	-20.6069	-20.8968	-8.15685	4PL	-20.8968	acute myeloid leukaemia
MONO-MAC-6	Etoposide	134	-17.4593	-15.2358	-19.8569	LM	-19.8569	acute myeloid leukaemia
OCI-AML5	Etoposide	134	-41.7768	-39.7976	-22.2301	3PL	-41.7768	acute myeloid leukaemia
OCI-M1	Etoposide	134	-22.3195	-20.6269	-10.9318	3PL	-22.3195	acute myeloid leukaemia
ME-1	Etoposide	134	-26.1174	-25.8568	-28.1172	LM	-28.1172	acute myeloid leukaemia
HEL	Etoposide	134	-30.7383	-32.5635	-10.0643	4PL	-32.5635	acute myeloid leukaemia
ML-2	Etoposide	134	-25.7256	-23.7259	-11.1805	3PL	-25.7256	acute myeloid leukaemia
PL-21	Etoposide	134	-23.0852	-38.445	-10.0615	4PL	-38.445	acute myeloid leukaemia
OCI-AML3	Etoposide	134	-26.3575	-32.4826	-17.5014	4PL	-32.4826	acute myeloid leukaemia
SIG-M5	Etoposide	134	-42.6073	-43.4868	-3.5009	4PL	-43.4868	acute myeloid leukaemia
GDM-1	Etoposide	134	-30.7113	-38.2684	-22.7521	4PL	-38.2684	acute myeloid leukaemia
KG-1	Etoposide	134		-29.2705	-7.38861	4PL	-29.2705	acute myeloid leukaemia
CMK	Etoposide	134	-21.755	-32.919	-7.21071	4PL	-32.919	acute myeloid leukaemia
MOLM-13	Etoposide	134	-32.9298	-37.6057	-32.104	4PL	-37.6057	acute myeloid leukaemia
KMOE-2	Etoposide	134	-23.678	-23.2243	-11.0287	3PL	-23.678	acute myeloid leukaemia
QIMR-WIL	AZD6482	156			1.2991	LM	1.2991	acute myeloid leukaemia
KMOE-2	AZD6482	156	-22.0166	-28.9866	-24.0265	4PL	-28.9866	acute myeloid leukaemia
CMK	AZD6482	156		-26.3133	-12.2688	4PL	-26.3133	acute myeloid leukaemia
CTV-1	AZD6482	156	-23.0207	-26.2667	-24.5102	4PL	-26.2667	acute myeloid leukaemia
NOMO-1	AZD6482	156	-16.1928	-25.8754	-13.2022	4PL	-25.8754	acute myeloid leukaemia
KASUMI-1	AZD6482	156	-19.4553	-16.1528	-19.4794	LM	-19.4794	acute myeloid leukaemia
OCI-M1	AZD6482	156		-27.8132	-31.809	LM	-31.809	acute myeloid leukaemia
GDM-1	AZD6482	156	-22.0319	-28.8603	-16.6972	4PL	-28.8603	acute myeloid leukaemia
NB4	AZD6482	156	-41.7928	-40.2277	-29.91	3PL	-41.7928	acute myeloid leukaemia
P31-FUJ	AZD6482	156	-35.895	-41.45	-37.701	4PL	-41.45	acute myeloid leukaemia
HL-60	AZD6482	156	-21.0412	-22.4912	-17.0194	4PL	-22.4912	acute myeloid leukaemia
MONO-MAC-6	AZD6482	156	-1.71689		-3.73685	LM	-3.73685	acute myeloid leukaemia
ME-1	AZD6482	156	-32.6737	-37.8489	-34.5656	4PL	-37.8489	acute myeloid leukaemia
NKM-1	AZD6482	156	-33.6654	-33.7038	-31.4722	4PL	-33.7038	acute myeloid leukaemia
HEL	AZD6482	156	-20.5917	-17.9259	-21.0664	LM	-21.0664	acute myeloid leukaemia
PL-21	AZD6482	156		-23.0494	-13.0379	4PL	-23.0494	acute myeloid leukaemia
OCI-AML5	AZD6482	156	-16.2244	-16.4007	-13.6863	4PL	-16.4007	acute myeloid leukaemia
THP-1	AZD6482	156	-38.7392	-36.901	-40.7387	LM	-40.7387	acute myeloid leukaemia
OCI-AML3	AZD6482	156		-30.4297	-11.4391	4PL	-30.4297	acute myeloid leukaemia
SIG-M5	AZD6482	156	-26.1162	-24.7514	-27.439	LM	-27.439	acute myeloid leukaemia
MOLM-13	AZD6482	156	-27.9295	-33.4143	-18.9038	4PL	-33.4143	acute myeloid leukaemia
OCI-AML2	AZD6482	156	-29.4018	-29.9985	-31.4009	LM	-31.4009	acute myeloid leukaemia
ML-2	AZD6482	156	-28.9968	-35.7122	-18.506	4PL	-35.7122	acute myeloid leukaemia
KG-1	AZD6482	156	-40.8011	-40.0241	-43.4978	LM	-43.4978	acute myeloid leukaemia
CESS	AZD6482	156		-34.5787	-22.2969	4PL	-34.5787	acute myeloid leukaemia
QIMR-WIL	Omipalisib	283	-28.4229	-28.703	-24.1916	4PL	-28.703	acute myeloid leukaemia
KMOE-2	Omipalisib	283	-36.9227	-39.8792	-39.2606	4PL	-39.8792	acute myeloid leukaemia
KG-1	Omipalisib	283	-39.2789	-37.9262	-28.8244	3PL	-39.2789	acute myeloid leukaemia
CMK	Omipalisib	283	-42.9842	-49.5127	-35.779	4PL	-49.5127	acute myeloid leukaemia
CTV-1	Omipalisib	283	-43.8434	-50.2527	-33.7301	4PL	-50.2527	acute myeloid leukaemia
OCI-AML2	Omipalisib	283	-28.6826	-26.6218	-15.4391	3PL	-28.6826	acute myeloid leukaemia
NB4	Omipalisib	283	-63.2515	-62.3066	-41.2224	3PL	-63.2515	acute myeloid leukaemia
KASUMI-1	Omipalisib	283	-48.1368	-61.8313	-14.0991	4PL	-61.8313	acute myeloid leukaemia
OCI-M1	Omipalisib	283	-39.512	-44.6456	-30.9642	4PL	-44.6456	acute myeloid leukaemia
CESS	Omipalisib	283	-22.8717	-26.2766	-17.6173	4PL	-26.2766	acute myeloid leukaemia
GDM-1	Omipalisib	283	-36.2481	-37.7103	-17.9864	4PL	-37.7103	acute myeloid leukaemia
OCI-AML5	Omipalisib	283	-31.2896	-30.1196	-22.8339	3PL	-31.2896	acute myeloid leukaemia
NKM-1	Omipalisib	283	-43.2233	-44.1082	-32.0328	4PL	-44.1082	acute myeloid leukaemia
P31-FUJ	Omipalisib	283	-36.8366	-45.9274	-18.1207	4PL	-45.9274	acute myeloid leukaemia
MONO-MAC-6	Omipalisib	283	-16.4676	-14.9656	-17.8063	LM	-17.8063	acute myeloid leukaemia
SIG-M5	Omipalisib	283	-47.5712	-48.6857	-12.6963	4PL	-48.6857	acute myeloid leukaemia
HEL	Omipalisib	283	-37.535	-39.3757	-14.1204	4PL	-39.3757	acute myeloid leukaemia
PL-21	Omipalisib	283	-21.1632	-39.533	-12.7005	4PL	-39.533	acute myeloid leukaemia
HL-60	Omipalisib	283	-32.1016	-38.7046	-25.1836	4PL	-38.7046	acute myeloid leukaemia
THP-1	Omipalisib	283	-19.6743	-21.0136	-17.8012	4PL	-21.0136	acute myeloid leukaemia
NOMO-1	Omipalisib	283	-23.7015	-21.7017	-22.2399	3PL	-23.7015	acute myeloid leukaemia
ME-1	Omipalisib	283	-27.8864	-33.1905	-17.1077	4PL	-33.1905	acute myeloid leukaemia
MOLM-13	Omipalisib	283	-43.8979	-43.806	-45.9004	LM	-45.9004	acute myeloid leukaemia
OCI-AML3	Omipalisib	283	-41.3763	-41.7045	-45.2044	LM	-45.2044	acute myeloid leukaemia
ML-2	Omipalisib	283	-41.4715	-45.2656	-18.4503	4PL	-45.2656	acute myeloid leukaemia
QIMR-WIL	FTI-277	166	-5.91461	-22.5242	-7.96341	4PL	-22.5242	acute myeloid leukaemia
KG-1	FTI-277	166	-33.8406	-35.8973	-35.8482	4PL	-35.8973	acute myeloid leukaemia
CMK	FTI-277	166	-12.9913	-14.3116	-14.9835	LM	-14.9835	acute myeloid leukaemia
NOMO-1	FTI-277	166	-16.4982	-14.5301	-18.4978	LM	-18.4978	acute myeloid leukaemia
KASUMI-1	FTI-277	166	-10.6319	-9.22195	-12.1698	LM	-12.1698	acute myeloid leukaemia
OCI-AML2	FTI-277	166	-24.0336	-22.2186	-26.0363	LM	-26.0363	acute myeloid leukaemia
OCI-M1	FTI-277	166	-30.5616	-28.5625	-32.5625	LM	-32.5625	acute myeloid leukaemia
CESS	FTI-277	166	-22.9116	-37.2899	-24.9125	4PL	-37.2899	acute myeloid leukaemia
GDM-1	FTI-277	166		-29.4764	-33.4777	LM	-33.4777	acute myeloid leukaemia
CTV-1	FTI-277	166	-11.2159	-9.21411	-13.2169	LM	-13.2169	acute myeloid leukaemia
OCI-AML5	FTI-277	166	-17.9704	-19.5782	-19.9665	LM	-19.9665	acute myeloid leukaemia
NKM-1	FTI-277	166	-20.1875	-25.3436	-16.5311	4PL	-25.3436	acute myeloid leukaemia
HL-60	FTI-277	166	-5.45404	-3.46313	-7.46373	LM	-7.46373	acute myeloid leukaemia
PL-21	FTI-277	166	-16.031	-17.1252	-18.0255	LM	-18.0255	acute myeloid leukaemia
HEL	FTI-277	166	-22.8314	-31.2485	-24.728	4PL	-31.2485	acute myeloid leukaemia
ML-2	FTI-277	166	-22.9662	-22.2254	-24.9632	LM	-24.9632	acute myeloid leukaemia
KMOE-2	FTI-277	166	2.77855	4.78716	0.786504	LM	0.786504	acute myeloid leukaemia
MOLM-13	FTI-277	166	-40.0217	-38.0022	-42.0679	LM	-42.0679	acute myeloid leukaemia
SIG-M5	FTI-277	166	-16.172	-18.5347	-17.7187	4PL	-18.5347	acute myeloid leukaemia
ME-1	FTI-277	166	-23.5506	-24.3613	-25.5426	LM	-25.5426	acute myeloid leukaemia
OCI-AML3	FTI-277	166		-39.0411	-36.4366	4PL	-39.0411	acute myeloid leukaemia
THP-1	FTI-277	166	-26.9444	-27.4976	-29.0291	LM	-29.0291	acute myeloid leukaemia
NB4	FTI-277	166	-20.5738	-18.7148	-17.5049	3PL	-20.5738	acute myeloid leukaemia
MONO-MAC-6	FTI-277	166	-2.71939	-2.01613	-4.7186	LM	-4.7186	acute myeloid leukaemia
P31-FUJ	FTI-277	166	-26.1879	-24.2195	-28.1894	LM	-28.1894	acute myeloid leukaemia
QIMR-WIL	Fedratinib	306	-18.2664	-16.2694	-20.0039	LM	-20.0039	acute myeloid leukaemia
KG-1	Fedratinib	306	-25.7058	-28.6752	-15.0977	4PL	-28.6752	acute myeloid leukaemia
CTV-1	Fedratinib	306	-43.6055	-43.7615	-23.7134	4PL	-43.7615	acute myeloid leukaemia
NOMO-1	Fedratinib	306	-19.1561	-15.4585	-18.7046	3PL	-19.1561	acute myeloid leukaemia
OCI-AML2	Fedratinib	306	-10.7649	-32.2356	-2.1711	4PL	-32.2356	acute myeloid leukaemia
CESS	Fedratinib	306	-28.8021	-27.545	-24.6602	3PL	-28.8021	acute myeloid leukaemia
GDM-1	Fedratinib	306	-26.9259	-28.6185	-21.1811	4PL	-28.6185	acute myeloid leukaemia
OCI-AML5	Fedratinib	306	-36.5631	-34.7116	-33.3917	3PL	-36.5631	acute myeloid leukaemia
KMOE-2	Fedratinib	306	-23.0917	-19.8623	-13.5225	3PL	-23.0917	acute myeloid leukaemia
THP-1	Fedratinib	306	-24.0632	-22.0153	-3.62007	3PL	-24.0632	acute myeloid leukaemia
NKM-1	Fedratinib	306	-33.3855	-32.3081	-24.9991	3PL	-33.3855	acute myeloid leukaemia
P31-FUJ	Fedratinib	306	-11.6638	-45.163	-8.77019	4PL	-45.163	acute myeloid leukaemia
OCI-AML3	Fedratinib	306	-26.6908	-25.9907	-15.0726	3PL	-26.6908	acute myeloid leukaemia
HL-60	Fedratinib	306	-27.9537	-27.1448	-17.37	3PL	-27.9537	acute myeloid leukaemia
OCI-M1	Fedratinib	306	-48.606	-48.8343	-13.8366	4PL	-48.8343	acute myeloid leukaemia
PL-21	Fedratinib	306	-28.7465	-26.9172	-24.2973	3PL	-28.7465	acute myeloid leukaemia
CMK	Fedratinib	306	-31.8343	-29.9862	-11.5359	3PL	-31.8343	acute myeloid leukaemia
SIG-M5	Fedratinib	306	-23.3756	-31.9439	-14.4812	4PL	-31.9439	acute myeloid leukaemia
MONO-MAC-6	Fedratinib	306	-36.8477	-38.3884	-12.3541	4PL	-38.3884	acute myeloid leukaemia
HEL	Fedratinib	306	-15.5604	-41.4945	-6.8274	4PL	-41.4945	acute myeloid leukaemia
ML-2	Fedratinib	306	-29.6346	-27.8778	-19.6338	3PL	-29.6346	acute myeloid leukaemia
ME-1	Fedratinib	306	-25.3754	-25.3643	-19.2566	3PL	-25.3754	acute myeloid leukaemia
MOLM-13	Fedratinib	306	-14.4081	-53.6632	-12.049	4PL	-53.6632	acute myeloid leukaemia
KASUMI-1	Fedratinib	306	-37.9072	-47.8799	-11.5553	4PL	-47.8799	acute myeloid leukaemia
NB4	Fedratinib	306	-19.7019	-24.8813	-15.1926	4PL	-24.8813	acute myeloid leukaemia
QIMR-WIL	WH-4-023	56	-26.3889	-34.7172	-26.3148	4PL	-34.7172	acute myeloid leukaemia
KG-1	WH-4-023	56	-58.7205	-56.7771	-60.7617	LM	-60.7617	acute myeloid leukaemia
CTV-1	WH-4-023	56	-82.7111	-95.7676	-84.8036	4PL	-95.7676	acute myeloid leukaemia
OCI-AML2	WH-4-023	56	-44.0231	-42.0229	-46.0233	LM	-46.0233	acute myeloid leukaemia
KMOE-2	WH-4-023	56	-44.8235	-52.0848	-46.8534	4PL	-52.0848	acute myeloid leukaemia
GDM-1	WH-4-023	56	-19.2821	-28.7705	-17.0258	4PL	-28.7705	acute myeloid leukaemia
CESS	WH-4-023	56	-42.2685	-40.3388	-44.2716	LM	-44.2716	acute myeloid leukaemia
THP-1	WH-4-023	56	-49.0515	-53.0876	-51.0517	4PL	-53.0876	acute myeloid leukaemia
P31-FUJ	WH-4-023	56		-57.7864	-50.7099	4PL	-57.7864	acute myeloid leukaemia
HL-60	WH-4-023	56	-33.2587	-36.8959	-34.9216	4PL	-36.8959	acute myeloid leukaemia
CMK	WH-4-023	56	-36.9159	-42.8549	-37.1392	4PL	-42.8549	acute myeloid leukaemia
NOMO-1	WH-4-023	56	-21.8528	-25.2564	-23.6685	4PL	-25.2564	acute myeloid leukaemia
OCI-AML3	WH-4-023	56	-47.1096	-47.8016	-49.0977	LM	-49.0977	acute myeloid leukaemia
OCI-M1	WH-4-023	56	-45.095		-47.0952	LM	-47.0952	acute myeloid leukaemia
PL-21	WH-4-023	56	-39.7855	-39.0556	-39.0818	3PL	-39.7855	acute myeloid leukaemia
NKM-1	WH-4-023	56	-31.4644	-42.3317	-31.2698	4PL	-42.3317	acute myeloid leukaemia
ML-2	WH-4-023	56	-36.0237	-34.3917	-38.394	LM	-38.394	acute myeloid leukaemia
SIG-M5	WH-4-023	56	-29.8449	-27.8534	-35.3274	LM	-35.3274	acute myeloid leukaemia
MOLM-13	WH-4-023	56	-34.2687	-35.4512	-35.7115	LM	-35.7115	acute myeloid leukaemia
KASUMI-1	WH-4-023	56	-26.2465	-32.069	-28.243	4PL	-32.069	acute myeloid leukaemia
MONO-MAC-6	WH-4-023	56	-28.1527	-27.9667	-30.1466	LM	-30.1466	acute myeloid leukaemia
HEL	WH-4-023	56	-38.2639	-46.526	-40.2281	4PL	-46.526	acute myeloid leukaemia
ME-1	WH-4-023	56	-24.127	-26.6772	-26.0119	4PL	-26.6772	acute myeloid leukaemia
NB4	WH-4-023	56	-26.2568	-24.2569	-28.2569	LM	-28.2569	acute myeloid leukaemia
OCI-AML5	WH-4-023	56		-34.1045	-35.7502	LM	-35.7502	acute myeloid leukaemia
QIMR-WIL	Pelitinib	282	-23.6232	-26.1042	-19.685	4PL	-26.1042	acute myeloid leukaemia
KMOE-2	Pelitinib	282	-15.8699	-13.8722	-18.1894	LM	-18.1894	acute myeloid leukaemia
NOMO-1	Pelitinib	282	-24.5279	-37.5445	-25.4252	4PL	-37.5445	acute myeloid leukaemia
KASUMI-1	Pelitinib	282	-23.4671	-33.347	-15.2768	4PL	-33.347	acute myeloid leukaemia
NB4	Pelitinib	282	-20.5783	-20.2309	-19.5073	3PL	-20.5783	acute myeloid leukaemia
GDM-1	Pelitinib	282	-19.5454	-50.7614	-17.1842	4PL	-50.7614	acute myeloid leukaemia
THP-1	Pelitinib	282	-41.2994	-45.439	-43.2721	4PL	-45.439	acute myeloid leukaemia
P31-FUJ	Pelitinib	282	-24.6869	-44.726	-26.601	4PL	-44.726	acute myeloid leukaemia
HL-60	Pelitinib	282	-47.2498	-47.1401	-48.6239	LM	-48.6239	acute myeloid leukaemia
OCI-AML2	Pelitinib	282	-30.4501	-32.602	-32.468	4PL	-32.602	acute myeloid leukaemia
OCI-M1	Pelitinib	282		-28.9342	-16.0295	4PL	-28.9342	acute myeloid leukaemia
MONO-MAC-6	Pelitinib	282	-18.0636	-32.385	-16.1635	4PL	-32.385	acute myeloid leukaemia
CESS	Pelitinib	282	-20.1373	-22.5096	-14.5514	4PL	-22.5096	acute myeloid leukaemia
KG-1	Pelitinib	282	-28.5683	-41.6744	-27.8062	4PL	-41.6744	acute myeloid leukaemia
NKM-1	Pelitinib	282	-21.397	-38.6332	-10.4796	4PL	-38.6332	acute myeloid leukaemia
ME-1	Pelitinib	282	-30.0055	-39.6089	-29.354	4PL	-39.6089	acute myeloid leukaemia
SIG-M5	Pelitinib	282	-20.6903	-32.9188	-17.8126	4PL	-32.9188	acute myeloid leukaemia
MOLM-13	Pelitinib	282	-23.1199	-24.1835	-22.7071	4PL	-24.1835	acute myeloid leukaemia
CMK	Pelitinib	282	-40.6883	-44.7681	-15.5305	4PL	-44.7681	acute myeloid leukaemia
OCI-AML3	Pelitinib	282	-31.7261	-29.7558	-32.8672	LM	-32.8672	acute myeloid leukaemia
PL-21	Pelitinib	282	-18.4618	-21.621	-19.1167	4PL	-21.621	acute myeloid leukaemia
ML-2	Pelitinib	282	-24.8412	-31.1864	-23.4456	4PL	-31.1864	acute myeloid leukaemia
OCI-AML5	Pelitinib	282	-26.8254	-28.2576	-20.8905	4PL	-28.2576	acute myeloid leukaemia
CTV-1	Pelitinib	282	-33.6992	-64.5652	-9.50969	4PL	-64.5652	acute myeloid leukaemia
HEL	Pelitinib	282	-33.1689	-31.9121	-18.2512	3PL	-33.1689	acute myeloid leukaemia
QIMR-WIL	KIN001-270	345		-15.7791	-12.6159	4PL	-15.7791	acute myeloid leukaemia
KMOE-2	KIN001-270	345		-24.7685	-11.7372	4PL	-24.7685	acute myeloid leukaemia
OCI-AML2	KIN001-270	345	-29.6344	-30.9047	-31.8378	LM	-31.8378	acute myeloid leukaemia
[truncated: 209,192+ more rows]

## Sheet: Sup Table 4
Supplemental Table 4: Proportion of times a given model (3P logistic, 4P logistic, Linear Model (LM)) was the best for a drug and cancer type in GDSC.
Drug	Drug ID	Model 3P Logistic	Model 4P Logistic	Model LM	selected Model	Cancer
Phenformin	196	0.166667	0.833333	0	4PL	acute myeloid leukaemia
Linsitinib	185	0.166667	0.333333	0.5	LM	acute myeloid leukaemia
Rapamycin	3	0.28	0.4	0.32	4PL	acute myeloid leukaemia
VNLG/124	271	0.0833333	0.583333	0.333333	4PL	acute myeloid leukaemia
WZ-1-84	59	0.16	0.6	0.24	4PL	acute myeloid leukaemia
WZ3105	252	0.04	0.92	0.04	4PL	acute myeloid leukaemia
Entinostat	88	0	0.92	0.08	4PL	acute myeloid leukaemia
CGP-082996	54	0.12	0.56	0.32	4PL	acute myeloid leukaemia
STF-62247	258	0.0416667	0.666667	0.291667	4PL	acute myeloid leukaemia
XMD14-99	253	0.04	0.88	0.08	4PL	acute myeloid leukaemia
Idelalisib	238	0.12	0.64	0.24	4PL	acute myeloid leukaemia
Embelin	172	0	0.875	0.125	4PL	acute myeloid leukaemia
Sepantronium bromide	268	0.208333	0.75	0.0416667	4PL	acute myeloid leukaemia
AKT inhibitor VIII	228	0.32	0.52	0.16	4PL	acute myeloid leukaemia
Bexarotene	186	0	0.583333	0.416667	4PL	acute myeloid leukaemia
A-443654	86	0.04	0.92	0.04	4PL	acute myeloid leukaemia
BMS-345541	203	0.04	0.92	0.04	4PL	acute myeloid leukaemia
JNK-9L	157	0	1	0	4PL	acute myeloid leukaemia
OSI-930	298	0.04	0.8	0.16	4PL	acute myeloid leukaemia
Bleomycin	190	0.166667	0.75	0.0833333	4PL	acute myeloid leukaemia
PF-562271	158	0.04	0.76	0.2	4PL	acute myeloid leukaemia
NSC-207895	269	0	0.916667	0.0833333	4PL	acute myeloid leukaemia
Enzastaurin	229	0	0.84	0.16	4PL	acute myeloid leukaemia
GNF-2	52	0.04	0.48	0.48	4PL	acute myeloid leukaemia
S-Trityl-L-cysteine	41	0.08	0.92	0	4PL	acute myeloid leukaemia
Epothilone B	201	0.125	0.666667	0.208333	4PL	acute myeloid leukaemia
GSK690693	326	0.2	0.4	0.4	4PL	acute myeloid leukaemia
CHIR-99021	154	0.04	0.56	0.4	4PL	acute myeloid leukaemia
Bortezomib	104	0.04	0.92	0.04	4PL	acute myeloid leukaemia
Vinorelbine	140	0.04	0.88	0.08	4PL	acute myeloid leukaemia
GSK1904529A	202	0.166667	0.25	0.583333	LM	acute myeloid leukaemia
Pazopanib	199	0.0833333	0.541667	0.375	4PL	acute myeloid leukaemia
Masitinib	292	0.04	0.76	0.2	4PL	acute myeloid leukaemia
Ispinesib Mesylate	208	0	0.96	0.04	4PL	acute myeloid leukaemia
Paclitaxel	11	0.04	0.88	0.08	4PL	acute myeloid leukaemia
NVP-TAE684	35	0.16	0.84	0	4PL	acute myeloid leukaemia
PAC-1	175	0	0.75	0.25	4PL	acute myeloid leukaemia
JQ1	163	0.28	0.6	0.12	4PL	acute myeloid leukaemia
MG-132	9	0.04	0.96	0	4PL	acute myeloid leukaemia
XMD15-27	332	0	0.68	0.32	4PL	acute myeloid leukaemia
YM201636	310	0.208333	0.666667	0.125	4PL	acute myeloid leukaemia
Belinostat	274	0.125	0.875	0	4PL	acute myeloid leukaemia
OSU-03012	167	0.208333	0.708333	0.0833333	4PL	acute myeloid leukaemia
XMD13-2	330	0.12	0.84	0.04	4PL	acute myeloid leukaemia
CP724714	255	0.04	0.56	0.4	4PL	acute myeloid leukaemia
JW-7-24-1	256	0.32	0.6	0.08	4PL	acute myeloid leukaemia
IPA-3	176	0.0416667	0.791667	0.166667	4PL	acute myeloid leukaemia
BIX02189	279	0.0416667	0.833333	0.125	4PL	acute myeloid leukaemia
AS605240	224	0.12	0.6	0.28	4PL	acute myeloid leukaemia
Seliciclib	110	0.08	0.8	0.12	4PL	acute myeloid leukaemia
Cyclopamine	17	0.04	0.6	0.36	4PL	acute myeloid leukaemia
Bryostatin 1	197	0.0416667	0.541667	0.416667	4PL	acute myeloid leukaemia
MPS-1-IN-1	294	0.0833333	0.875	0.0416667	4PL	acute myeloid leukaemia
QS11	151	0.0416667	0.875	0.0833333	4PL	acute myeloid leukaemia
Tubastatin A	265	0	0.916667	0.0833333	4PL	acute myeloid leukaemia
Dasatinib	51	0	0.64	0.36	4PL	acute myeloid leukaemia
TGX221	94	0.08	0.4	0.52	LM	acute myeloid leukaemia
Avagacestat	205	0.04	0.36	0.6	LM	acute myeloid leukaemia
GSK650394	177	0.0416667	0.708333	0.25	4PL	acute myeloid leukaemia
WIKI4	308	0.125	0.75	0.125	4PL	acute myeloid leukaemia
CX-5461	300	0.208333	0.416667	0.375	4PL	acute myeloid leukaemia
NG-25	260	0.0416667	0.833333	0.125	4PL	acute myeloid leukaemia
Tivozanib	312	0.16	0.36	0.48	LM	acute myeloid leukaemia
Thapsigargin	180	0.125	0.75	0.125	4PL	acute myeloid leukaemia
WHI-P97	288	0.0833333	0.791667	0.125	4PL	acute myeloid leukaemia
Midostaurin	153	0	0.84	0.16	4PL	acute myeloid leukaemia
AZ628	29	0.12	0.6	0.28	4PL	acute myeloid leukaemia
Pyrimethamine	71	0.12	0.72	0.16	4PL	acute myeloid leukaemia
Ruxolitinib	206	0.08	0.52	0.4	4PL	acute myeloid leukaemia
A-770041	55	0.04	0.56	0.4	4PL	acute myeloid leukaemia
Lapatinib	119	0.12	0.48	0.4	4PL	acute myeloid leukaemia
T0901317	333	0	0.88	0.12	4PL	acute myeloid leukaemia
Luminespib	194	0	1	0	4PL	acute myeloid leukaemia
CUDC-101	273	0.208333	0.791667	0	4PL	acute myeloid leukaemia
Etoposide	134	0.16	0.68	0.16	4PL	acute myeloid leukaemia
AZD6482	156	0.04	0.6	0.36	4PL	acute myeloid leukaemia
Omipalisib	283	0.2	0.68	0.12	4PL	acute myeloid leukaemia
FTI-277	166	0.04	0.28	0.68	LM	acute myeloid leukaemia
Fedratinib	306	0.48	0.48	0.04	3PL	acute myeloid leukaemia
WH-4-023	56	0.04	0.52	0.44	4PL	acute myeloid leukaemia
Pelitinib	282	0.08	0.8	0.12	4PL	acute myeloid leukaemia
KIN001-270	345	0.0416667	0.5	0.458333	4PL	acute myeloid leukaemia
DMOG	165	0.28	0.64	0.08	4PL	acute myeloid leukaemia
TL-1-85	261	0.0416667	0.958333	0	4PL	acute myeloid leukaemia
XMD8-85	106	0.04	0.92	0.04	4PL	acute myeloid leukaemia
FMK	231	0.04	0.28	0.68	LM	acute myeloid leukaemia
PHA-665752	6	0.04	0.48	0.48	4PL	acute myeloid leukaemia
Alectinib	281	0	0.6	0.4	4PL	acute myeloid leukaemia
BX-912	222	0.24	0.6	0.16	4PL	acute myeloid leukaemia
OSI-027	299	0.12	0.68	0.2	4PL	acute myeloid leukaemia
GSK429286A	230	0.12	0.4	0.48	LM	acute myeloid leukaemia
Crizotinib	37	0.08	0.68	0.24	4PL	acute myeloid leukaemia
BMS-754807	184	0.125	0.666667	0.208333	4PL	acute myeloid leukaemia
Cabozantinib	249	0.0833333	0.75	0.166667	4PL	acute myeloid leukaemia
Imatinib	34	0.28	0.4	0.32	4PL	acute myeloid leukaemia
NPK76-II-72-1	257	0.0416667	0.958333	0	4PL	acute myeloid leukaemia
UNC0638	245	0	0.958333	0.0416667	4PL	acute myeloid leukaemia
AS601245	207	0	0.916667	0.0833333	4PL	acute myeloid leukaemia
Obatoclax Mesylate	182	0.333333	0.333333	0.333333	3PL	acute myeloid leukaemia
THZ-2-102-1	346	0.291667	0.541667	0.166667	4PL	acute myeloid leukaemia
AR-42	272	0	0.833333	0.166667	4PL	acute myeloid leukaemia
Dacinostat	200	0.291667	0.708333	0	4PL	acute myeloid leukaemia
PHA-793887	301	0.44	0.32	0.24	3PL	acute myeloid leukaemia
Quizartinib	254	0.08	0.6	0.32	4PL	acute myeloid leukaemia
KIN001-236	286	0	0.875	0.125	4PL	acute myeloid leukaemia
Y-39983	309	0.0833333	0.583333	0.333333	4PL	acute myeloid leukaemia
Z-LLNle-CHO	45	0.08	0.88	0.04	4PL	acute myeloid leukaemia
CMK	64	0.08	0.68	0.24	4PL	acute myeloid leukaemia
TAK-715	221	0.04	0.88	0.08	4PL	acute myeloid leukaemia
CP466722	152	0.04	0.92	0.04	4PL	acute myeloid leukaemia
GW-2580	193	0.04	0.24	0.72	LM	acute myeloid leukaemia
BMS-536924	62	0.04	0.76	0.2	4PL	acute myeloid leukaemia
TL-2-105	211	0	0.88	0.12	4PL	acute myeloid leukaemia
QL-X-138	331	0.16	0.6	0.24	4PL	acute myeloid leukaemia
GSK269962A	127	0.08	0.52	0.4	4PL	acute myeloid leukaemia
Erlotinib	1	0.08	0.44	0.48	LM	acute myeloid leukaemia
Saracatinib	38	0.32	0.4	0.28	4PL	acute myeloid leukaemia
Salubrinal	111	0	0.88	0.12	4PL	acute myeloid leukaemia
AT-7519	219	0.12	0.88	0	4PL	acute myeloid leukaemia
FH535	173	0.0833333	0.916667	0	4PL	acute myeloid leukaemia
SB52334	304	0	0.75	0.25	4PL	acute myeloid leukaemia
Doxorubicin	133	0.416667	0.541667	0.0416667	4PL	acute myeloid leukaemia
ZSTK474	223	0.32	0.56	0.12	4PL	acute myeloid leukaemia
JW-7-52-1	83	0.16	0.84	0	4PL	acute myeloid leukaemia
PI-103	302	0.28	0.68	0.04	4PL	acute myeloid leukaemia
Sunitinib	5	0.2	0.72	0.08	4PL	acute myeloid leukaemia
CAY10603	276	0.0416667	0.958333	0	4PL	acute myeloid leukaemia
Amuvatinib	293	0	0.6	0.4	4PL	acute myeloid leukaemia
FR-180204	263	0	0.791667	0.208333	4PL	acute myeloid leukaemia
Genentech Cpd 10	225	0.28	0.44	0.28	4PL	acute myeloid leukaemia
QL-XI-92	329	0.12	0.8	0.08	4PL	acute myeloid leukaemia
QL-XII-47	235	0.08	0.92	0	4PL	acute myeloid leukaemia
Mitomycin-C	136	0.291667	0.625	0.0833333	4PL	acute myeloid leukaemia
GW843682X	87	0	1	0	4PL	acute myeloid leukaemia
BAY-61-3606	178	0.125	0.791667	0.0833333	4PL	acute myeloid leukaemia
GSK1070916	226	0.28	0.36	0.36	4PL	acute myeloid leukaemia
Tozasertib	32	0.16	0.72	0.12	4PL	acute myeloid leukaemia
NVP-BHG712	295	0.333333	0.458333	0.208333	4PL	acute myeloid leukaemia
AKT inhibitor VIII	171	0.12	0.64	0.24	4PL	acute myeloid leukaemia
KIN001-244	287	0.0416667	0.458333	0.5	LM	acute myeloid leukaemia
BMS-509744	63	0	0.76	0.24	4PL	acute myeloid leukaemia
Sorafenib	30	0.08	0.72	0.2	4PL	acute myeloid leukaemia
Linifanib	277	0.2	0.4	0.4	4PL	acute myeloid leukaemia
5-Fluorouracil	179	0.166667	0.708333	0.125	4PL	acute myeloid leukaemia
THZ-2-49	344	0.125	0.666667	0.208333	4PL	acute myeloid leukaemia
GSK319347A	91	0.08	0.32	0.6	LM	acute myeloid leukaemia
KIN001-266	291	0	0.958333	0.0416667	4PL	acute myeloid leukaemia
Parthenolide	89	0.08	0.92	0	4PL	acute myeloid leukaemia
CGP-60474	53	0.04	0.92	0.04	4PL	acute myeloid leukaemia
Ponatinib	155	0.16	0.76	0.08	4PL	acute myeloid leukaemia
Bicalutamide	150	0.125	0.166667	0.708333	LM	acute myeloid leukaemia
Shikonin	170	0.04	0.92	0.04	4PL	acute myeloid leukaemia
VX-11e	262	0	0.833333	0.166667	4PL	acute myeloid leukaemia
BI-2536	60	0.04	0.84	0.12	4PL	acute myeloid leukaemia
Gemcitabine	135	0.0833333	0.875	0.0416667	4PL	acute myeloid leukaemia
KIN001-260	290	0	0.875	0.125	4PL	acute myeloid leukaemia
Tipifarnib	204	0.0416667	0.625	0.333333	4PL	acute myeloid leukaemia
SNX-2112	328	0.166667	0.833333	0	4PL	acute myeloid leukaemia
Zibotentan	266	0.0833333	0.291667	0.625	LM	acute myeloid leukaemia
HG6-64-1	159	0.12	0.84	0.04	4PL	acute myeloid leukaemia
Selisistat	341	0.0416667	0.416667	0.541667	LM	acute myeloid leukaemia
JQ12	164	0.24	0.64	0.12	4PL	acute myeloid leukaemia
TPCA-1	305	0.291667	0.583333	0.125	4PL	acute myeloid leukaemia
I-BET-762	275	0.166667	0.75	0.0833333	4PL	acute myeloid leukaemia
LFM-A13	192	0.0416667	0.25	0.708333	LM	acute myeloid leukaemia
PIK-93	303	0.25	0.416667	0.333333	4PL	acute myeloid leukaemia
NSC-87877	147	0.12	0.2	0.68	LM	acute myeloid leukaemia
Doramapimod	1042	0.136364	0.136364	0.727273	LM	acute myeloid leukaemia
Nutlin-3a (-)	1047	0.0454545	0.636364	0.318182	4PL	acute myeloid leukaemia
AZD6482	1066	0	0.541667	0.458333	4PL	acute myeloid leukaemia
JNK Inhibitor VIII	1043	0.0454545	0.318182	0.636364	LM	acute myeloid leukaemia
Gefitinib	1010	0.0434783	0.130435	0.826087	LM	acute myeloid leukaemia
Docetaxel	1007	0	0.782609	0.217391	4PL	acute myeloid leukaemia
Methotrexate	1008	0.217391	0.565217	0.217391	4PL	acute myeloid leukaemia
Palbociclib	1054	0.227273	0.318182	0.454545	LM	acute myeloid leukaemia
Camptothecin	1003	0.0434783	0.956522	0	4PL	acute myeloid leukaemia
EHT-1864	1069	0	0.666667	0.333333	4PL	acute myeloid leukaemia
Nilotinib	1013	0.0869565	0.521739	0.391304	4PL	acute myeloid leukaemia
Vinblastine	1004	0.0434783	0.826087	0.130435	4PL	acute myeloid leukaemia
MK-2206	1053	0.181818	0.318182	0.5	LM	acute myeloid leukaemia
Cytarabine	1006	0	0.869565	0.130435	4PL	acute myeloid leukaemia
Bosutinib	1019	0.0869565	0.608696	0.304348	4PL	acute myeloid leukaemia
Navitoclax	1011	0.136364	0.681818	0.181818	4PL	acute myeloid leukaemia
PF-4708671	1129	0.04	0.48	0.48	4PL	acute myeloid leukaemia
Selumetinib	1062	0.0909091	0.227273	0.681818	LM	acute myeloid leukaemia
AZD7762	1022	0.0869565	0.913043	0	4PL	acute myeloid leukaemia
SB590885	1061	0.136364	0.454545	0.409091	4PL	acute myeloid leukaemia
SB216763	1025	0.0869565	0.478261	0.434783	4PL	acute myeloid leukaemia
Elesclomol	1031	0.0434783	0.608696	0.347826	4PL	acute myeloid leukaemia
PD173074	1049	0.0454545	0.363636	0.590909	LM	acute myeloid leukaemia
CCT-018159	1170	0.04	0.68	0.28	4PL	acute myeloid leukaemia
Temsirolimus	1016	0.0869565	0.347826	0.565217	LM	acute myeloid leukaemia
PD0325901	1060	0.0454545	0.5	0.454545	4PL	acute myeloid leukaemia
Lestauritinib	1024	0.304348	0.565217	0.130435	4PL	acute myeloid leukaemia
KU-55933	1030	0	0.590909	0.409091	4PL	acute myeloid leukaemia
681640	1046	0.0454545	0.454545	0.5	LM	acute myeloid leukaemia
GW441756	1023	0.0434783	0.434783	0.521739	LM	acute myeloid leukaemia
Pictilisib	1058	0.272727	0.5	0.227273	4PL	acute myeloid leukaemia
PLX-4720	1036	0.0454545	0.318182	0.636364	LM	acute myeloid leukaemia
Avagacestat	1072	0.0416667	0	0.958333	LM	acute myeloid leukaemia
Dactolisib	1057	0.318182	0.590909	0.0909091	4PL	acute myeloid leukaemia
Motesanib	1029	0.181818	0.363636	0.454545	LM	acute myeloid leukaemia
Olaparib	1017	0.0434783	0.217391	0.73913	LM	acute myeloid leukaemia
AZD8055	1059	0.318182	0.681818	0	4PL	acute myeloid leukaemia
Rucaparib	1175	0.04	0.36	0.6	LM	acute myeloid leukaemia
Refametinib	1014	0.136364	0.5	0.363636	4PL	acute myeloid leukaemia
TW 37	1149	0.04	0.96	0	4PL	acute myeloid leukaemia
Vismodegib	1033	0.0434783	0.434783	0.521739	LM	acute myeloid leukaemia
Afatinib	1032	0	0.304348	0.695652	LM	acute myeloid leukaemia
CI-1040	1015	0.173913	0.608696	0.217391	4PL	acute myeloid leukaemia
Lenalidomide	1020	0.0869565	0.173913	0.73913	LM	acute myeloid leukaemia
Serdemetan	1133	0	0.72	0.28	4PL	acute myeloid leukaemia
NU7441	1038	0	0.454545	0.545455	LM	acute myeloid leukaemia
CCT007093	1067	0.0416667	0.25	0.708333	LM	acute myeloid leukaemia
BX796	1037	0.0454545	0.727273	0.227273	4PL	acute myeloid leukaemia
Tretinoin	1009	0	0.304348	0.695652	LM	acute myeloid leukaemia
Veliparib	1018	0.173913	0.130435	0.695652	LM	acute myeloid leukaemia
ZM447439	1050	0.0454545	0.818182	0.136364	4PL	acute myeloid leukaemia
Tanespimycin	1026	0	0.772727	0.227273	4PL	acute myeloid leukaemia
Vorinostat	1012	0.0869565	0.913043	0	4PL	acute myeloid leukaemia
VX-702	1028	0.26087	0.130435	0.608696	LM	acute myeloid leukaemia
Cisplatin	1005	0.0434783	0.782609	0.173913	4PL	acute myeloid leukaemia
SL0101	1039	0.181818	0.0454545	0.772727	LM	acute myeloid leukaemia
AICA Ribonucleotide	1001	0.130435	0.652174	0.217391	4PL	acute myeloid leukaemia
Axitinib	1021	0	0.695652	0.304348	4PL	acute myeloid leukaemia
RO-3306	1052	0.0454545	0.454545	0.5	LM	acute myeloid leukaemia
Pictilisib	1527	0.16	0.76	0.08	4PL	acute myeloid leukaemia
UNC1215	1262	0.04	0.28	0.68	LM	acute myeloid leukaemia
GSK269962A	1192	0.04	0.56	0.4	4PL	acute myeloid leukaemia
Daporinad	1248	0.08	0.76	0.16	4PL	acute myeloid leukaemia
Tamoxifen	1199	0.04	0.52	0.44	4PL	acute myeloid leukaemia
SN-38	1494	0.208333	0.791667	0	4PL	acute myeloid leukaemia
Cetuximab	1114	0.16	0.28	0.56	LM	acute myeloid leukaemia
PFI-1	1219	0.04	0.96	0	4PL	acute myeloid leukaemia
Pevonedistat	1529	0.173913	0.73913	0.0869565	4PL	acute myeloid leukaemia
JQ1	1218	0.04	0.6	0.36	4PL	acute myeloid leukaemia
Dabrafenib	1373	0.12	0.8	0.08	4PL	acute myeloid leukaemia
UNC0638	1236	0.04	0.84	0.12	4PL	acute myeloid leukaemia
XAV939	1268	0.08	0.36	0.56	LM	acute myeloid leukaemia
IOX2	1230	0.08	0.12	0.8	LM	acute myeloid leukaemia
Refametinib	1526	0.16	0.68	0.16	4PL	acute myeloid leukaemia
Piperlongumine	1243	0	0.96	0.04	4PL	acute myeloid leukaemia
SB-505124	1194	0.04	0.28	0.68	LM	acute myeloid leukaemia
SGC0946	1264	0.16	0.36	0.48	LM	acute myeloid leukaemia
Bicalutamide	1502	0.08	0.28	0.64	LM	acute myeloid leukaemia
BMS-536924	1091	0.04	0.64	0.32	4PL	acute myeloid leukaemia
PLX-4720	1371	0	0.6	0.4	4PL	acute myeloid leukaemia
rTRAIL	1261	0	0.44	0.56	LM	acute myeloid leukaemia
Temozolomide	1375	0.04	0.56	0.4	4PL	acute myeloid leukaemia
Olaparib	1495	0	0.72	0.28	4PL	acute myeloid leukaemia
CHIR-99021	1241	0.04	0.52	0.44	4PL	acute myeloid leukaemia
Trametinib	1372	0.28	0.48	0.24	4PL	acute myeloid leukaemia
Selumetinib	1498	0.12	0.6	0.28	4PL	acute myeloid leukaemia
Talazoparib	1259	0	0.72	0.28	4PL	acute myeloid leukaemia
Afatinib	1377	0.04	0.64	0.32	4PL	acute myeloid leukaemia
YK-4-279	1239	0.08	0.92	0	4PL	acute myeloid leukaemia
Bleomycin (50 uM)	1378	0.0416667	0.75	0.208333	4PL	acute myeloid leukaemia
QL-VIII-58	1166	0	0.6	0.4	4PL	acute myeloid leukaemia
(5Z)-7-Oxozeaenol	1242	0.08	0.72	0.2	4PL	acute myeloid leukaemia
HG-5-88-01	1143	0.2	0.8	0	4PL	acute myeloid leukaemia
QL-XII-61	1203	0.2	0.6	0.2	4PL	acute myeloid leukaemia
HG-5-113-01	1142	0	0.8	0.2	4PL	acute myeloid leukaemia
ZG-10	1161	0.2	0.8	0	4PL	acute myeloid leukaemia
XMD11-85h	1158	0	0.6	0.4	4PL	acute myeloid leukaemia
XMD8-92	1164	0	0.8	0.2	4PL	acute myeloid leukaemia
WHI-P97	288	0	0	1	LM	adrenal gland
NSC-87877	147	0	0	1	LM	adrenal gland
AR-42	272	0	0	1	LM	adrenal gland
QL-X-138	331	1	0	0	3PL	adrenal gland
Belinostat	274	1	0	0	3PL	adrenal gland
XMD14-99	253	0	0	1	LM	adrenal gland
Ponatinib	155	1	0	0	3PL	adrenal gland
Bleomycin	190	1	0	0	3PL	adrenal gland
KIN001-266	291	0	1	0	4PL	adrenal gland
CP724714	255	1	0	0	3PL	adrenal gland
XMD15-27	332	0	0	1	LM	adrenal gland
CP466722	152	0	0	1	LM	adrenal gland
WZ3105	252	1	0	0	3PL	adrenal gland
JQ12	164	0	0	1	LM	adrenal gland
Selisistat	341	0	1	0	4PL	adrenal gland
BAY-61-3606	178	0	0	1	LM	adrenal gland
ZSTK474	223	1	0	0	3PL	adrenal gland
JW-7-24-1	256	1	0	0	3PL	adrenal gland
CHIR-99021	154	1	0	0	3PL	adrenal gland
AKT inhibitor VIII	228	0	1	0	4PL	adrenal gland
GSK429286A	230	0	0	1	LM	adrenal gland
TL-1-85	261	0	0	1	LM	adrenal gland
GSK690693	326	0	0	1	LM	adrenal gland
5-Fluorouracil	179	0	1	0	4PL	adrenal gland
Luminespib	194	0	1	0	4PL	adrenal gland
OSI-930	298	0	0	1	LM	adrenal gland
Obatoclax Mesylate	182	1	0	0	3PL	adrenal gland
SNX-2112	328	0	0	1	LM	adrenal gland
THZ-2-49	344	1	0	0	3PL	adrenal gland
Ruxolitinib	206	0	0	1	LM	adrenal gland
Pazopanib	199	1	0	0	3PL	adrenal gland
TAK-715	221	0	1	0	4PL	adrenal gland
Doxorubicin	133	1	0	0	3PL	adrenal gland
CAY10603	276	0	0	1	LM	adrenal gland
Thapsigargin	180	1	0	0	3PL	adrenal gland
Tubastatin A	265	0	0	1	LM	adrenal gland
HG6-64-1	159	1	0	0	3PL	adrenal gland
AT-7519	219	0	1	0	4PL	adrenal gland
GW-2580	193	1	0	0	3PL	adrenal gland
FMK	231	0	0	1	LM	adrenal gland
I-BET-762	275	0	1	0	4PL	adrenal gland
BX-912	222	1	0	0	3PL	adrenal gland
Phenformin	196	1	0	0	3PL	adrenal gland
QL-XII-47	235	1	0	0	3PL	adrenal gland
PAC-1	175	0	0	1	LM	adrenal gland
GSK1070916	226	0	0	1	LM	adrenal gland
PI-103	302	1	0	0	3PL	adrenal gland
QL-XI-92	329	1	0	0	3PL	adrenal gland
Amuvatinib	293	1	0	0	3PL	adrenal gland
T0901317	333	0	0	1	LM	adrenal gland
TL-2-105	211	0	1	0	4PL	adrenal gland
KIN001-270	345	0	0	1	LM	adrenal gland
NPK76-II-72-1	257	0	0	1	LM	adrenal gland
Bicalutamide	150	1	0	0	3PL	adrenal gland
PIK-93	303	0	0	1	LM	adrenal gland
Etoposide	134	1	0	0	3PL	adrenal gland
Omipalisib	283	1	0	0	3PL	adrenal gland
FTI-277	166	0	0	1	LM	adrenal gland
Fedratinib	306	0	0	1	LM	adrenal gland
FH535	173	0	1	0	4PL	adrenal gland
STF-62247	258	1	0	0	3PL	adrenal gland
SB52334	304	1	0	0	3PL	adrenal gland
OSU-03012	167	0	1	0	4PL	adrenal gland
FR-180204	263	0	0	1	LM	adrenal gland
IPA-3	176	0	1	0	4PL	adrenal gland
Pelitinib	282	1	0	0	3PL	adrenal gland
AS605240	224	0	0	1	LM	adrenal gland
Sepantronium bromide	268	0	0	1	LM	adrenal gland
Bexarotene	186	1	0	0	3PL	adrenal gland
Tipifarnib	204	0	1	0	4PL	adrenal gland
Bryostatin 1	197	1	0	0	3PL	adrenal gland
JNK-9L	157	0	1	0	4PL	adrenal gland
MPS-1-IN-1	294	1	0	0	3PL	adrenal gland
QS11	151	0	0	1	LM	adrenal gland
PHA-793887	301	1	0	0	3PL	adrenal gland
NSC-207895	269	0	0	1	LM	adrenal gland
Alectinib	281	0	0	1	LM	adrenal gland
GSK650394	177	1	0	0	3PL	adrenal gland
Quizartinib	254	0	0	1	LM	adrenal gland
WIKI4	308	1	0	0	3PL	adrenal gland
CX-5461	300	1	0	0	3PL	adrenal gland
Mitomycin-C	136	1	0	0	3PL	adrenal gland
NG-25	260	0	0	1	LM	adrenal gland
Enzastaurin	229	1	0	0	3PL	adrenal gland
Epothilone B	201	1	0	0	3PL	adrenal gland
BMS-754807	184	1	0	0	3PL	adrenal gland
GSK1904529A	202	1	0	0	3PL	adrenal gland
Cabozantinib	249	1	0	0	3PL	adrenal gland
CUDC-101	273	1	0	0	3PL	adrenal gland
Ispinesib Mesylate	208	0	0	1	LM	adrenal gland
TPCA-1	305	0	0	1	LM	adrenal gland
Idelalisib	238	0	0	1	LM	adrenal gland
JQ1	163	0	0	1	LM	adrenal gland
BIX02189	279	1	0	0	3PL	adrenal gland
Masitinib	292	1	0	0	3PL	adrenal gland
PF-562271	158	0	0	1	LM	adrenal gland
Zibotentan	266	0	0	1	LM	adrenal gland
Gemcitabine	135	1	0	0	3PL	adrenal gland
AKT inhibitor VIII	171	0	0	1	LM	adrenal gland
YM201636	310	0	1	0	4PL	adrenal gland
KIN001-260	290	1	0	0	3PL	adrenal gland
Avagacestat	205	0	0	1	LM	adrenal gland
AS601245	207	1	0	0	3PL	adrenal gland
Midostaurin	153	0	0	1	LM	adrenal gland
NVP-BHG712	295	0	0	1	LM	adrenal gland
LFM-A13	192	0	0	1	LM	adrenal gland
Y-39983	309	1	0	0	3PL	adrenal gland
Dacinostat	200	0	1	0	4PL	adrenal gland
OSI-027	299	1	0	0	3PL	adrenal gland
Tivozanib	312	0	0	1	LM	adrenal gland
KIN001-244	287	0	1	0	4PL	adrenal gland
DMOG	165	1	0	0	3PL	adrenal gland
Embelin	172	0	0	1	LM	adrenal gland
Linsitinib	185	1	0	0	3PL	adrenal gland
THZ-2-102-1	346	0	0	1	LM	adrenal gland
Shikonin	170	0	0	1	LM	adrenal gland
VNLG/124	271	0	0	1	LM	adrenal gland
UNC0638	245	0	0	1	LM	adrenal gland
BMS-345541	203	0	1	0	4PL	adrenal gland
KIN001-236	286	1	0	0	3PL	adrenal gland
VX-11e	262	0	0	1	LM	adrenal gland
Genentech Cpd 10	225	1	0	0	3PL	adrenal gland
Vinorelbine	140	0	1	0	4PL	adrenal gland
XMD13-2	330	0	0	1	LM	adrenal gland
Linifanib	277	0	0	1	LM	adrenal gland
AZD6482	156	0	0	1	LM	adrenal gland
PD0325901	1060	0	0	1	LM	adrenal gland
Temsirolimus	1016	1	0	0	3PL	adrenal gland
Rucaparib	1175	1	0	0	3PL	adrenal gland
AZD8055	1059	1	0	0	3PL	adrenal gland
CI-1040	1015	0	0	1	LM	adrenal gland
Cisplatin	1005	1	0	0	3PL	adrenal gland
ZM447439	1050	0	0	1	LM	adrenal gland
Doramapimod	1042	0	0	1	LM	adrenal gland
PLX-4720	1036	1	0	0	3PL	adrenal gland
VX-702	1028	0	0	1	LM	adrenal gland
Olaparib	1017	0	1	0	4PL	adrenal gland
Axitinib	1021	0	0	1	LM	adrenal gland
Afatinib	1032	1	0	0	3PL	adrenal gland
Lenalidomide	1020	0	0	1	LM	adrenal gland
681640	1046	0	0	1	LM	adrenal gland
Pictilisib	1058	0	0	1	LM	adrenal gland
Motesanib	1029	0	0	1	LM	adrenal gland
Vinblastine	1004	1	0	0	3PL	adrenal gland
Nutlin-3a (-)	1047	0	0	1	LM	adrenal gland
RO-3306	1052	0	0	1	LM	adrenal gland
Serdemetan	1133	1	0	0	3PL	adrenal gland
PF-4708671	1129	1	0	0	3PL	adrenal gland
EHT-1864	1069	1	0	0	3PL	adrenal gland
CCT007093	1067	0	0	1	LM	adrenal gland
SL0101	1039	0	0	1	LM	adrenal gland
KU-55933	1030	0	0	1	LM	adrenal gland
Veliparib	1018	0	0	1	LM	adrenal gland
Cytarabine	1006	0	0	1	LM	adrenal gland
Bosutinib	1019	1	0	0	3PL	adrenal gland
Navitoclax	1011	0	0	1	LM	adrenal gland
Docetaxel	1007	0	0	1	LM	adrenal gland
Tanespimycin	1026	0	0	1	LM	adrenal gland
Avagacestat	1072	0	0	1	LM	adrenal gland
Vorinostat	1012	1	0	0	3PL	adrenal gland
Dactolisib	1057	0	1	0	4PL	adrenal gland
Camptothecin	1003	1	0	0	3PL	adrenal gland
Nilotinib	1013	0	0	1	LM	adrenal gland
PD173074	1049	1	0	0	3PL	adrenal gland
TW 37	1149	1	0	0	3PL	adrenal gland
AZD7762	1022	0	0	1	LM	adrenal gland
CCT-018159	1170	0	0	1	LM	adrenal gland
Vismodegib	1033	0	0	1	LM	adrenal gland
AICA Ribonucleotide	1001	0	0	1	LM	adrenal gland
SB216763	1025	0	0	1	LM	adrenal gland
Methotrexate	1008	0	0	1	LM	adrenal gland
NU7441	1038	0	0	1	LM	adrenal gland
JNK Inhibitor VIII	1043	0	0	1	LM	adrenal gland
Tretinoin	1009	0	0	1	LM	adrenal gland
AZD6482	1066	1	0	0	3PL	adrenal gland
BX796	1037	1	0	0	3PL	adrenal gland
Refametinib	1014	0	0	1	LM	adrenal gland
Elesclomol	1031	1	0	0	3PL	adrenal gland
Gefitinib	1010	1	0	0	3PL	adrenal gland
GW441756	1023	0	0	1	LM	adrenal gland
Lestauritinib	1024	0	0	1	LM	adrenal gland
Trametinib	1372	0	0	1	LM	adrenal gland
Piperlongumine	1243	1	0	0	3PL	adrenal gland
BMS-536924	1091	1	0	0	3PL	adrenal gland
Talazoparib	1259	1	0	0	3PL	adrenal gland
IOX2	1230	1	0	0	3PL	adrenal gland
Selumetinib	1498	0	0	1	LM	adrenal gland
Dabrafenib	1373	1	0	0	3PL	adrenal gland
PLX-4720	1371	0	0	1	LM	adrenal gland
UNC0638	1236	1	0	0	3PL	adrenal gland
Bleomycin (50 uM)	1378	1	0	0	3PL	adrenal gland
SB-505124	1194	1	0	0	3PL	adrenal gland
JQ1	1218	0	0	1	LM	adrenal gland
Cetuximab	1114	0	0	1	LM	adrenal gland
Bicalutamide	1502	0	0	1	LM	adrenal gland
Daporinad	1248	1	0	0	3PL	adrenal gland
SN-38	1494	0	1	0	4PL	adrenal gland
Pictilisib	1527	1	0	0	3PL	adrenal gland
UNC1215	1262	0	0	1	LM	adrenal gland
GSK269962A	1192	0	0	1	LM	adrenal gland
Olaparib	1495	1	0	0	3PL	adrenal gland
Tamoxifen	1199	0	0	1	LM	adrenal gland
rTRAIL	1261	0	0	1	LM	adrenal gland
PFI-1	1219	1	0	0	3PL	adrenal gland
Pevonedistat	1529	1	0	0	3PL	adrenal gland
Temozolomide	1375	0	1	0	4PL	adrenal gland
YK-4-279	1239	1	0	0	3PL	adrenal gland
XAV939	1268	0	0	1	LM	adrenal gland
CHIR-99021	1241	1	0	0	3PL	adrenal gland
SGC0946	1264	0	0	1	LM	adrenal gland
(5Z)-7-Oxozeaenol	1242	0	0	1	LM	adrenal gland
Afatinib	1377	1	0	0	3PL	adrenal gland
Refametinib	1526	0	0	1	LM	adrenal gland
T0901317	333	0	0.666667	0.333333	4PL	anaplastic large cell lymphoma
CGP-60474	53	0	1	0	4PL	anaplastic large cell lymphoma
VX-11e	262	0.333333	0.333333	0.333333	3PL	anaplastic large cell lymphoma
Phenformin	196	0.333333	0.666667	0	4PL	anaplastic large cell lymphoma
AZ628	29	0	0.333333	0.666667	LM	anaplastic large cell lymphoma
KIN001-266	291	0.333333	0.666667	0	4PL	anaplastic large cell lymphoma
NSC-87877	147	0	0.333333	0.666667	LM	anaplastic large cell lymphoma
Bortezomib	104	0	0.666667	0.333333	4PL	anaplastic large cell lymphoma
Luminespib	194	0	1	0	4PL	anaplastic large cell lymphoma
TL-1-85	261	0	0.666667	0.333333	4PL	anaplastic large cell lymphoma
BX-912	222	0.666667	0.333333	0	3PL	anaplastic large cell lymphoma
SB52334	304	0.333333	0.333333	0.333333	3PL	anaplastic large cell lymphoma
Y-39983	309	0.333333	0.666667	0	4PL	anaplastic large cell lymphoma
KIN001-244	287	0	1	0	4PL	anaplastic large cell lymphoma
XMD8-85	106	0.333333	0.333333	0.333333	3PL	anaplastic large cell lymphoma
GSK650394	177	0.333333	0.333333	0.333333	3PL	anaplastic large cell lymphoma
GSK319347A	91	0	0	1	LM	anaplastic large cell lymphoma
Genentech Cpd 10	225	0	0.666667	0.333333	4PL	anaplastic large cell lymphoma
GSK1904529A	202	0.333333	0.333333	0.333333	3PL	anaplastic large cell lymphoma
Seliciclib	110	0.333333	0.666667	0	4PL	anaplastic large cell lymphoma
Etoposide	134	0	1	0	4PL	anaplastic large cell lymphoma
Saracatinib	38	0	0	1	LM	anaplastic large cell lymphoma
NPK76-II-72-1	257	0.333333	0.666667	0	4PL	anaplastic large cell lymphoma
Linifanib	277	0	0	1	LM	anaplastic large cell lymphoma
S-Trityl-L-cysteine	41	0	0.666667	0.333333	4PL	anaplastic large cell lymphoma
JQ1	163	0	0.666667	0.333333	4PL	anaplastic large cell lymphoma
SNX-2112	328	0.666667	0.333333	0	3PL	anaplastic large cell lymphoma
NVP-TAE684	35	0.666667	0.333333	0	3PL	anaplastic large cell lymphoma
TL-2-105	211	0	0.333333	0.666667	LM	anaplastic large cell lymphoma
Embelin	172	0.333333	0.666667	0	4PL	anaplastic large cell lymphoma
Belinostat	274	0	1	0	4PL	anaplastic large cell lymphoma
Dasatinib	51	0	0.333333	0.666667	LM	anaplastic large cell lymphoma
XMD13-2	330	0.333333	0.666667	0	4PL	anaplastic large cell lymphoma
Alectinib	281	1	0	0	3PL	anaplastic large cell lymphoma
Masitinib	292	0.333333	0.666667	0	4PL	anaplastic large cell lymphoma
BMS-536924	62	0.333333	0.666667	0	4PL	anaplastic large cell lymphoma
IPA-3	176	0.333333	0.333333	0.333333	3PL	anaplastic large cell lymphoma
PIK-93	303	0	1	0	4PL	anaplastic large cell lymphoma
KIN001-270	345	0	0.333333	0.666667	LM	anaplastic large cell lymphoma
PF-562271	158	0.333333	0.333333	0.333333	3PL	anaplastic large cell lymphoma
Tubastatin A	265	0.333333	0.666667	0	4PL	anaplastic large cell lymphoma
CMK	64	0.666667	0.333333	0	3PL	anaplastic large cell lymphoma
A-770041	55	0	0.333333	0.666667	LM	anaplastic large cell lymphoma
AS601245	207	0	1	0	4PL	anaplastic large cell lymphoma
Sepantronium bromide	268	1	0	0	3PL	anaplastic large cell lymphoma
VNLG/124	271	0.333333	0.333333	0.333333	3PL	anaplastic large cell lymphoma
UNC0638	245	0.333333	0.666667	0	4PL	anaplastic large cell lymphoma
GW-2580	193	0.333333	0	0.666667	LM	anaplastic large cell lymphoma
KIN001-260	290	0	0.666667	0.333333	4PL	anaplastic large cell lymphoma
YM201636	310	0	1	0	4PL	anaplastic large cell lymphoma
THZ-2-49	344	0	1	0	4PL	anaplastic large cell lymphoma
Bryostatin 1	197	0.333333	0.333333	0.333333	3PL	anaplastic large cell lymphoma
MPS-1-IN-1	294	0.333333	0.666667	0	4PL	anaplastic large cell lymphoma
HG6-64-1	159	0.333333	0.333333	0.333333	3PL	anaplastic large cell lymphoma
FMK	231	0	0	1	LM	anaplastic large cell lymphoma
Pelitinib	282	0.666667	0.333333	0	3PL	anaplastic large cell lymphoma
AKT inhibitor VIII	228	0	0.666667	0.333333	4PL	anaplastic large cell lymphoma
Epothilone B	201	0	0.333333	0.666667	LM	anaplastic large cell lymphoma
NVP-BHG712	295	0	1	0	4PL	anaplastic large cell lymphoma
GSK1070916	226	0	0.333333	0.666667	LM	anaplastic large cell lymphoma
GSK269962A	127	0.333333	0	0.666667	LM	anaplastic large cell lymphoma
WZ-1-84	59	0	0	1	LM	anaplastic large cell lymphoma
QL-X-138	331	0.666667	0	0.333333	3PL	anaplastic large cell lymphoma
Lapatinib	119	0.333333	0.333333	0.333333	3PL	anaplastic large cell lymphoma
BMS-754807	184	0.333333	0.333333	0.333333	3PL	anaplastic large cell lymphoma
CUDC-101	273	0.666667	0.333333	0	3PL	anaplastic large cell lymphoma
JW-7-52-1	83	0.333333	0.666667	0	4PL	anaplastic large cell lymphoma
Bicalutamide	150	0.333333	0	0.666667	LM	anaplastic large cell lymphoma
Sorafenib	30	0	1	0	4PL	anaplastic large cell lymphoma
Pazopanib	199	0.333333	0	0.666667	LM	anaplastic large cell lymphoma
MG-132	9	0	1	0	4PL	anaplastic large cell lymphoma
Imatinib	34	0.333333	0	0.666667	LM	anaplastic large cell lymphoma
Crizotinib	37	0.333333	0.666667	0	4PL	anaplastic large cell lymphoma
WIKI4	308	0.666667	0.333333	0	3PL	anaplastic large cell lymphoma
AZD6482	156	0.333333	0	0.666667	LM	anaplastic large cell lymphoma
XMD14-99	253	0.333333	0.666667	0	4PL	anaplastic large cell lymphoma
OSI-930	298	0.333333	0.333333	0.333333	3PL	anaplastic large cell lymphoma
OSU-03012	167	0.333333	0.666667	0	4PL	anaplastic large cell lymphoma
NSC-207895	269	0	1	0	4PL	anaplastic large cell lymphoma
ZSTK474	223	0.666667	0.333333	0	3PL	anaplastic large cell lymphoma
Entinostat	88	0.666667	0.333333	0	3PL	anaplastic large cell lymphoma
BI-2536	60	0.333333	0.666667	0	4PL	anaplastic large cell lymphoma
Vinorelbine	140	0	0.666667	0.333333	4PL	anaplastic large cell lymphoma
Omipalisib	283	0.666667	0.333333	0	3PL	anaplastic large cell lymphoma
Fedratinib	306	0	0.666667	0.333333	4PL	anaplastic large cell lymphoma
WH-4-023	56	0.333333	0.333333	0.333333	3PL	anaplastic large cell lymphoma
FH535	173	0.666667	0.333333	0	3PL	anaplastic large cell lymphoma
5-Fluorouracil	179	0.666667	0.333333	0	3PL	anaplastic large cell lymphoma
Idelalisib	238	0.333333	0.666667	0	4PL	anaplastic large cell lymphoma
A-443654	86	0	1	0	4PL	anaplastic large cell lymphoma
BMS-345541	203	0	1	0	4PL	anaplastic large cell lymphoma
JNK-9L	157	0	1	0	4PL	anaplastic large cell lymphoma
Bleomycin	190	0.333333	0.666667	0	4PL	anaplastic large cell lymphoma
TPCA-1	305	0	0.666667	0.333333	4PL	anaplastic large cell lymphoma
PI-103	302	0.333333	0.666667	0	4PL	anaplastic large cell lymphoma
GNF-2	52	0.333333	0	0.666667	LM	anaplastic large cell lymphoma
Zibotentan	266	0.333333	0	0.666667	LM	anaplastic large cell lymphoma
GSK429286A	230	0	0	1	LM	anaplastic large cell lymphoma
GSK690693	326	0.666667	0	0.333333	3PL	anaplastic large cell lymphoma
Parthenolide	89	0	0.333333	0.666667	LM	anaplastic large cell lymphoma
Ponatinib	155	0.333333	0.333333	0.333333	3PL	anaplastic large cell lymphoma
FR-180204	263	0	0.333333	0.666667	LM	anaplastic large cell lymphoma
BIX02189	279	0.333333	0.666667	0	4PL	anaplastic large cell lymphoma
Cyclopamine	17	0	0	1	LM	anaplastic large cell lymphoma
AR-42	272	0	1	0	4PL	anaplastic large cell lymphoma
Dacinostat	200	0	1	0	4PL	anaplastic large cell lymphoma
TGX221	94	0	0.333333	0.666667	LM	anaplastic large cell lymphoma
PHA-793887	301	0.333333	0	0.666667	LM	anaplastic large cell lymphoma
Avagacestat	205	0	0.333333	0.666667	LM	anaplastic large cell lymphoma
Quizartinib	254	0	0	1	LM	anaplastic large cell lymphoma
Tipifarnib	204	0	1	0	4PL	anaplastic large cell lymphoma
NG-25	260	0	1	0	4PL	anaplastic large cell lymphoma
Z-LLNle-CHO	45	0	1	0	4PL	anaplastic large cell lymphoma
TAK-715	221	0.333333	0.666667	0	4PL	anaplastic large cell lymphoma
CP466722	152	0.333333	0.666667	0	4PL	anaplastic large cell lymphoma
Thapsigargin	180	0.666667	0.333333	0	3PL	anaplastic large cell lymphoma
WHI-P97	288	0	0.666667	0.333333	4PL	anaplastic large cell lymphoma
BAY-61-3606	178	0	0.666667	0.333333	4PL	anaplastic large cell lymphoma
Gemcitabine	135	0	1	0	4PL	anaplastic large cell lymphoma
Midostaurin	153	0.666667	0.333333	0	3PL	anaplastic large cell lymphoma
Pyrimethamine	71	0.333333	0.666667	0	4PL	anaplastic large cell lymphoma
Amuvatinib	293	0.666667	0.333333	0	3PL	anaplastic large cell lymphoma
Tivozanib	312	0	0.333333	0.666667	LM	anaplastic large cell lymphoma
BMS-509744	63	0.333333	0.333333	0.333333	3PL	anaplastic large cell lymphoma
Erlotinib	1	0.666667	0	0.333333	3PL	anaplastic large cell lymphoma
XMD15-27	332	0.333333	0.666667	0	4PL	anaplastic large cell lymphoma
GW843682X	87	0.333333	0.666667	0	4PL	anaplastic large cell lymphoma
STF-62247	258	0.666667	0.333333	0	3PL	anaplastic large cell lymphoma
Salubrinal	111	0.333333	0.666667	0	4PL	anaplastic large cell lymphoma
Rapamycin	3	0.666667	0	0.333333	3PL	anaplastic large cell lymphoma
PHA-665752	6	0.333333	0	0.666667	LM	anaplastic large cell lymphoma
QL-XII-47	235	0	1	0	4PL	anaplastic large cell lymphoma
AT-7519	219	0.333333	0.666667	0	4PL	anaplastic large cell lymphoma
LFM-A13	192	0.666667	0	0.333333	3PL	anaplastic large cell lymphoma
WZ3105	252	0	1	0	4PL	anaplastic large cell lymphoma
CX-5461	300	0	1	0	4PL	anaplastic large cell lymphoma
Mitomycin-C	136	0.333333	0.666667	0	4PL	anaplastic large cell lymphoma
FTI-277	166	0	0	1	LM	anaplastic large cell lymphoma
Doxorubicin	133	0	1	0	4PL	anaplastic large cell lymphoma
OSI-027	299	0.333333	0.666667	0	4PL	anaplastic large cell lymphoma
JW-7-24-1	256	1	0	0	3PL	anaplastic large cell lymphoma
AS605240	224	0.666667	0.333333	0	3PL	anaplastic large cell lymphoma
Cabozantinib	249	0	0.666667	0.333333	4PL	anaplastic large cell lymphoma
THZ-2-102-1	346	0	1	0	4PL	anaplastic large cell lymphoma
I-BET-762	275	0.333333	0.333333	0.333333	3PL	anaplastic large cell lymphoma
PAC-1	175	0.333333	0.333333	0.333333	3PL	anaplastic large cell lymphoma
QS11	151	0	0.666667	0.333333	4PL	anaplastic large cell lymphoma
Ruxolitinib	206	0.333333	0.666667	0	4PL	anaplastic large cell lymphoma
CAY10603	276	0.333333	0.333333	0.333333	3PL	anaplastic large cell lymphoma
CGP-082996	54	0	1	0	4PL	anaplastic large cell lymphoma
Tozasertib	32	0.333333	0	0.666667	LM	anaplastic large cell lymphoma
Paclitaxel	11	0.666667	0.333333	0	3PL	anaplastic large cell lymphoma
CP724714	255	0	0	1	LM	anaplastic large cell lymphoma
DMOG	165	0	1	0	4PL	anaplastic large cell lymphoma
Obatoclax Mesylate	182	0.333333	0.333333	0.333333	3PL	anaplastic large cell lymphoma
AKT inhibitor VIII	171	0.666667	0.333333	0	3PL	anaplastic large cell lymphoma
Linsitinib	185	0.333333	0.333333	0.333333	3PL	anaplastic large cell lymphoma
Ispinesib Mesylate	208	0	0.666667	0.333333	4PL	anaplastic large cell lymphoma
Shikonin	170	0	1	0	4PL	anaplastic large cell lymphoma
QL-XI-92	329	0	0.333333	0.666667	LM	anaplastic large cell lymphoma
Selisistat	341	0.333333	0.333333	0.333333	3PL	anaplastic large cell lymphoma
Sunitinib	5	0.666667	0.333333	0	3PL	anaplastic large cell lymphoma
Bexarotene	186	0.333333	0.333333	0.333333	3PL	anaplastic large cell lymphoma
KIN001-236	286	0.666667	0.333333	0	3PL	anaplastic large cell lymphoma
CHIR-99021	154	0	0.333333	0.666667	LM	anaplastic large cell lymphoma
JQ12	164	0.333333	0.333333	0.333333	3PL	anaplastic large cell lymphoma
Enzastaurin	229	0.333333	0.666667	0	4PL	anaplastic large cell lymphoma
Selumetinib	1062	0	0	1	LM	anaplastic large cell lymphoma
Doramapimod	1042	0.5	0.5	0	3PL	anaplastic large cell lymphoma
Afatinib	1032	0	0.5	0.5	4PL	anaplastic large cell lymphoma
NU7441	1038	0	0.5	0.5	4PL	anaplastic large cell lymphoma
Veliparib	1018	0.5	0	0.5	3PL	anaplastic large cell lymphoma
Dactolisib	1057	0	1	0	4PL	anaplastic large cell lymphoma
CI-1040	1015	0.5	0.5	0	3PL	anaplastic large cell lymphoma
Vorinostat	1012	0.5	0.5	0	3PL	anaplastic large cell lymphoma
SL0101	1039	0	0	1	LM	anaplastic large cell lymphoma
Tanespimycin	1026	0.5	0.5	0	3PL	anaplastic large cell lymphoma
VX-702	1028	0.5	0	0.5	3PL	anaplastic large cell lymphoma
Olaparib	1017	0	0.5	0.5	4PL	anaplastic large cell lymphoma
EHT-1864	1069	0	0.5	0.5	4PL	anaplastic large cell lymphoma
Nutlin-3a (-)	1047	0	0.5	0.5	4PL	anaplastic large cell lymphoma
Vinblastine	1004	0.5	0.5	0	3PL	anaplastic large cell lymphoma
Rucaparib	1175	0	0.5	0.5	4PL	anaplastic large cell lymphoma
Docetaxel	1007	0	0.5	0.5	4PL	anaplastic large cell lymphoma
681640	1046	0	0.5	0.5	4PL	anaplastic large cell lymphoma
Camptothecin	1003	0.5	0.5	0	3PL	anaplastic large cell lymphoma
PF-4708671	1129	0	0.5	0.5	4PL	anaplastic large cell lymphoma
AZD6482	1066	0	0	1	LM	anaplastic large cell lymphoma
GW441756	1023	0	0	1	LM	anaplastic large cell lymphoma
CCT-018159	1170	0	0.5	0.5	4PL	anaplastic large cell lymphoma
Lestauritinib	1024	0	0.5	0.5	4PL	anaplastic large cell lymphoma
PD0325901	1060	0	0	1	LM	anaplastic large cell lymphoma
Tretinoin	1009	0	0	1	LM	anaplastic large cell lymphoma
KU-55933	1030	0	0.5	0.5	4PL	anaplastic large cell lymphoma
Serdemetan	1133	0.5	0	0.5	3PL	anaplastic large cell lymphoma
JNK Inhibitor VIII	1043	0	0.5	0.5	4PL	anaplastic large cell lymphoma
RO-3306	1052	0	1	0	4PL	anaplastic large cell lymphoma
Pictilisib	1058	0	0	1	LM	anaplastic large cell lymphoma
Methotrexate	1008	0.5	0.5	0	3PL	anaplastic large cell lymphoma
Motesanib	1029	0	0	1	LM	anaplastic large cell lymphoma
Refametinib	1014	0	0.5	0.5	4PL	anaplastic large cell lymphoma
MK-2206	1053	0.5	0	0.5	3PL	anaplastic large cell lymphoma
AICA Ribonucleotide	1001	0	1	0	4PL	anaplastic large cell lymphoma
Vismodegib	1033	0	0.5	0.5	4PL	anaplastic large cell lymphoma
AZD7762	1022	0.5	0.5	0	3PL	anaplastic large cell lymphoma
SB216763	1025	0	0	1	LM	anaplastic large cell lymphoma
Elesclomol	1031	0.5	0.5	0	3PL	anaplastic large cell lymphoma
ZM447439	1050	0	0.5	0.5	4PL	anaplastic large cell lymphoma
SB590885	1061	0.5	0.5	0	3PL	anaplastic large cell lymphoma
Lenalidomide	1020	0.5	0	0.5	3PL	anaplastic large cell lymphoma
Cytarabine	1006	0.5	0.5	0	3PL	anaplastic large cell lymphoma
PD173074	1049	0	0	1	LM	anaplastic large cell lymphoma
Bosutinib	1019	0.5	0.5	0	3PL	anaplastic large cell lymphoma
Temsirolimus	1016	0.5	0.5	0	3PL	anaplastic large cell lymphoma
Cisplatin	1005	0.5	0.5	0	3PL	anaplastic large cell lymphoma
Avagacestat	1072	0	0	1	LM	anaplastic large cell lymphoma
Gefitinib	1010	0	0	1	LM	anaplastic large cell lymphoma
PLX-4720	1036	0	0	1	LM	anaplastic large cell lymphoma
Palbociclib	1054	0	0	1	LM	anaplastic large cell lymphoma
CCT007093	1067	0	0	1	LM	anaplastic large cell lymphoma
Axitinib	1021	1	0	0	3PL	anaplastic large cell lymphoma
Nilotinib	1013	0	0	1	LM	anaplastic large cell lymphoma
Navitoclax	1011	0	0	1	LM	anaplastic large cell lymphoma
BX796	1037	0.5	0.5	0	3PL	anaplastic large cell lymphoma
AZD8055	1059	0.5	0.5	0	3PL	anaplastic large cell lymphoma
TW 37	1149	0	1	0	4PL	anaplastic large cell lymphoma
Bleomycin (50 uM)	1378	0.5	0.5	0	3PL	anaplastic large cell lymphoma
Trametinib	1372	0.5	0	0.5	3PL	anaplastic large cell lymphoma
PFI-1	1219	0.5	0.5	0	3PL	anaplastic large cell lymphoma
Tamoxifen	1199	0	0.5	0.5	4PL	anaplastic large cell lymphoma
CHIR-99021	1241	0.5	0	0.5	3PL	anaplastic large cell lymphoma
Bicalutamide	1502	0.5	0	0.5	3PL	anaplastic large cell lymphoma
Olaparib	1495	0.5	0.5	0	3PL	anaplastic large cell lymphoma
Afatinib	1377	0	0	1	LM	anaplastic large cell lymphoma
SN-38	1494	0.5	0.5	0	3PL	anaplastic large cell lymphoma
JQ1	1218	0.5	0.5	0	3PL	anaplastic large cell lymphoma
Daporinad	1248	1	0	0	3PL	anaplastic large cell lymphoma
Temozolomide	1375	0.5	0.5	0	3PL	anaplastic large cell lymphoma
XAV939	1268	0	0	1	LM	anaplastic large cell lymphoma
Pictilisib	1527	0.5	0	0.5	3PL	anaplastic large cell lymphoma
UNC1215	1262	0.5	0	0.5	3PL	anaplastic large cell lymphoma
GSK269962A	1192	0.5	0.5	0	3PL	anaplastic large cell lymphoma
Cetuximab	1114	0	0	1	LM	anaplastic large cell lymphoma
Pevonedistat	1529	0	0.5	0.5	4PL	anaplastic large cell lymphoma
SGC0946	1264	0	0	1	LM	anaplastic large cell lymphoma
Dabrafenib	1373	0.5	0	0.5	3PL	anaplastic large cell lymphoma
UNC0638	1236	0	1	0	4PL	anaplastic large cell lymphoma
PLX-4720	1371	0.5	0	0.5	3PL	anaplastic large cell lymphoma
(5Z)-7-Oxozeaenol	1242	1	0	0	3PL	anaplastic large cell lymphoma
YK-4-279	1239	0	1	0	4PL	anaplastic large cell lymphoma
rTRAIL	1261	0	0.5	0.5	4PL	anaplastic large cell lymphoma
IOX2	1230	0.5	0	0.5	3PL	anaplastic large cell lymphoma
Selumetinib	1498	1	0	0	3PL	anaplastic large cell lymphoma
Refametinib	1526	0.5	0.5	0	3PL	anaplastic large cell lymphoma
Piperlongumine	1243	0.5	0.5	0	3PL	anaplastic large cell lymphoma
BMS-536924	1091	0.5	0.5	0	3PL	anaplastic large cell lymphoma
Talazoparib	1259	0.5	0.5	0	3PL	anaplastic large cell lymphoma
SB-505124	1194	0	0.5	0.5	4PL	anaplastic large cell lymphoma
JQ12	164	0.75	0.25	0	3PL	B cell leukemia
AZD6482	156	0.375	0.125	0.5	LM	B cell leukemia
Omipalisib	283	0.375	0.625	0	4PL	B cell leukemia
WZ3105	252	0	1	0	4PL	B cell leukemia
Entinostat	88	0.375	0.625	0	4PL	B cell leukemia
FTI-277	166	0.125	0	0.875	LM	B cell leukemia
CGP-082996	54	0.125	0.875	0	4PL	B cell leukemia
KIN001-260	290	0.285714	0.571429	0.142857	4PL	B cell leukemia
5-Fluorouracil	179	0.285714	0.714286	0	4PL	B cell leukemia
BMS-509744	63	0	1	0	4PL	B cell leukemia
XMD14-99	253	0	0.5	0.5	4PL	B cell leukemia
ZSTK474	223	0.571429	0.285714	0.142857	3PL	B cell leukemia
AKT inhibitor VIII	228	0.285714	0.571429	0.142857	4PL	B cell leukemia
NSC-87877	147	0	0.25	0.75	LM	B cell leukemia
Bexarotene	186	0	0.375	0.625	LM	B cell leukemia
Tipifarnib	204	0	0.75	0.25	4PL	B cell leukemia
A-443654	86	0	0.75	0.25	4PL	B cell leukemia
TL-1-85	261	0.142857	0.714286	0.142857	4PL	B cell leukemia
XMD8-85	106	0.285714	0.714286	0	4PL	B cell leukemia
PHA-665752	6	0.125	0.375	0.5	LM	B cell leukemia
SNX-2112	328	0.428571	0.571429	0	4PL	B cell leukemia
TPCA-1	305	0.142857	0.714286	0.142857	4PL	B cell leukemia
BX-912	222	0	0.714286	0.285714	4PL	B cell leukemia
S-Trityl-L-cysteine	41	0.125	0.75	0.125	4PL	B cell leukemia
Zibotentan	266	0	0.285714	0.714286	LM	B cell leukemia
Epothilone B	201	0.375	0.5	0.125	4PL	B cell leukemia
OSI-027	299	0.375	0.5	0.125	4PL	B cell leukemia
CHIR-99021	154	0.125	0.375	0.5	LM	B cell leukemia
Cabozantinib	249	0.285714	0.571429	0.142857	4PL	B cell leukemia
CUDC-101	273	0.285714	0.714286	0	4PL	B cell leukemia
Pazopanib	199	0	0.5	0.5	4PL	B cell leukemia
Masitinib	292	0.125	0.875	0	4PL	B cell leukemia
Paclitaxel	11	0.125	0.875	0	4PL	B cell leukemia
PAC-1	175	0	0.875	0.125	4PL	B cell leukemia
Parthenolide	89	0.142857	0.571429	0.285714	4PL	B cell leukemia
A-770041	55	0.25	0.625	0.125	4PL	B cell leukemia
CAY10603	276	0.142857	0.857143	0	4PL	B cell leukemia
CGP-60474	53	0.125	0.875	0	4PL	B cell leukemia
Ponatinib	155	0.375	0.375	0.25	3PL	B cell leukemia
PIK-93	303	0.428571	0.428571	0.142857	3PL	B cell leukemia
LFM-A13	192	0.25	0.125	0.625	LM	B cell leukemia
YM201636	310	0.142857	0.714286	0.142857	4PL	B cell leukemia
Amuvatinib	293	0	0.5	0.5	4PL	B cell leukemia
Shikonin	170	0.25	0.75	0	4PL	B cell leukemia
IPA-3	176	0.25	0.75	0	4PL	B cell leukemia
BIX02189	279	0.428571	0.571429	0	4PL	B cell leukemia
VX-11e	262	0.142857	0.571429	0.285714	4PL	B cell leukemia
AS605240	224	0.285714	0.428571	0.285714	4PL	B cell leukemia
Seliciclib	110	0	0.625	0.375	4PL	B cell leukemia
THZ-2-102-1	346	0.428571	0.428571	0.142857	3PL	B cell leukemia
I-BET-762	275	0.285714	0.714286	0	4PL	B cell leukemia
MPS-1-IN-1	294	0.142857	0.857143	0	4PL	B cell leukemia
AR-42	272	0	0.714286	0.285714	4PL	B cell leukemia
QL-XI-92	329	0.125	0.625	0.25	4PL	B cell leukemia
AKT inhibitor VIII	171	0.125	0.875	0	4PL	B cell leukemia
TGX221	94	0.285714	0.142857	0.571429	LM	B cell leukemia
PHA-793887	301	0.125	0.875	0	4PL	B cell leukemia
Quizartinib	254	0.125	0.625	0.25	4PL	B cell leukemia
KIN001-236	286	0.142857	0.857143	0	4PL	B cell leukemia
Mitomycin-C	136	0.25	0.75	0	4PL	B cell leukemia
Y-39983	309	0.285714	0.428571	0.285714	4PL	B cell leukemia
Z-LLNle-CHO	45	0.125	0.75	0.125	4PL	B cell leukemia
CMK	64	0	1	0	4PL	B cell leukemia
TAK-715	221	0.142857	0.714286	0.142857	4PL	B cell leukemia
Selisistat	341	0	0.571429	0.428571	4PL	B cell leukemia
NVP-BHG712	295	0.285714	0.571429	0.142857	4PL	B cell leukemia
WHI-P97	288	0	0.571429	0.428571	4PL	B cell leukemia
GW-2580	193	0	0.25	0.75	LM	B cell leukemia
Gemcitabine	135	0.125	0.5	0.375	4PL	B cell leukemia
TL-2-105	211	0.142857	0.857143	0	4PL	B cell leukemia
AZ628	29	0.125	0.75	0.125	4PL	B cell leukemia
Luminespib	194	0	0.875	0.125	4PL	B cell leukemia
QL-X-138	331	0.25	0.625	0.125	4PL	B cell leukemia
Ruxolitinib	206	0	0.142857	0.857143	LM	B cell leukemia
GSK269962A	127	0.142857	0.428571	0.428571	4PL	B cell leukemia
CX-5461	300	0.285714	0.714286	0	4PL	B cell leukemia
GNF-2	52	0.125	0.125	0.75	LM	B cell leukemia
Ispinesib Mesylate	208	0.428571	0.571429	0	4PL	B cell leukemia
Belinostat	274	0.714286	0.285714	0	3PL	B cell leukemia
T0901317	333	0	0.5	0.5	4PL	B cell leukemia
Tozasertib	32	0.375	0.375	0.25	3PL	B cell leukemia
Enzastaurin	229	0.142857	0.857143	0	4PL	B cell leukemia
OSI-930	298	0.125	0.625	0.25	4PL	B cell leukemia
Bleomycin	190	0.25	0.625	0.125	4PL	B cell leukemia
XMD15-27	332	0.125	0.5	0.375	4PL	B cell leukemia
FH535	173	0	1	0	4PL	B cell leukemia
GSK429286A	230	0	0.285714	0.714286	LM	B cell leukemia
KIN001-266	291	0.142857	0.857143	0	4PL	B cell leukemia
NVP-TAE684	35	0	0.875	0.125	4PL	B cell leukemia
FMK	231	0	0.428571	0.571429	LM	B cell leukemia
Bryostatin 1	197	0.125	0.25	0.625	LM	B cell leukemia
Saracatinib	38	0.125	0.5	0.375	4PL	B cell leukemia
Dacinostat	200	0.375	0.625	0	4PL	B cell leukemia
NG-25	260	0.428571	0.428571	0.142857	3PL	B cell leukemia
SB52334	304	0	0.714286	0.285714	4PL	B cell leukemia
KIN001-244	287	0.142857	0.428571	0.428571	4PL	B cell leukemia
Tivozanib	312	0.125	0.375	0.5	LM	B cell leukemia
Crizotinib	37	0.125	0.5	0.375	4PL	B cell leukemia
QL-XII-47	235	0.428571	0.428571	0.142857	3PL	B cell leukemia
Thapsigargin	180	0	0.875	0.125	4PL	B cell leukemia
GSK1070916	226	0	0.714286	0.285714	4PL	B cell leukemia
JW-7-24-1	256	0.25	0.625	0.125	4PL	B cell leukemia
VNLG/124	271	0	0.428571	0.571429	LM	B cell leukemia
WH-4-023	56	0.125	0.375	0.5	LM	B cell leukemia
Rapamycin	3	0.625	0.25	0.125	3PL	B cell leukemia
BI-2536	60	0	0.875	0.125	4PL	B cell leukemia
Midostaurin	153	0	0.875	0.125	4PL	B cell leukemia
WIKI4	308	0.142857	0.857143	0	4PL	B cell leukemia
Etoposide	134	0.375	0.625	0	4PL	B cell leukemia
THZ-2-49	344	0.285714	0.571429	0.142857	4PL	B cell leukemia
Fedratinib	306	0.5	0.5	0	3PL	B cell leukemia
Bortezomib	104	0	1	0	4PL	B cell leukemia
Linsitinib	185	0.25	0.5	0.25	4PL	B cell leukemia
WZ-1-84	59	0	0.5	0.5	4PL	B cell leukemia
Doxorubicin	133	0.375	0.625	0	4PL	B cell leukemia
Pelitinib	282	0.125	0.5	0.375	4PL	B cell leukemia
BMS-345541	203	0.142857	0.857143	0	4PL	B cell leukemia
Alectinib	281	0.125	0.375	0.5	LM	B cell leukemia
JW-7-52-1	83	0.125	0.625	0.25	4PL	B cell leukemia
Sunitinib	5	0.125	0.875	0	4PL	B cell leukemia
Vinorelbine	140	0.125	0.75	0.125	4PL	B cell leukemia
GSK1904529A	202	0	0.25	0.75	LM	B cell leukemia
Bicalutamide	150	0	0.125	0.875	LM	B cell leukemia
OSU-03012	167	0.5	0.5	0	3PL	B cell leukemia
FR-180204	263	0	0.857143	0.142857	4PL	B cell leukemia
XMD13-2	330	0.125	0.875	0	4PL	B cell leukemia
Genentech Cpd 10	225	0.142857	0.571429	0.285714	4PL	B cell leukemia
Tubastatin A	265	0	0.857143	0.142857	4PL	B cell leukemia
Avagacestat	205	0.125	0.125	0.75	LM	B cell leukemia
Erlotinib	1	0	0.428571	0.571429	LM	B cell leukemia
CP466722	152	0	1	0	4PL	B cell leukemia
Lapatinib	119	0.625	0.25	0.125	3PL	B cell leukemia
BAY-61-3606	178	0.25	0.75	0	4PL	B cell leukemia
BMS-536924	62	0.125	0.875	0	4PL	B cell leukemia
AS601245	207	0.125	0.75	0.125	4PL	B cell leukemia
NSC-207895	269	0.142857	0.714286	0.142857	4PL	B cell leukemia
GW843682X	87	0	0.875	0.125	4PL	B cell leukemia
GSK319347A	91	0.285714	0.285714	0.428571	LM	B cell leukemia
Embelin	172	0	1	0	4PL	B cell leukemia
Cyclopamine	17	0.142857	0.428571	0.428571	4PL	B cell leukemia
GSK690693	326	0.125	0.375	0.5	LM	B cell leukemia
Phenformin	196	0.285714	0.571429	0.142857	4PL	B cell leukemia
Sorafenib	30	0.142857	0.714286	0.142857	4PL	B cell leukemia
Dasatinib	51	0.125	0.5	0.375	4PL	B cell leukemia
KIN001-270	345	0.142857	0.714286	0.142857	4PL	B cell leukemia
AT-7519	219	0.142857	0.857143	0	4PL	B cell leukemia
GSK650394	177	0	0.625	0.375	4PL	B cell leukemia
JNK-9L	157	0.125	0.875	0	4PL	B cell leukemia
Pyrimethamine	71	0.142857	0.714286	0.142857	4PL	B cell leukemia
JQ1	163	0.125	0.875	0	4PL	B cell leukemia
DMOG	165	0.25	0.5	0.25	4PL	B cell leukemia
MG-132	9	0.142857	0.571429	0.285714	4PL	B cell leukemia
Salubrinal	111	0	0.857143	0.142857	4PL	B cell leukemia
PI-103	302	0.125	0.875	0	4PL	B cell leukemia
HG6-64-1	159	0.5	0.5	0	3PL	B cell leukemia
Idelalisib	238	0	0.714286	0.285714	4PL	B cell leukemia
STF-62247	258	0	0.714286	0.285714	4PL	B cell leukemia
UNC0638	245	0	1	0	4PL	B cell leukemia
Obatoclax Mesylate	182	0.125	0.625	0.25	4PL	B cell leukemia
PF-562271	158	0	0.875	0.125	4PL	B cell leukemia
BMS-754807	184	0	0.625	0.375	4PL	B cell leukemia
NPK76-II-72-1	257	0	0.857143	0.142857	4PL	B cell leukemia
CP724714	255	0.125	0.375	0.5	LM	B cell leukemia
QS11	151	0.125	0.875	0	4PL	B cell leukemia
Sepantronium bromide	268	0	0.285714	0.714286	LM	B cell leukemia
Imatinib	34	0	0.375	0.625	LM	B cell leukemia
Linifanib	277	0.125	0.25	0.625	LM	B cell leukemia
Lestauritinib	1024	0.5	0.5	0	3PL	B cell leukemia
KU-55933	1030	0	0.583333	0.416667	4PL	B cell leukemia
Serdemetan	1133	0.181818	0.636364	0.181818	4PL	B cell leukemia
JNK Inhibitor VIII	1043	0	0.25	0.75	LM	B cell leukemia
681640	1046	0	0.5	0.5	4PL	B cell leukemia
Veliparib	1018	0.166667	0.25	0.583333	LM	B cell leukemia
Avagacestat	1072	0.166667	0.166667	0.666667	LM	B cell leukemia
Dactolisib	1057	0.166667	0.75	0.0833333	4PL	B cell leukemia
Olaparib	1017	0.0833333	0.25	0.666667	LM	B cell leukemia
Camptothecin	1003	0.333333	0.583333	0.0833333	4PL	B cell leukemia
VX-702	1028	0.0833333	0.25	0.666667	LM	B cell leukemia
NU7441	1038	0.0833333	0.416667	0.5	LM	B cell leukemia
Cisplatin	1005	0	0.833333	0.166667	4PL	B cell leukemia
MK-2206	1053	0.333333	0.416667	0.25	4PL	B cell leukemia
AICA Ribonucleotide	1001	0.0833333	0.833333	0.0833333	4PL	B cell leukemia
Cytarabine	1006	0.166667	0.5	0.333333	4PL	B cell leukemia
CCT007093	1067	0.0833333	0.333333	0.583333	LM	B cell leukemia
Bosutinib	1019	0.0833333	0.916667	0	4PL	B cell leukemia
Navitoclax	1011	0	0.666667	0.333333	4PL	B cell leukemia
Tanespimycin	1026	0.0833333	0.583333	0.333333	4PL	B cell leukemia
Vismodegib	1033	0	0.333333	0.666667	LM	B cell leukemia
Selumetinib	1062	0.25	0.166667	0.583333	LM	B cell leukemia
Afatinib	1032	0.0833333	0.333333	0.583333	LM	B cell leukemia
Vorinostat	1012	0.166667	0.833333	0	4PL	B cell leukemia
CI-1040	1015	0	0.5	0.5	4PL	B cell leukemia
Axitinib	1021	0	0.666667	0.333333	4PL	B cell leukemia
ZM447439	1050	0	0.833333	0.166667	4PL	B cell leukemia
PD173074	1049	0.0833333	0.5	0.416667	4PL	B cell leukemia
Nutlin-3a (-)	1047	0.0833333	0.833333	0.0833333	4PL	B cell leukemia
Temsirolimus	1016	0.25	0.583333	0.166667	4PL	B cell leukemia
PD0325901	1060	0	0.166667	0.833333	LM	B cell leukemia
Tretinoin	1009	0.0833333	0.166667	0.75	LM	B cell leukemia
RO-3306	1052	0	0.5	0.5	4PL	B cell leukemia
GW441756	1023	0.0833333	0.25	0.666667	LM	B cell leukemia
Gefitinib	1010	0.0833333	0.0833333	0.833333	LM	B cell leukemia
Docetaxel	1007	0	0.583333	0.416667	4PL	B cell leukemia
PLX-4720	1036	0.0833333	0.416667	0.5	LM	B cell leukemia
Methotrexate	1008	0.0833333	0.833333	0.0833333	4PL	B cell leukemia
Motesanib	1029	0.0833333	0.0833333	0.833333	LM	B cell leukemia
Palbociclib	1054	0.166667	0.583333	0.25	4PL	B cell leukemia
AZD8055	1059	0.166667	0.75	0.0833333	4PL	B cell leukemia
TW 37	1149	0	1	0	4PL	B cell leukemia
AZD7762	1022	0.0833333	0.833333	0.0833333	4PL	B cell leukemia
SB590885	1061	0.166667	0.333333	0.5	LM	B cell leukemia
Lenalidomide	1020	0	0.25	0.75	LM	B cell leukemia
Doramapimod	1042	0.0833333	0.25	0.666667	LM	B cell leukemia
AZD6482	1066	0.0833333	0.666667	0.25	4PL	B cell leukemia
Elesclomol	1031	0.0833333	0.75	0.166667	4PL	B cell leukemia
SL0101	1039	0.166667	0.5	0.333333	4PL	B cell leukemia
Pictilisib	1058	0.333333	0.416667	0.25	4PL	B cell leukemia
PF-4708671	1129	0.181818	0.363636	0.454545	LM	B cell leukemia
BX796	1037	0.0833333	0.666667	0.25	4PL	B cell leukemia
SB216763	1025	0.0833333	0.166667	0.75	LM	B cell leukemia
EHT-1864	1069	0	0.583333	0.416667	4PL	B cell leukemia
Nilotinib	1013	0	0.416667	0.583333	LM	B cell leukemia
Vinblastine	1004	0.25	0.666667	0.0833333	4PL	B cell leukemia
Refametinib	1014	0.0833333	0.0833333	0.833333	LM	B cell leukemia
Rucaparib	1175	0	0.454545	0.545455	LM	B cell leukemia
CCT-018159	1170	0.0909091	0.727273	0.181818	4PL	B cell leukemia
IOX2	1230	0.166667	0.0833333	0.75	LM	B cell leukemia
Pictilisib	1527	0.166667	0.666667	0.166667	4PL	B cell leukemia
UNC1215	1262	0	0.25	0.75	LM	B cell leukemia
Daporinad	1248	0.166667	0.583333	0.25	4PL	B cell leukemia
Tamoxifen	1199	0	0.5	0.5	4PL	B cell leukemia
SN-38	1494	0.166667	0.75	0.0833333	4PL	B cell leukemia
Refametinib	1526	0.0833333	0.166667	0.75	LM	B cell leukemia
Piperlongumine	1243	0	1	0	4PL	B cell leukemia
SB-505124	1194	0.0833333	0.583333	0.333333	4PL	B cell leukemia
PFI-1	1219	0.0833333	0.666667	0.25	4PL	B cell leukemia
Pevonedistat	1529	0	0.727273	0.272727	4PL	B cell leukemia
Bleomycin (50 uM)	1378	0.0833333	0.666667	0.25	4PL	B cell leukemia
JQ1	1218	0.25	0.583333	0.166667	4PL	B cell leukemia
Dabrafenib	1373	0	0.583333	0.416667	4PL	B cell leukemia
Trametinib	1372	0.166667	0.333333	0.5	LM	B cell leukemia
XAV939	1268	0	0.583333	0.416667	4PL	B cell leukemia
Talazoparib	1259	0.166667	0.75	0.0833333	4PL	B cell leukemia
Afatinib	1377	0	0.583333	0.416667	4PL	B cell leukemia
GSK269962A	1192	0.0833333	0.75	0.166667	4PL	B cell leukemia
Olaparib	1495	0.0833333	0.583333	0.333333	4PL	B cell leukemia
Cetuximab	1114	0.333333	0.0833333	0.583333	LM	B cell leukemia
UNC0638	1236	0.0833333	0.916667	0	4PL	B cell leukemia
(5Z)-7-Oxozeaenol	1242	0.166667	0.833333	0	4PL	B cell leukemia
rTRAIL	1261	0	0.416667	0.583333	LM	B cell leukemia
Selumetinib	1498	0.166667	0.416667	0.416667	4PL	B cell leukemia
Temozolomide	1375	0	0.583333	0.416667	4PL	B cell leukemia
CHIR-99021	1241	0.0833333	0.833333	0.0833333	4PL	B cell leukemia
PLX-4720	1371	0.166667	0.416667	0.416667	4PL	B cell leukemia
Bicalutamide	1502	0.0833333	0.416667	0.5	LM	B cell leukemia
BMS-536924	1091	0	0.583333	0.416667	4PL	B cell leukemia
YK-4-279	1239	0.166667	0.75	0.0833333	4PL	B cell leukemia
SGC0946	1264	0.166667	0.0833333	0.75	LM	B cell leukemia
XMD11-85h	1158	0.5	0.5	0	3PL	B cell leukemia
HG-5-88-01	1143	0.5	0	0.5	3PL	B cell leukemia
QL-VIII-58	1166	0.5	0.5	0	3PL	B cell leukemia
QL-XII-61	1203	0.5	0.5	0	3PL	B cell leukemia
XMD8-92	1164	1	0	0	3PL	B cell leukemia
HG-5-113-01	1142	0	1	0	4PL	B cell leukemia
ZG-10	1161	0.5	0.5	0	3PL	B cell leukemia
Imatinib	34	0.111111	0.296296	0.592593	LM	B cell lymphoma
Tubastatin A	265	0.0689655	0.793103	0.137931	4PL	B cell lymphoma
Rapamycin	3	0.230769	0.692308	0.0769231	4PL	B cell lymphoma
NPK76-II-72-1	257	0.0344828	0.931034	0.0344828	4PL	B cell lymphoma
AT-7519	219	0.137931	0.862069	0	4PL	B cell lymphoma
Avagacestat	205	0.0689655	0.241379	0.689655	LM	B cell lymphoma
VNLG/124	271	0.103448	0.310345	0.586207	LM	B cell lymphoma
Quizartinib	254	0.137931	0.310345	0.551724	LM	B cell lymphoma
WIKI4	308	0.172414	0.758621	0.0689655	4PL	B cell lymphoma
TPCA-1	305	0.206897	0.724138	0.0689655	4PL	B cell lymphoma
LFM-A13	192	0.0344828	0.37931	0.586207	LM	B cell lymphoma
Etoposide	134	0.0666667	0.833333	0.1	4PL	B cell lymphoma
JW-7-52-1	83	0.12	0.8	0.08	4PL	B cell lymphoma
AZD6482	156	0.2	0.466667	0.333333	4PL	B cell lymphoma
CX-5461	300	0.172414	0.586207	0.241379	4PL	B cell lymphoma
BX-912	222	0.206897	0.586207	0.206897	4PL	B cell lymphoma
Mitomycin-C	136	0.241379	0.758621	0	4PL	B cell lymphoma
FTI-277	166	0.0666667	0.2	0.733333	LM	B cell lymphoma
Y-39983	309	0	0.724138	0.275862	4PL	B cell lymphoma
Belinostat	274	0.241379	0.689655	0.0689655	4PL	B cell lymphoma
CGP-082996	54	0.12	0.88	0	4PL	B cell lymphoma
NG-25	260	0.0689655	0.896552	0.0344828	4PL	B cell lymphoma
Enzastaurin	229	0	1	0	4PL	B cell lymphoma
Z-LLNle-CHO	45	0	0.96	0.04	4PL	B cell lymphoma
FH535	173	0.0689655	0.896552	0.0344828	4PL	B cell lymphoma
GNF-2	52	0.08	0.24	0.68	LM	B cell lymphoma
STF-62247	258	0.0344828	0.827586	0.137931	4PL	B cell lymphoma
S-Trityl-L-cysteine	41	0.12	0.88	0	4PL	B cell lymphoma
GSK319347A	91	0	0.259259	0.740741	LM	B cell lymphoma
AS601245	207	0	0.896552	0.103448	4PL	B cell lymphoma
CP466722	152	0.0344828	0.827586	0.137931	4PL	B cell lymphoma
CP724714	255	0.103448	0.482759	0.413793	4PL	B cell lymphoma
5-Fluorouracil	179	0.137931	0.827586	0.0344828	4PL	B cell lymphoma
BMS-509744	63	0.04	0.88	0.08	4PL	B cell lymphoma
Shikonin	170	0.1	0.866667	0.0333333	4PL	B cell lymphoma
Crizotinib	37	0	0.576923	0.423077	4PL	B cell lymphoma
JW-7-24-1	256	0.241379	0.724138	0.0344828	4PL	B cell lymphoma
IPA-3	176	0	0.862069	0.137931	4PL	B cell lymphoma
BIX02189	279	0.0344828	0.827586	0.137931	4PL	B cell lymphoma
CHIR-99021	154	0.133333	0.466667	0.4	4PL	B cell lymphoma
VX-11e	262	0.0689655	0.689655	0.241379	4PL	B cell lymphoma
Vinorelbine	140	0.0333333	0.966667	0	4PL	B cell lymphoma
BAY-61-3606	178	0	0.896552	0.103448	4PL	B cell lymphoma
KIN001-270	345	0	0.724138	0.275862	4PL	B cell lymphoma
BMS-754807	184	0	0.724138	0.275862	4PL	B cell lymphoma
CUDC-101	273	0.0344828	0.931034	0.0344828	4PL	B cell lymphoma
T0901317	333	0.0689655	0.655172	0.275862	4PL	B cell lymphoma
NSC-87877	147	0	0.366667	0.633333	LM	B cell lymphoma
Bexarotene	186	0.0344828	0.551724	0.413793	4PL	B cell lymphoma
Tipifarnib	204	0.0344828	0.689655	0.275862	4PL	B cell lymphoma
BMS-536924	62	0.2	0.64	0.16	4PL	B cell lymphoma
Pazopanib	199	0.0344828	0.689655	0.275862	4PL	B cell lymphoma
TL-1-85	261	0.0344828	0.862069	0.103448	4PL	B cell lymphoma
AZ628	29	0.0344828	0.448276	0.517241	LM	B cell lymphoma
I-BET-762	275	0.137931	0.793103	0.0689655	4PL	B cell lymphoma
Masitinib	292	0.0344828	0.931034	0.0344828	4PL	B cell lymphoma
XMD8-85	106	0.037037	0.925926	0.037037	4PL	B cell lymphoma
MPS-1-IN-1	294	0.0344828	0.896552	0.0689655	4PL	B cell lymphoma
KIN001-244	287	0.137931	0.689655	0.172414	4PL	B cell lymphoma
Paclitaxel	11	0.04	0.96	0	4PL	B cell lymphoma
PAC-1	175	0.0344828	0.827586	0.137931	4PL	B cell lymphoma
FMK	231	0.0357143	0.357143	0.607143	LM	B cell lymphoma
AR-42	272	0.0344828	0.931034	0.0344828	4PL	B cell lymphoma
QL-XI-92	329	0.0689655	0.827586	0.103448	4PL	B cell lymphoma
QL-X-138	331	0.37931	0.448276	0.172414	4PL	B cell lymphoma
Ruxolitinib	206	0.0689655	0.310345	0.62069	LM	B cell lymphoma
CAY10603	276	0.241379	0.758621	0	4PL	B cell lymphoma
GSK269962A	127	0.107143	0.428571	0.464286	LM	B cell lymphoma
QL-XII-47	235	0.0344828	0.965517	0	4PL	B cell lymphoma
Zibotentan	266	0.0344828	0.241379	0.724138	LM	B cell lymphoma
Phenformin	196	0	0.896552	0.103448	4PL	B cell lymphoma
Omipalisib	283	0.0344828	0.724138	0.241379	4PL	B cell lymphoma
Entinostat	88	0.0344828	0.896552	0.0689655	4PL	B cell lymphoma
WH-4-023	56	0.04	0.64	0.32	4PL	B cell lymphoma
SB52334	304	0	0.724138	0.275862	4PL	B cell lymphoma
KIN001-260	290	0.0344828	0.758621	0.206897	4PL	B cell lymphoma
Doxorubicin	133	0.241379	0.689655	0.0689655	4PL	B cell lymphoma
XMD14-99	253	0.103448	0.758621	0.137931	4PL	B cell lymphoma
Idelalisib	238	0.0344828	0.758621	0.206897	4PL	B cell lymphoma
ZSTK474	223	0.275862	0.448276	0.275862	4PL	B cell lymphoma
BMS-345541	203	0.0344828	0.931034	0.0344828	4PL	B cell lymphoma
JNK-9L	157	0	1	0	4PL	B cell lymphoma
NSC-207895	269	0.0689655	0.793103	0.137931	4PL	B cell lymphoma
SNX-2112	328	0.241379	0.758621	0	4PL	B cell lymphoma
PI-103	302	0.275862	0.689655	0.0344828	4PL	B cell lymphoma
Epothilone B	201	0.241379	0.689655	0.0689655	4PL	B cell lymphoma
OSI-027	299	0.137931	0.655172	0.206897	4PL	B cell lymphoma
GSK1904529A	202	0.0344828	0.206897	0.758621	LM	B cell lymphoma
KIN001-266	291	0.0344828	0.931034	0.0344828	4PL	B cell lymphoma
Ponatinib	155	0.133333	0.766667	0.1	4PL	B cell lymphoma
YM201636	310	0.0689655	0.758621	0.172414	4PL	B cell lymphoma
Amuvatinib	293	0.206897	0.482759	0.310345	4PL	B cell lymphoma
Genentech Cpd 10	225	0	0.62069	0.37931	4PL	B cell lymphoma
AS605240	224	0.0344828	0.896552	0.0689655	4PL	B cell lymphoma
Seliciclib	110	0.107143	0.678571	0.214286	4PL	B cell lymphoma
BI-2536	60	0.08	0.92	0	4PL	B cell lymphoma
Bryostatin 1	197	0.0689655	0.413793	0.517241	LM	B cell lymphoma
AKT inhibitor VIII	171	0.0666667	0.566667	0.366667	4PL	B cell lymphoma
PHA-793887	301	0.206897	0.551724	0.241379	4PL	B cell lymphoma
GSK650394	177	0.0344828	0.689655	0.275862	4PL	B cell lymphoma
TAK-715	221	0.0344828	0.931034	0.0344828	4PL	B cell lymphoma
NVP-BHG712	295	0.206897	0.62069	0.172414	4PL	B cell lymphoma
GW-2580	193	0	0.206897	0.793103	LM	B cell lymphoma
Midostaurin	153	0.0333333	0.8	0.166667	4PL	B cell lymphoma
Tozasertib	32	0.08	0.72	0.2	4PL	B cell lymphoma
Thapsigargin	180	0.310345	0.62069	0.0689655	4PL	B cell lymphoma
Sepantronium bromide	268	0.0689655	0.517241	0.413793	4PL	B cell lymphoma
WZ-1-84	59	0.12	0.48	0.4	4PL	B cell lymphoma
Luminespib	194	0.0344828	0.931034	0.0344828	4PL	B cell lymphoma
Ispinesib Mesylate	208	0.0344828	0.896552	0.0689655	4PL	B cell lymphoma
Tivozanib	312	0	0.241379	0.758621	LM	B cell lymphoma
DMOG	165	0.333333	0.666667	0	4PL	B cell lymphoma
GSK1070916	226	0.172414	0.37931	0.448276	LM	B cell lymphoma
KIN001-236	286	0.0344828	0.862069	0.103448	4PL	B cell lymphoma
JQ12	164	0.133333	0.666667	0.2	4PL	B cell lymphoma
Salubrinal	111	0.0740741	0.888889	0.037037	4PL	B cell lymphoma
Linsitinib	185	0.103448	0.344828	0.551724	LM	B cell lymphoma
Fedratinib	306	0.172414	0.689655	0.137931	4PL	B cell lymphoma
THZ-2-49	344	0.137931	0.827586	0.0344828	4PL	B cell lymphoma
Embelin	172	0.0344828	0.931034	0.0344828	4PL	B cell lymphoma
A-443654	86	0.12	0.8	0.08	4PL	B cell lymphoma
OSI-930	298	0.0344828	0.827586	0.137931	4PL	B cell lymphoma
GSK690693	326	0.241379	0.482759	0.275862	4PL	B cell lymphoma
HG6-64-1	159	0.1	0.866667	0.0333333	4PL	B cell lymphoma
Cabozantinib	249	0	0.793103	0.206897	4PL	B cell lymphoma
NVP-TAE684	35	0.115385	0.807692	0.0769231	4PL	B cell lymphoma
MG-132	9	0.037037	0.888889	0.0740741	4PL	B cell lymphoma
XMD15-27	332	0.0689655	0.62069	0.310345	4PL	B cell lymphoma
UNC0638	245	0.0344828	0.931034	0.0344828	4PL	B cell lymphoma
Bicalutamide	150	0.0689655	0.275862	0.655172	LM	B cell lymphoma
PIK-93	303	0.206897	0.551724	0.241379	4PL	B cell lymphoma
XMD13-2	330	0.0689655	0.896552	0.0344828	4PL	B cell lymphoma
Obatoclax Mesylate	182	0.310345	0.413793	0.275862	4PL	B cell lymphoma
Cyclopamine	17	0.037037	0.740741	0.222222	4PL	B cell lymphoma
QS11	151	0.0344828	0.862069	0.103448	4PL	B cell lymphoma
Dasatinib	51	0.16	0.6	0.24	4PL	B cell lymphoma
TGX221	94	0.111111	0.481481	0.407407	4PL	B cell lymphoma
GW843682X	87	0.04	0.96	0	4PL	B cell lymphoma
Lapatinib	119	0.107143	0.285714	0.607143	LM	B cell lymphoma
WHI-P97	288	0	0.655172	0.344828	4PL	B cell lymphoma
TL-2-105	211	0	0.862069	0.137931	4PL	B cell lymphoma
Saracatinib	38	0.148148	0.518519	0.333333	4PL	B cell lymphoma
Linifanib	277	0.137931	0.482759	0.37931	4PL	B cell lymphoma
Bleomycin	190	0.241379	0.62069	0.137931	4PL	B cell lymphoma
PF-562271	158	0.0333333	0.8	0.166667	4PL	B cell lymphoma
Sunitinib	5	0	0.92	0.08	4PL	B cell lymphoma
JQ1	163	0.1	0.8	0.1	4PL	B cell lymphoma
A-770041	55	0.12	0.6	0.28	4PL	B cell lymphoma
Dacinostat	200	0.0689655	0.896552	0.0344828	4PL	B cell lymphoma
CMK	64	0.04	0.92	0.04	4PL	B cell lymphoma
OSU-03012	167	0.172414	0.827586	0	4PL	B cell lymphoma
WZ3105	252	0	0.965517	0.0344828	4PL	B cell lymphoma
Pelitinib	282	0.0689655	0.896552	0.0344828	4PL	B cell lymphoma
AKT inhibitor VIII	228	0.103448	0.827586	0.0689655	4PL	B cell lymphoma
Alectinib	281	0.0689655	0.586207	0.344828	4PL	B cell lymphoma
Bortezomib	104	0	0.964286	0.0357143	4PL	B cell lymphoma
CGP-60474	53	0.04	0.92	0.04	4PL	B cell lymphoma
FR-180204	263	0	0.344828	0.655172	LM	B cell lymphoma
Selisistat	341	0.0344828	0.310345	0.655172	LM	B cell lymphoma
Sorafenib	30	0	1	0	4PL	B cell lymphoma
THZ-2-102-1	346	0.103448	0.862069	0.0344828	4PL	B cell lymphoma
Erlotinib	1	0	0.518519	0.481481	4PL	B cell lymphoma
Pyrimethamine	71	0	0.785714	0.214286	4PL	B cell lymphoma
PHA-665752	6	0.037037	0.296296	0.666667	LM	B cell lymphoma
GSK429286A	230	0	0.517241	0.482759	4PL	B cell lymphoma
Gemcitabine	135	0.137931	0.758621	0.103448	4PL	B cell lymphoma
Parthenolide	89	0.0740741	0.703704	0.222222	4PL	B cell lymphoma
Doramapimod	1042	0.09375	0.1875	0.71875	LM	B cell lymphoma
Temsirolimus	1016	0.1	0.6	0.3	4PL	B cell lymphoma
PD0325901	1060	0.09375	0.09375	0.8125	LM	B cell lymphoma
Nutlin-3a (-)	1047	0.0625	0.59375	0.34375	4PL	B cell lymphoma
681640	1046	0.03125	0.4375	0.53125	LM	B cell lymphoma
GW441756	1023	0.0333333	0.333333	0.633333	LM	B cell lymphoma
Pictilisib	1058	0.1875	0.53125	0.28125	4PL	B cell lymphoma
Docetaxel	1007	0.0333333	0.766667	0.2	4PL	B cell lymphoma
Veliparib	1018	0.0333333	0.1	0.866667	LM	B cell lymphoma
PLX-4720	1036	0.0625	0.25	0.6875	LM	B cell lymphoma
Avagacestat	1072	0.0714286	0	0.928571	LM	B cell lymphoma
Methotrexate	1008	0.0333333	0.833333	0.133333	4PL	B cell lymphoma
Motesanib	1029	0.03125	0.125	0.84375	LM	B cell lymphoma
Olaparib	1017	0.0333333	0.433333	0.533333	LM	B cell lymphoma
AZD8055	1059	0.09375	0.84375	0.0625	4PL	B cell lymphoma
EHT-1864	1069	0	0.642857	0.357143	4PL	B cell lymphoma
NU7441	1038	0.0625	0.46875	0.46875	4PL	B cell lymphoma
Rucaparib	1175	0.0333333	0.166667	0.8	LM	B cell lymphoma
AICA Ribonucleotide	1001	0.0666667	0.866667	0.0666667	4PL	B cell lymphoma
TW 37	1149	0	1	0	4PL	B cell lymphoma
Vismodegib	1033	0	0.4	0.6	LM	B cell lymphoma
Selumetinib	1062	0.1875	0.25	0.5625	LM	B cell lymphoma
AZD7762	1022	0.0333333	0.966667	0	4PL	B cell lymphoma
Afatinib	1032	0.0666667	0.3	0.633333	LM	B cell lymphoma
SB216763	1025	0.0666667	0.2	0.733333	LM	B cell lymphoma
Elesclomol	1031	0.0666667	0.866667	0.0666667	4PL	B cell lymphoma
Lenalidomide	1020	0.0333333	0.333333	0.633333	LM	B cell lymphoma
PD173074	1049	0.03125	0.4375	0.53125	LM	B cell lymphoma
Navitoclax	1011	0.125	0.53125	0.34375	4PL	B cell lymphoma
RO-3306	1052	0.0625	0.375	0.5625	LM	B cell lymphoma
CCT-018159	1170	0.0666667	0.766667	0.166667	4PL	B cell lymphoma
Lestauritinib	1024	0.0666667	0.8	0.133333	4PL	B cell lymphoma
Tretinoin	1009	0.1	0.266667	0.633333	LM	B cell lymphoma
KU-55933	1030	0.0625	0.59375	0.34375	4PL	B cell lymphoma
JNK Inhibitor VIII	1043	0.03125	0.28125	0.6875	LM	B cell lymphoma
Gefitinib	1010	0.1	0.2	0.7	LM	B cell lymphoma
BX796	1037	0.0625	0.84375	0.09375	4PL	B cell lymphoma
Camptothecin	1003	0.133333	0.866667	0	4PL	B cell lymphoma
VX-702	1028	0	0.2	0.8	LM	B cell lymphoma
Nilotinib	1013	0.0666667	0.466667	0.466667	4PL	B cell lymphoma
MK-2206	1053	0.1875	0.4375	0.375	4PL	B cell lymphoma
Cytarabine	1006	0.1	0.7	0.2	4PL	B cell lymphoma
PF-4708671	1129	0.1	0.466667	0.433333	4PL	B cell lymphoma
CI-1040	1015	0.1	0.633333	0.266667	4PL	B cell lymphoma
AZD6482	1066	0.0357143	0.642857	0.321429	4PL	B cell lymphoma
Dactolisib	1057	0.125	0.8125	0.0625	4PL	B cell lymphoma
Palbociclib	1054	0.15625	0.3125	0.53125	LM	B cell lymphoma
Vinblastine	1004	0.133333	0.733333	0.133333	4PL	B cell lymphoma
Tanespimycin	1026	0.03125	0.78125	0.1875	4PL	B cell lymphoma
ZM447439	1050	0.15625	0.75	0.09375	4PL	B cell lymphoma
Cisplatin	1005	0	0.733333	0.266667	4PL	B cell lymphoma
CCT007093	1067	0.0714286	0.0714286	0.857143	LM	B cell lymphoma
SB590885	1061	0.1875	0.15625	0.65625	LM	B cell lymphoma
Serdemetan	1133	0.0333333	0.666667	0.3	4PL	B cell lymphoma
SL0101	1039	0.1875	0.125	0.6875	LM	B cell lymphoma
Vorinostat	1012	0.0333333	0.966667	0	4PL	B cell lymphoma
Refametinib	1014	0	0.34375	0.65625	LM	B cell lymphoma
Axitinib	1021	0.0333333	0.7	0.266667	4PL	B cell lymphoma
Bosutinib	1019	0.0666667	0.733333	0.2	4PL	B cell lymphoma
Daporinad	1248	0.103448	0.689655	0.206897	4PL	B cell lymphoma
SN-38	1494	0.133333	0.733333	0.133333	4PL	B cell lymphoma
PFI-1	1219	0	0.931034	0.0689655	4PL	B cell lymphoma
SGC0946	1264	0.1	0.366667	0.533333	LM	B cell lymphoma
Bicalutamide	1502	0.0714286	0.464286	0.464286	4PL	B cell lymphoma
Dabrafenib	1373	0.233333	0.433333	0.333333	4PL	B cell lymphoma
[truncated: 12,839 more rows]

## Sheet: Sup Table 5
Supplemental Table 5: Standardized random effect estimates (SREs) for EC50 and slope parameters from a NLME for 15 cancer types in CCLE. The SREs for the EC50 were used to determine "outlier" cell lines. Type I or “mild” outlier cell line if SREs fall between (-2.5, -1.65] or [1.65, 2.5); Type II or “moderate” outlier cell line if SREs fall between (-3, -2.5] or [2.5, 3); and Type III or “extreme…
[truncated: 5,334 more rows]

[truncated: 5 more sheets: Sup Table 6, Sup Table 7, Sup Table 8, Sup Table 9, Sup Table 10]
